# Supplementary material for: Transcriptional and Metabolic Investigation in 5′-Nucleotidase Deficient Cancer Cell Lines
Source: Cells. 2021 Oct 28;10(11):2918. doi: 10.3390/cells10112918 (PMC8616413; doi:10.3390/cells10112918)
Supplement: Supplementary file 1 [file cells-10-02918-s001.zip]

Archive with 8 entries (8 files):
- Supplemental material.pdf
- Supplementary Table S1.pdf
- Supplementary Table S2.xlsx
- Supplementary Table S3.pdf
- Supplementary Table S4.xlsx
- Supplementary Table S5.xlsx
- Supplementary Table S6.xlsx
- Supplementary Table S7.xlsx
