# Supplementary material for: Transcriptional and Metabolic Investigation in 5′-Nucleotidase Deficient Cancer Cell Lines
Source: Cells. 2021 Oct 28;10(11):2918. doi: 10.3390/cells10112918 (PMC8616413; doi:10.3390/cells10112918)
Supplement: Supplementary file 1 [file cells-10-02918-s001.zip › Supplementary Table S2.xlsx]

## Sheet: cN-II+ CD73-
tracking_id	gene_id	locus	length	cN-II+/CD73+	cN-II+/CD73+	cN-II+/CD73-	cN-II+/CD73-		Expression ratio	p-value
NR_002965	SNORA29	chr6:160206625-160206765	140	0	0	4.48418	4.31216		0	0.0124481
NR_002914	SNORD62A	chr9:134361051-134361137	86	0	0	18.6705	17.9543		0	0.0124475
NR_002914_dup1	NA	chr9:134365872-134365958	86	0	0	18.6705	17.9543		0	0.0124475
NR_030375	MIR645	chr20:49202322-49202416	94	0	0	24.2621	23.3314		0	0.0124476
NR_036212	MIR4258	chr1:154948168-154948259	91	0	0	28.2944	27.209		0	0.0124479
NM_006367	CAP1	chr1:40506254-40538321	2773	0.00217275	0.0024683	3.80734	3.54884		0.000630905	0.0223759
NM_007297	BRCA1	chr17:41196311-41277468	7115	0.00134479	0.000701292	1.22535	1.25899		0.000823592	0.00860261
NM_001039711	DEDD	chr1:161090768-161102478	2327	0.00447716	4.2513e-06	1.15252	1.0066		0.00207557	0.0428667
NM_001164615	FZD6	chr8:104310660-104345094	3768	0.00710797	0.024122	4.72889	4.39019		0.00342468	0.0233775
NM_020682	AS3MT	chr10:104629209-104661655	2466	0.000760152	0.0215822	1.69571	1.46123		0.00707722	0.045951
NM_000115	EDNRB	chr13:78469615-78549664	4282	0.000728287	0.178808	1.44738	1.39406		0.063185	0.0288833
NM_001013848	EXOC6	chr10:94594469-94819251	3565	0.493083	0.0186567	3.85478	3.57145		0.0689098	0.0129271
NM_001278202	CLCC1	chr1:109472129-109493070	4343	0.49658	0.0100711	3.76231	3.40091		0.0707295	0.0107716
NM_001261384	UEVLD	chr11:18552949-18610293	2176	0.223089	0.00175768	1.063	1.21486		0.0987096	0.0232154
NM_001130928	MEF2A	chr15:100173182-100256629	5085	0.0196592	0.223566	1.30261	1.11305		0.100687	0.0162733
NM_005504	BCAT1	chr12:24962957-25102393	9672	0.476767	0.104681	2.52023	2.91097		0.107057	0.0122435
NM_001278293	ARL6	chr3:97483364-97517379	1531	0.169459	0.202079	1.63472	1.68135		0.112042	0.00075192
NM_001007068	SDCBP	chr8:59465727-59495419	2149	1.69434	0.121714	7.20185	8.81941		0.113353	0.0243542
NM_001284209	MED6	chr14:71049937-71067407	2407	0.000128779	0.421243	1.52193	1.86411		0.124444	0.0348779
NM_002784	PSG9	chr19:43757434-43773682	1706	0.416726	0.497626	3.80885	3.46379		0.125725	0.0264829
NM_017881	NMRK1	chr9:77676115-77703133	1193	0.328273	0.238415	1.67923	1.78056		0.163793	0.00233822
NM_198449	EMB	chr5:49692030-49737234	4309	0.479394	0.368298	2.62373	2.293		0.17241	0.0333586
NM_001400	S1PR1	chr1:101702304-101707076	3050	0.696744	0.549129	3.60308	3.20612		0.182969	0.0258934
NM_018443	ZNF302	chr19:35168566-35177302	2623	1.02922	1.53558	5.77429	6.74909		0.204801	0.0272167
NM_001033520	WIPI2	chr7:5253899-5273486	4295	1.44214	0.659945	4.49832	5.30714		0.214379	0.0207354
NM_183421	FBXO25	chr8:356807-419875	2441	0.401013	0.156073	1.14028	1.43716		0.216139	0.0370953
NM_012302	LPHN2	chr1:82266081-82458107	5706	1.38154	1.78456	6.65022	7.71603		0.220385	0.0367065
NM_002507	NGFR	chr17:47572654-47592382	3420	1.35462	0.919084	5.40397	4.72876		0.224392	0.0168289
NM_001102396	SIKE1	chr1:115312104-115323308	5503	0.531858	0.330206	2.07685	1.73194		0.226335	0.0312551
NM_194442	LBR	chr1:225589203-225616557	3813	4.13879	6.64168	21.2457	25.0355		0.232934	0.0236719
NR_036564	CCT3	chr1:156278751-156308206	2269	0.303333	0.358651	1.4713	1.36972		0.233009	0.00823289
NM_033182	FBXO44	chr1:11714913-11723384	2948	0.24752	0.568656	1.59854	1.75103		0.243666	0.0435185
NM_000410	HFE	chr6:26087508-26095469	2222	0.707698	0.493964	2.48801	2.32845		0.249491	0.00726805
NM_014932	NLGN1	chr3:173116237-174001139	4947	0.316724	0.243545	1.13014	0.972031		0.266519	0.0332114
NM_001042529	COASY	chr17:40714091-40718299	2165	2.90718	1.88391	9.30572	8.22939		0.273228	0.013413
NM_078626	CDKN2C	chr1:51435641-51440309	1273	2.28581	2.07868	7.69298	7.52296		0.286837	0.000762261
NM_001006944	RPS6KA4	chr11:64126624-64139687	3119	0.245235	0.47622	1.18432	1.31336		0.28885	0.0385597
NM_001172085	TBP	chr6:170863420-170881958	1702	0.402062	0.30868	1.10147	1.25508		0.301603	0.0207877
NM_004540	NCAM2	chr21:22370632-22912517	5002	0.513474	0.304481	1.48495	1.22113		0.302266	0.0339666
NM_014729	TOX	chr8:59717976-60031767	4131	0.367236	0.406621	1.32258	1.22293		0.304009	0.0178233
NM_019117	KLHL4	chrX:86772714-86925050	5855	1.32695	1.25384	4.05441	4.28116		0.309612	0.0144247
NR_024470	LOC100127888	chr20:61294378-61297973	1423	1.87314	2.67557	6.58217	7.80046		0.316264	0.0305236
NM_001184825	PSG1	chr19:43370612-43383871	2071	2.30419	2.36704	7.24116	7.34358		0.320282	0.000538864
NM_001252377	NT5C	chr17:73126319-73127890	837	0.510971	0.323697	1.34575	1.21122		0.326429	0.0226798
NM_001002247	ANAPC11	chr17:79849598-79858363	807	2.12048	1.22354	4.7671	5.32003		0.331514	0.0363989
NM_001167930	IL1RAP	chr3:190231839-190348073	2007	1.27503	0.827824	3.2679	2.89088		0.34144	0.0217119
NM_018922	PCDHGB1	chr5:140729827-140892546	4590	0.44097	0.282066	1.10136	0.948569		0.352713	0.0266051
NM_001252148	SLC39A9	chr14:69865384-69929107	5354	0.736032	1.04388	2.72	2.32408		0.352871	0.0263849
NM_004277	SLC25A27	chr6:46620651-46645927	2986	0.471797	0.483882	1.35095	1.25611		0.366573	0.0337837
NM_019844	SLCO1B3	chr12:20963637-21069843	3012	0.663374	0.471867	1.39908	1.63045		0.374725	0.0263403
NM_001199119	TRIM39-RPP21	chr6:30297087-30314635	1567	0.791658	0.721089	1.95229	2.07609		0.375522	0.0082216
NM_001289	CLIC2	chrX:154505495-154563990	2694	0.627433	0.491196	1.59113	1.35008		0.38033	0.0391285
NM_001278549	PDK1	chr2:173420696-173463862	4718	0.609885	0.61748	1.66848	1.55393		0.380884	0.0357465
NM_001142575	IMPDH1	chr7:128032330-128046024	2306	1.09492	1.31053	3.28622	2.93522		0.386639	0.0200371
NR_028102	THUMPD2	chr2:39963199-40006416	2345	0.624812	0.916846	2.06397	1.88058		0.390832	0.0308853
NM_004657	SDPR	chr2:192699031-192712006	3250	6.38173	4.36113	14.2858	12.9705		0.394142	0.0302074
NM_013964	NRG1	chr8:32405727-32622558	3078	0.82084	0.581926	1.83701	1.70237		0.396331	0.0302844
NM_001160301	DPYD	chr1:98185313-98386615	1789	1.67899	1.19167	3.7943	3.2682		0.406465	0.0284218
NM_001278244	ZFAND5	chr9:74966340-74979508	5310	5.3598	4.78538	12.0879	12.7489		0.408474	0.00384051
NM_002016	FLG	chr1:152274650-152297679	12747	1.37971	1.44912	3.54621	3.32083		0.411943	0.0228199
NR_073416	SLC2A8	chr9:130159416-130170170	1602	0.822789	1.06775	2.30838	2.23167		0.416414	0.0409934
NM_001145294	NGLY1	chr3:25760434-25831530	2529	3.92828	2.86523	8.40557	7.56948		0.425258	0.0241279
NM_003165	STXBP1	chr9:130374485-130454995	3967	0.424387	0.486049	1.06	1.06618		0.428203	0.0306628
NM_018242	SLC47A1	chr17:19437166-19482346	3279	0.488527	0.607672	1.21264	1.29106		0.437832	0.0160059
NR_045484	LOC646626	chr1:85742040-85743771	888	0.527088	0.645703	1.26552	1.4042		0.439294	0.0155856
NM_001099922	ALG13	chrX:110924345-111003875	4163	0.790036	0.897387	1.93515	1.87106		0.443334	0.00790573
NM_001282721	C2orf43	chr2:20883773-21022890	3807	0.679745	0.501882	1.4131	1.24076		0.445248	0.0272147
NM_147148	GSTM4	chr1:110198697-110208123	1372	1.79135	1.29423	3.64356	3.22161		0.449454	0.0302461
NM_001146099	NEK3	chr13:52706778-52733996	2345	0.493864	0.422705	1.07269	0.96462		0.449892	0.0199759
NM_199418	PRCP	chr11:82535408-82611557	2206	1.55034	1.2768	3.10645	3.1563		0.451422	0.0441222
NM_004186	SEMA3F	chr3:50192847-50226508	3516	0.644069	0.718058	1.40733	1.57568		0.456628	0.0356805
NM_001256721	CCT4	chr2:62095261-62115806	2259	5.99092	8.58974	14.5633	17.313		0.457414	0.0449379
NM_001040152	PEG10	chr7:94285636-94299006	6617	6.9956	7.59208	15.6924	15.8938		0.461837	0.0119078
NM_018327	SPTLC3	chr20:12989626-13147411	3845	5.25634	5.08543	10.8631	11.528		0.46187	0.0256279
NM_001258029	GSN	chr9:124048358-124095120	2549	22.8476	24.3969	51.615	49.4714		0.467368	0.00369236
NM_021962	ABR	chr17:906757-1083268	5389	0.79218	0.884607	1.78533	1.78068		0.470214	0.0307179
NM_001256067	NOXA1	chr9:140317846-140328858	1612	0.95142	0.698646	1.79678	1.63715		0.480518	0.0395132
NR_103856	LOC100506325	chr17:45975751-46018770	2182	0.526685	0.451246	1.07476	0.925963		0.488789	0.0498584
NM_014746	RNF144A	chr2:7057522-7184309	5739	0.891067	0.776786	1.76213	1.63142		0.491477	0.0105702
NM_001199324	ZNF615	chr19:52494586-52511483	4092	0.928477	0.975195	1.85288	1.97622		0.497159	0.0221453
NM_001197104	KMT2A	chr11:118307204-118397539	16594	3.0446	3.39147	1.37846	1.83952		2.00003	0.036075
NM_001127890	SPG21	chr15:65255361-65282284	1751	5.07655	4.93537	2.24953	2.75229		2.00166	0.048128
NM_001628	AKR1B1	chr7:134127106-134143888	1398	157.695	144.376	71.3545	77.5195		2.02904	0.0263808
NM_032899	FAM83A	chr8:124194751-124221207	2929	3.24354	3.01918	1.73344	1.34788		2.03248	0.033178
NM_003649	DDO	chr6:110713382-110736753	1709	1.13003	1.14087	0.576192	0.538653		2.03696	0.0127825
NM_004370	COL12A1	chr6:75794041-75915623	11579	34.6027	38.1704	18.5706	17.0153		2.045	0.0323154
NM_012413	QPCT	chr2:37571752-37600465	1703	1.92412	2.19847	1.0661	0.939765		2.05527	0.0461779
NM_001042574	CRTC3	chr15:91073117-91188577	5248	3.64014	3.74089	1.79247	1.78792		2.06152	0.0166542
NM_004613	TGM2	chr20:36756863-36793700	3921	559.261	558.9	261.503	273.933		2.08832	0.0134998
NM_152346	SLC43A2	chr17:1472547-1532180	8199	2.21398	1.96931	1.1634	0.827457		2.10125	0.0411509
NM_001145145	SLC1A5	chr19:47278139-47288134	1927	3.41441	3.4159	1.56589	1.62858		2.13817	0.0109309
NM_003467	CXCR4	chr2:136871918-136875725	1674	3.29056	3.81343	1.47214	1.82948		2.15167	0.0353938
NM_024112	C9orf16	chr9:130922538-130926207	713	27.9189	30.8366	14.7168	12.454		2.16245	0.0160147
NM_002662	PLD1	chr3:171318194-171528284	6025	2.17175	2.36013	1.06856	0.986467		2.20527	0.0235986
NM_001098518	GPR116	chr6:46820241-46889714	5817	133.262	124.378	63.754	52.9696		2.20727	0.0109147
NM_017449	EPHB2	chr1:23037330-23241823	4866	23.2523	22.3809	10.2795	10.2969		2.21774	0.0220794
NM_005110	GFPT2	chr5:179727699-179780315	3011	14.182	14.8872	5.6339	7.4138		2.22792	0.0429651
NR_003142	SNHG9	chr16:2014996-2015505	233	5.11421	5.78318	2.83363	2.04369		2.2343	0.0301079
NM_002526	NT5E	chr6:86159301-86205509	4068	128.574	140.209	51.7564	67.0781		2.26183	0.0195183
NR_038393	LOC100506178	chr7:22602955-22613617	2434	4.29783	3.79355	1.59748	1.90948		2.30723	0.026629
NM_004355	CD74	chr5:149781199-149792499	1489	270.527	250.172	131.764	93.4187		2.31234	0.0404073
NM_172170	CAMK2G	chr10:75572258-75634349	3704	3.61998	4.0943	1.8344	1.481		2.3268	0.0217766
NM_000358	TGFBI	chr5:135364583-135399507	2805	114.275	106.155	48.5	45.7656		2.33839	0.0250547
NM_012074	DPF3	chr14:73127750-73360824	4077	1.42998	1.23316	0.515714	0.611662		2.36225	0.0431063
NM_015973	GAL	chr11:68451982-68458643	778	5.49583	5.8004	2.32006	2.45416		2.36609	0.0119588
NM_000693	ALDH1A3	chr15:101420008-101456830	3495	7.69598	7.95937	3.04507	3.46332		2.40541	0.00603805
NM_006255	PRKCH	chr14:61788514-62017698	3506	2.56588	2.18128	1.06878	0.872641		2.4452	0.0455046
NM_001243351	NUB1	chr7:151038846-151075548	3173	4.83419	4.67712	2.06177	1.57793		2.61321	0.0348312
NM_001142404	CD164	chr6:109687716-109703762	2420	2.14048	2.30675	0.750302	0.950832		2.61427	0.00995616
NM_001178091	BCAT1	chr12:24962957-25102393	9561	4.71516	5.3899	1.43076	2.36151		2.66465	0.0385568
NR_024522	TMEM67	chr8:94767071-94831460	3365	1.56912	1.28143	0.405704	0.654353		2.68905	0.0439835
NM_001163636	GTF2I	chr7:74071990-74175022	4502	1.85787	2.13545	0.53191	0.907526		2.77423	0.0380605
NM_153360	APCDD1L	chr20:57034425-57089949	3112	6.22998	5.81817	2.17529	2.14689		2.78752	0.0331088
NM_001271825	SERPINB6	chr6:2948392-2962404	1557	1.0215	1.1037	0.379722	0.366175		2.84919	0.0333527
NM_001172697	TSFM	chr12:58176527-58196639	930	1.40063	1.57062	0.544389	0.49094		2.86986	0.0384546
NM_001257999	ANKFY1	chr17:4066664-4167142	8161	2.42493	2.70288	0.969503	0.796337		2.90389	0.0165059
NM_002449	MSX2	chr5:174151574-174157902	2208	1.12442	1.15282	0.348882	0.431355		2.91865	0.0202712
NM_004666	VNN1	chr6:133001996-133035194	3844	2.59175	2.36141	0.969534	0.721245		2.92951	0.0108008
NM_001100818	PID1	chr2:229888688-230136057	2611	2.03457	2.09511	0.669854	0.670667		3.08065	0.0137991
NM_001146277	NCEH1	chr3:172348434-172429008	4281	2.98247	2.53619	0.715779	1.02794		3.16488	0.0268137
NM_001007237	IGSF3	chr1:117117019-117210377	7267	5.18554	4.53282	2.02221	1.03398		3.17989	0.0411872
NM_005118	TNFSF15	chr9:117546914-117568408	6689	1.63326	1.96138	0.668448	0.430852		3.26994	0.0315635
NM_022745	ATPAF1	chr1:47100710-47134099	1829	2.35353	2.30567	0.663196	0.757388		3.27978	0.00465434
NM_133468	BMPER	chr7:33944522-34195484	5031	3.5416	4.11748	0.98632	1.24696		3.42952	0.0356646
NM_178031	TMEM132A	chr11:60691912-60704631	3517	10.6503	12.5951	2.16058	4.61226		3.43215	0.0380825
NM_025079	ZC3H12A	chr1:37940118-37949978	2716	5.34628	6.18085	1.37839	1.95003		3.46324	0.0210494
NM_002125	HLA-DRB5	chr6:32485153-32498006	1168	5.49044	4.36424	1.82467	0.985276		3.50707	0.0439296
NM_178497	C4orf26	chr4:76481257-76491103	1882	4.50199	5.31492	1.7092	0.922514		3.73023	0.0239663
NM_020440	PTGFRN	chr1:117452688-117532972	6160	3.39993	3.17726	0.765817	0.720313		4.42572	0.0223194
NM_152227	SNX5	chr20:17922239-17949634	2300	6.59814	6.80604	1.08056	1.46568		5.2643	0.00550424
NM_032413	C15orf48	chr15:45722726-45725647	953	1.58538	1.49317	0.295917	0.281827		5.32857	0.0205559
NM_001040667	HSF4	chr16:67197287-67203848	2604	1.09588	1.24522	0.242711	0.193775		5.36352	0.0325746
NM_000600	IL6	chr7:22766765-22771621	1184	24.9244	25.2032	3.8389	5.19442		5.54919	0.0163959
NM_015198	COBL	chr7:51083908-51384515	5310	2.67141	2.56838	0.521637	0.413841		5.60119	0.0012113
NM_001247994	POU2F2	chr19:42590261-42636625	6760	5.18983	5.67487	1.12072	0.473881		6.81343	0.00980471
NM_199161	SAA1	chr11:18287807-18291523	530	881.448	793.551	126.011	108.13		7.1538	0.0320366
NM_002192	INHBA	chr7:41728600-41742706	2175	23.5355	24.2354	2.95603	3.24872		7.69909	0.00330144
NM_001284236	ZFYVE16	chr5:79703831-79775688	7346	3.40239	3.77374	0.64022	0.249383		8.06667	0.0073435
NM_001283022	GMPR2	chr14:24702077-24708447	2075	1.56615	1.80197	0.00158639	0.348181		9.6296	0.0260792
NM_001161342	TMEM171	chr5:72416387-72427644	1263	2.57383	2.98304	0.558916	0.00193187		9.90798	0.0233346
NM_001085	SERPINA3	chr14:95078713-95090390	1590	2.49285	2.50027	0.21619	0.277195		10.1201	0.00770318
NM_000064	C3	chr19:6677845-6720662	5101	63.672	54.7463	7.5942	4.01429		10.201	0.0293563
NM_018144	SEC61A2	chr10:12171639-12207403	2528	2.19832	1.75917	0.0161944	0.327787		11.505	0.0278438
NM_022648	TNS1	chr2:218664511-218808796	10276	1.38708	1.54491	0.109083	0.0858261		15.0429	0.0330553
NM_002287	LAIR1	chr19:54865234-54876721	2816	1.50055	1.28553	0.168417	0.000315419		16.5118	0.0128192
NM_002698	POU2F2	chr19:42590261-42636625	6896	2.34647	2.84157	0.259357	0.0154662		18.8777	0.030229
NM_001135650	EEF1E1	chr6:8073592-8102828	609	6.24774	6.70081	4.1969e-54	0.629702		20.563	0.0058467
NM_001097599	SLC35G2	chr3:136537860-136574734	1795	1.41111	1.16277	0.00024177	0.116884		21.9754	0.0320368
NM_020716	GRAMD1B	chr11:123396527-123493518	2761	4.6177	4.37136	0.0781229	0.237899		28.4444	0.00252966
NM_001032381	PQBP1	chrX:48755194-48760420	978	12.0773	11.2323	0.00233627	0.117421		194.64	0.0208608
NM_183413	FBXO44	chr1:11714913-11723384	2823	1.06945	1.14285	8.1531e-05	0.00105286		1950.21	0.021103
NM_001001655	ALKBH2	chr12:109525992-109531293	1047	1.14734	1.04024	0.000417282	0.000123715		4043.61	0.0311494
NM_002295	RPSA	chr3:39448203-39454032	1146	2.65153	2.27279	0.000475268	0.000309648		6273.69	0.0488753
NM_001282307	STK25	chr2:242434121-242448110	2459	1.41852	1.28402	7.99939e-13	4.16763e-11		6.36247e+10	0.0316572
NR_002974	SNORA42	chr1:155889699-155889833	134	4.81158	5.44096	0	0		#DIV/0!	0.0390317
NM_012153	EHF	chr11:34642587-34684834	5450	41.5206	46.5297	0	0		#DIV/0!	0.0361777

## Sheet: cN-II- CD73+
tracking_id	gene_id	locus	length	cN-II+/CD73+	cN-II+/CD73+	cN-II-/CD73+	cN-II-/CD73+		Expression ratio	p-value
NM_001061	TBXAS1	chr7:139528951-139720125	2066	5.56346e-08	1.43095e-06	6.82652	6.24483		1.13728e-07	0.0283116
NM_001145845	ROBO1	chr3:78646387-79068609	7329	7.05214e-06	8.37958e-06	1.68431	1.46488		4.90022e-06	0.0442872
NM_006987	RPH3AL	chr17:62179-202633	2754	2.10695e-05	2.9713e-07	1.67879	1.59302		6.53052e-06	0.0166852
NM_000458	HNF1B	chr17:36046433-36105096	2836	0	0.000141289	2.35614	2.0281		3.22266e-05	0.0475464
NM_001144912	ATG7	chr3:11314009-11599139	4811	0.000287544	0.000152893	1.32941	1.36026		0.000163751	0.00730166
NM_001153635	SCOC	chr4:141264596-141303710	1863	0.000456282	2.48751e-06	1.12982	1.0189		0.000213508	0.0328383
NM_201441	TEAD4	chr12:3068477-3149842	1666	0.000320449	0.00447237	2.47864	2.32419		0.000997916	0.0203974
NM_001198940	DTNA	chr18:32173281-32471808	6509	2.77021e-19	0.0120764	2.16685	2.04376		0.00286809	0.0175856
NM_015865	SLC14A1	chr18:43304091-43332485	3971	0.00783506	2.44278e-36	1.27038	1.43404		0.00289713	0.038175
NM_198465	NRK	chrX:105066535-105202602	8062	0	0.0129707	1.79157	1.53766		0.00389601	0.0481105
NM_001080396	FAM155A	chr13:107820878-108519460	3859	0.0164402	0.00929533	2.54434	2.68491		0.00492146	0.0169148
NM_012391	SPDEF	chr6:34505578-34524110	1914	0.000215298	0.258275	15.7185	14.2815		0.00861634	0.0260691
NM_006988	ADAMTS1	chr21:28208605-28217728	4651	0.0135122	0.0611189	3.87998	3.75217		0.00977852	0.00415291
NM_153456	HS6ST3	chr13:96743092-97491816	7804	0.00395323	0.0223516	1.31022	1.15243		0.0106815	0.038695
NM_024490	ATP10A	chr15:25923859-26108349	5234	0.0716767	0.0607893	6.0812	6.29138		0.0107064	0.0107204
NM_001177635	DAG1	chr3:49507564-49573051	5418	0.000304292	0.0394821	1.6561	1.46647		0.0127416	0.0321369
NM_024420	PLA2G4A	chr1:186798031-186958113	2928	0.022059	0.0249445	1.37608	1.53724		0.016134	0.0357008
NM_001270395	PKIB	chr6:122973873-123047518	1598	0.108017	6.02787e-05	1.89745	2.22801		0.0261976	0.0346118
NM_001190411	RPH3AL	chr17:62179-202633	2578	6.91667e-05	0.398666	7.28339	6.63341		0.0286514	0.00690284
NM_145252	ZG16B	chr16:2880172-2882285	828	0.288884	0.163336	7.97878	7.2228		0.0297482	0.0284025
NM_001135167	ALDH3A1	chr17:19641297-19648925	1773	0.13095	0.125606	3.93637	4.21723		0.0314654	0.0225846
NM_021784	FOXA2	chr20:22561641-22565101	2423	0.00397746	0.505007	8.51503	7.12112		0.0325518	0.0368206
NM_000185	SERPIND1	chr22:21128382-21142008	2221	0.0446867	0.033688	1.19166	1.1569		0.0333714	0.0047413
NM_005218	DEFB1	chr8:6728096-6735529	463	0.115996	0	1.76758	1.60436		0.0344004	0.00574844
NM_153675	FOXA2	chr20:22561641-22566101	2410	0.336484	0.000246573	4.25012	4.76228		0.037363	0.0086656
NM_001282595	SLAMF7	chr1:160708846-160724608	2355	0.456243	0.809555	17.5176	15.2001		0.0386885	0.0423816
NM_198449	EMB	chr5:49692030-49737234	4309	0.479394	0.368298	10.773	10.7732		0.039343	0.00341682
NM_020873	LRRN1	chr3:3841120-3889387	3823	0.0581131	0.093878	1.74736	1.86368		0.0420907	0.0125341
NR_046105	MIR137HG	chr1:98453555-98515249	2469	0.0663232	0.0749986	1.59177	1.65681		0.0435026	0.0118036
NM_001166264	LTBP1	chr2:33359663-33624575	5166	0.369266	0.00413896	4.04994	4.45304		0.0439146	0.0046261
NM_020911	PLXNA4	chr7:131808090-132261323	13061	0.0771152	0.134767	2.21217	1.9312		0.0511376	0.0378894
NM_000186	CFH	chr1:196621007-196716634	4127	0.225702	0.19273	4.05677	3.59633		0.0546748	0.0395151
NM_006080	SEMA3A	chr7:83587658-83824217	5659	0.380031	0.448426	7.50628	7.44783		0.0554	5.00009e-05
NM_001030060	SAMD5	chr6:147829827-147891157	6324	0.0304372	0.12213	1.31615	1.358		0.0570526	0.00796285
NM_001080505	SHISA3	chr4:42399855-42404504	1971	0.153027	0.153817	2.36425	2.51452		0.0628937	0.0209134
NM_024943	TMEM156	chr4:38968440-39034041	1859	0.726147	1.49856	17.482	16.3592		0.0657396	0.0032892
NR_073082	CRIP2	chr14:105939274-105946507	1208	0.0307982	0.583592	4.0165	5.19958		0.066665	0.0494796
NM_181839	PKIA	chr8:79428335-79517502	4072	0.357231	0.00548866	2.76359	2.67112		0.0667413	0.0327506
NM_001134759	CRYZ	chr1:75171171-75199092	1976	0.161824	7.81238e-08	1.23757	1.11496		0.0687873	0.0107832
NM_030923	TMEM163	chr2:135213329-135476571	1893	0.124518	0.221265	2.67673	2.27106		0.0698864	0.0449492
NM_001042540	NCBP2	chr3:196662272-196669464	2011	6.8553e-05	0.37685	2.29549	2.9219		0.0722427	0.035627
NM_002575	SERPINB2	chr18:61554938-61571124	1908	0.0881222	0.318988	2.60278	2.79506		0.0754209	0.00413665
NM_174858	AK5	chr1:77747661-78025654	3325	0.202155	0.272141	3.01634	3.03315		0.0784026	0.00511748
NM_152565	ATP6V0D2	chr8:87111138-87166454	2370	0.0970964	0.125482	1.36068	1.34295		0.0823258	0.000602143
NM_002153	HSD17B2	chr16:82068857-82132139	1434	0.0732787	0.22097	1.81454	1.7152		0.0833627	0.0053317
NM_019844	SLCO1B3	chr12:20963637-21069843	3012	0.663374	0.471867	6.77647	6.84156		0.0833631	0.00428015
NM_005654	NR2F1	chr5:92919042-92929786	3197	0.301147	0.249728	3.26007	3.17196		0.0856456	0.00116228
NM_005290	GPR15	chr3:98250742-98251994	1252	0.114672	0.129672	1.44707	1.31154		0.088575	0.0322729
NM_001258038	SPRY1	chr4:124317949-124324915	2608	0.31293	0.798206	5.99298	6.18055		0.0912748	0.0132936
NR_021491	NR2F1-AS1	chr5:92746501-92916953	1184	0.399262	0.326063	3.86576	4.01893		0.0919916	0.00341906
NM_002166	ID2	chr2:8822112-8824583	1364	0.492104	0.380745	4.71142	4.27119		0.097171	0.0254017
NM_001282312	FAM3A	chrX:153734489-153744566	1659	0.00474522	0.314035	1.49204	1.65986		0.101139	0.0304598
NM_002977	SCN9A	chr2:167051696-167232497	9760	0.171351	0.152878	1.59225	1.58054		0.102191	0.000219588
NM_145897	PFDN5	chr12:53689234-53693234	552	0.261095	1.19894e-05	1.09326	1.4493		0.102695	0.0423659
NM_001159999	NRG1	chr8:32453343-32622558	2478	0.270507	0.988934	6.05865	6.0942		0.103633	0.0414599
NR_037655	BLOC1S1	chr12:56109817-56113491	505	0.000147159	2.3564	9.99115	12.6432		0.104114	0.0301977
NR_026892	AFAP1-AS1	chr4:7755816-7780654	6794	1.04859	1.76832	12.4096	14.4256		0.104971	0.032978
NR_026825	RPSAP52	chr12:66151799-66220754	1144	0.223733	0.289141	2.28301	2.55039		0.10611	0.0299746
NM_000165	GJA1	chr6:121756744-121770873	3130	1.21163	1.21918	11.7449	10.8918		0.107384	0.0268509
NM_005941	MMP16	chr8:89049459-89339717	6335	0.132311	0.15516	1.19478	1.29822		0.115311	0.0232354
NM_001197098	PRSS3	chr9:33750818-33799229	787	1.46826	1.45634	11.7238	13.4013		0.116402	0.0480022
NM_005226	S1PR3	chr9:91606323-91620069	4388	0.124781	0.259843	1.80534	1.49325		0.116603	0.0377657
NM_001199753	CPT1C	chr19:50194364-50216988	2854	0.435131	0.00017398	1.64404	1.97611		0.120245	0.0329334
NM_024615	PARP8	chr5:49962771-50142356	7177	0.456618	0.43341	3.7217	3.45752		0.123973	0.0256269
NM_001114734	PABPC4L	chr4:135117488-135122903	4943	0.164836	0.0860294	1.06269	0.937577		0.125416	0.012772
NM_145236	B3GNT7	chr2:232260334-232265875	3625	0.33373	0.188692	2.09524	2.01827		0.127002	0.00695164
NM_025262	LY6G5C	chr6:31644460-31648150	726	0.172666	0.130167	1.0963	1.28593		0.127122	0.0478222
NM_030797	FAM49A	chr2:16730729-16847134	4699	0.634978	0.604662	4.83161	4.78591		0.128894	0.000136817
NM_004433	ELF3	chr1:201979689-201986315	3133	0.276886	0.173911	1.80724	1.6806		0.129248	0.00345258
NM_001011671	CHCHD7	chr8:57124314-57131176	1538	0.025205	0.481105	2.05353	1.79287		0.131632	0.0406326
NM_181876	PPP2R2C	chr4:6322304-6383597	4092	0.43228	0.436456	3.14951	3.44439		0.131748	0.0327276
NR_021490	NR2F1-AS1	chr5:92877577-92917003	2755	0.195315	0.13555	1.29514	1.13848		0.135956	0.0266526
NR_104090	DOC2A	chr16:30016834-30022401	1786	0.543526	0.000287921	1.7868	2.16565		0.137589	0.044961
NM_001203	BMPR1B	chr4:95679127-96079601	5560	0.173885	0.272754	1.43188	1.58123		0.148232	0.00834398
NM_001282582	MXRA8	chr1:1288068-1298921	2312	1.81529	1.7527	11.4326	12.3514		0.150016	0.0282128
NR_003955	EMBP1	chr1:121260909-121313686	4231	0.287239	0.156078	1.56677	1.33751		0.152643	0.0223747
NM_033143	FGF5	chr4:81187741-81212171	5285	1.06132	1.39784	8.47275	7.59106		0.153087	0.0222894
NM_020700	PPM1H	chr12:63037762-63328665	6200	0.210452	0.28331	1.51279	1.6793		0.154683	0.0176639
NM_001177382	CPEB2	chr4:15004297-15071777	6878	0.166426	0.296661	1.55555	1.41065		0.156121	0.00626578
NM_001145393	TSEN2	chr3:12525930-12574820	2023	0.337147	0.108364	1.34766	1.45079		0.159199	0.0317513
NM_006829	ADIRF	chr10:88728187-88730666	672	3.97453	4.283	26.2257	25.6077		0.159309	0.00168586
NM_032461_dup1	NA	chrX:140096760-140097876	469	7.92458	8.78167	54.8393	49.8957		0.15951	0.030905
NM_139019	SPANXF1	chrX:140084755-140085871	469	7.92458	8.78167	54.8393	49.8957		0.15951	0.030905
NM_004170	SLC1A1	chr9:4490426-4587469	3739	0.373962	0.461322	2.52548	2.68563		0.160289	0.00565008
NM_014689	DOCK10	chr2:225629806-225907330	7431	0.340895	0.413692	2.1618	2.45479		0.163451	0.0373332
NM_194463	RNF128	chrX:105969893-106040246	2840	0.603589	0.476874	3.26741	3.30428		0.164412	0.00851901
NM_004067	CHN2	chr7:29234120-29553944	3437	0.195153	0.222004	1.23023	1.27544		0.166485	0.00200558
NM_001278293	ARL6	chr3:97483364-97517379	1531	0.169459	0.202079	1.06216	1.1464		0.168226	0.0140425
NM_014488	RAB30	chr11:82692477-82782884	1602	2.42847	1.89556	12.8333	12.3928		0.171411	0.00132008
NM_014932	NLGN1	chr3:173116237-174001139	4947	0.316724	0.243545	1.63492	1.61747		0.172264	0.0121688
NM_001017366	C4BPB	chr1:207262211-207273337	949	5.03241	2.34948	21.7471	20.7324		0.173775	0.027783
NM_001099782	GGT5	chr22:24615621-24641110	2398	1.60452	1.44481	8.68976	8.83633		0.173988	0.000236034
NM_001013642	TRNP1	chr1:27320194-27327377	1949	0.912522	0.778781	5.01769	4.65281		0.174893	0.0149983
NM_003733	OASL	chr12:121458094-121477045	2085	2.17226	1.69411	11.5391	10.512		0.175337	0.0142907
NM_080802	COL13A1	chr10:71561643-71718904	2990	1.56771	2.77959	11.9251	12.7199		0.176397	0.00884949
NM_012302	LPHN2	chr1:82266081-82458107	5706	1.38154	1.78456	8.79433	9.09228		0.17701	0.00178987
NM_001248	ENTPD3	chr3:40428672-40470110	2793	0.278511	0.472413	2.0778	2.13595		0.178208	0.0234091
NR_104128	IDS	chrX:148568661-148586884	1536	0.524463	1.26332	4.39197	5.27856		0.184869	0.0225577
NM_031896	CACNG7	chr19:54415990-54446969	2345	0.280657	0.269764	1.53695	1.37356		0.189115	0.0431408
NM_001080477	TENM3	chr4:183245136-183724177	10810	1.30875	1.39986	6.87699	7.38404		0.189931	0.0235346
NM_001278558	WSB2	chr12:118470496-118499016	2505	0.418084	0.565812	2.60477	2.53634		0.191378	0.00750331
NM_005127	CLEC2B	chr12:10004967-10022458	2038	0.835475	0.796562	4.0721	4.32244		0.194416	0.0205477
NM_014729	TOX	chr8:59717976-60031767	4131	0.367236	0.406621	1.97464	1.97799		0.195783	0.00745023
NM_005711	EDIL3	chr5:83236413-83680685	4760	6.578	3.20324	25.4864	23.4389		0.199922	0.018315
NM_004991	MECOM	chr3:168801286-169381563	5533	0.430919	0.260034	1.72508	1.6988		0.201804	0.0356456
NM_018728	MYO5C	chr15:52484514-52587995	6975	1.61715	1.35476	7.49583	6.61322		0.210639	0.0353974
NM_001099403	PRDM8	chr4:81118656-81125482	3129	0.317489	0.775118	2.72242	2.3833		0.213997	0.0241658
NM_001174153	RABEPK	chr9:127962820-127996438	1314	0.228466	0.603008	1.83152	2.04633		0.214416	0.0344413
NM_057166	COL6A3	chr2:238232654-238322850	8760	0.712891	0.324669	2.47542	2.15463		0.224093	0.0209484
NM_022337	RAB38	chr11:87846414-87908635	1460	0.837221	1.00083	4.00958	4.12288		0.226014	0.00186516
NM_014399	TSPAN13	chr7:16793350-16824161	1902	1.1678	0.900379	4.78584	4.31096		0.227352	0.0138255
NM_001033723	ZNF704	chr8:81540685-81787016	14386	0.591061	0.658792	2.79846	2.66641		0.228707	0.00509216
NM_019089	HES2	chr1:6475293-6479979	4260	0.311552	0.19107	1.03317	1.12898		0.232464	0.0100614
NM_031469	SH3BGRL2	chr6:80340999-80413369	4646	0.277313	0.351829	1.41718	1.27372		0.233804	0.0163746
NM_199444	COPE	chr19:19010322-19030199	978	1.38288	2.55675	8.10735	8.71143		0.23424	0.0247725
NM_006617	NES	chr1:156638555-156647189	5557	2.34047	2.3864	10.1724	9.88876		0.235623	0.00979083
NM_015187	SEL1L3	chr4:25749048-25864610	4549	1.70102	1.4231	6.88186	6.37099		0.235732	0.00931223
NM_016644	PRR16	chr5:119800018-120022964	1763	0.88649	0.915279	3.89105	3.73166		0.236369	0.0142194
NM_000596	IGFBP1	chr7:45927958-45933267	1650	4.01006	3.85323	17.0971	15.2973		0.242736	0.0451155
NM_014583	LMCD1	chr3:8543492-8609811	1757	1.4879	1.01101	4.8387	5.42148		0.243554	0.0105568
NM_020226	PRDM8	chr4:81106423-81125482	4097	1.41301	1.04085	5.16499	4.88482		0.24417	0.00508854
NM_007262	PARK7	chr1:8021713-8045342	961	0.526078	0.589098	2.26277	2.25605		0.246785	0.0108758
NM_001257386	ABCG2	chr4:89011415-89152474	4276	0.437051	0.254833	1.23956	1.56265		0.246907	0.0490577
NM_006343	MERTK	chr2:112656190-112786945	3626	1.86132	1.96579	7.91025	7.55696		0.247434	0.0115486
NM_001031683	IFIT3	chr10:91092238-91100725	2454	15.877	15.7729	66.8466	61.0289		0.247506	0.0383844
NM_015351	TTC9	chr14:71108503-71142077	5217	0.970917	0.718391	3.47616	3.31577		0.248723	0.00678955
NM_033655	CNTNAP3	chr9:39072763-39288300	5229	0.466362	0.594976	2.20086	2.05469		0.249401	0.00395748
NR_073039	MDK	chr11:46403204-46405387	803	4.06235	5.12772	19.3159	17.2202		0.251534	0.0194936
NM_001247997	CLIP1	chr12:122755980-122907116	5913	0.343221	0.377431	1.35286	1.49585		0.252975	0.0332204
NM_014322	OPN3	chr1:241756451-241803701	2632	1.99224	1.30132	6.82352	6.02968		0.256244	0.0126265
NM_001201380	CNTNAP3B	chr9:43684884-43922473	6380	0.262695	0.291556	1.09573	1.02997		0.260738	0.0103433
NM_013964	NRG1	chr8:32405727-32622558	3078	0.82084	0.581926	2.60295	2.76468		0.261338	0.00856639
NM_004655	AXIN2	chr17:63524682-63557740	4232	0.380404	0.522943	1.61256	1.77761		0.266461	0.00819236
NM_024590	ARSJ	chr4:114821439-114900878	4678	4.2441	4.03988	16.1778	14.6537		0.268686	0.0396523
NM_001122752	SERPINI1	chr3:167453431-167543357	1677	0.326338	0.230637	1.08783	0.976521		0.269806	0.0100757
NM_018717	MAML3	chr4:140637545-141075233	7088	0.432075	0.483658	1.71668	1.67628		0.269892	0.000967751
NM_003467	CXCR4	chr2:136871918-136875725	1674	3.29056	3.81343	13.8787	12.2859		0.271512	0.0351245
NM_012309	SHANK2	chr11:70313960-70935808	10450	0.636494	0.782872	2.69548	2.49413		0.273501	0.00623849
NM_002203	ITGA2	chr5:52285155-52390609	7869	3.48728	5.35302	16.4474	15.5891		0.275945	0.0238451
NM_004163	RAB27B	chr18:52495707-52562747	7003	2.33321	2.07375	8.37085	7.56467		0.276549	0.0287961
NM_078626	CDKN2C	chr1:51435641-51440309	1273	2.28581	2.07868	7.78855	7.83091		0.279426	0.00873928
NM_001166692	C11orf91	chr11:33719653-33722286	903	0.386833	0.729054	1.92395	2.05782		0.280249	0.0476419
NM_001175	ARHGDIB	chr12:15094949-15114562	1216	36.0411	40.3527	133.484	138.41		0.280969	0.00123073
NM_016240	SCARA3	chr8:27491576-27530537	3631	1.91101	2.14136	7.11088	7.25424		0.282098	0.00186596
NM_022140	EPB41L4A	chr5:111498314-111755010	4707	0.834013	0.694126	2.63709	2.74718		0.283815	0.00274347
NM_057159	LPAR1	chr9:113636053-113800365	3168	11.7841	5.71397	32.9403	28.4361		0.285094	0.0340941
NM_003102	SOD3	chr4:24797084-24802467	1529	1.88202	1.46153	5.52842	6.15177		0.286258	0.0125339
NM_012419	RGS17	chr6:153332031-153452389	1466	0.38091	0.403814	1.29238	1.44375		0.286801	0.0447777
NM_022661	SPANXC	chrX:140335595-140336646	404	0.66075	0.509441	2.20252	1.864		0.287762	0.0412024
NM_019117	KLHL4	chrX:86772714-86925050	5855	1.32695	1.25384	4.66172	4.2629		0.289176	0.0342688
NM_004429	EFNB1	chrX:68048839-68062006	3330	1.23984	1.5107	4.97954	4.45837		0.291435	0.0193765
NM_005358	LMO7	chr13:76194569-76434006	7237	5.79377	4.7527	19.1493	16.961		0.292063	0.0249624
NM_016848	SHC3	chr9:91620685-91793682	9768	1.25343	1.7442	5.14001	5.10028		0.292729	0.0418228
NM_001002034	FAM109B	chr22:42470254-42475442	2332	0.776523	0.462996	2.20521	1.96778		0.297034	0.0212188
NM_032865	TNS4	chr17:38632079-38657854	4072	1.53446	1.28239	4.9124	4.54697		0.297784	0.00709713
NM_001624	AIM1	chr6:106959729-107018334	7552	3.98658	2.94526	12.3016	10.5536		0.303294	0.0276591
NM_001030287	ATF3	chr1:212738675-212794119	1922	1.13019	0.687977	2.85914	3.09932		0.30514	0.0294325
NM_002923	RGS2	chr1:192778168-192781407	1350	1.36326	0.978314	3.84514	3.8213		0.305432	0.0451792
NM_032270	LRRC8C	chr1:90098643-90185094	7207	2.52695	3.42995	9.2956	9.76807		0.312474	0.0159577
NM_032873	UBASH3B	chr11:122526397-122685187	6903	12.9256	12.9782	40.0358	41.8331		0.316406	0.0203332
NM_001007090	C8orf48	chr8:13424351-13425797	1446	0.725707	0.437671	1.68181	1.95599		0.319803	0.0250155
NM_020722	KIAA1211	chr4:57036360-57196890	7013	0.520671	0.868198	2.29871	2.03275		0.320647	0.0253025
NM_057162	KLHL4	chrX:86772714-86924596	2547	2.05704	2.51505	7.00214	7.22227		0.321426	0.0105955
NM_058238	WNT7B	chr22:46316247-46373008	3912	5.38552	6.19339	17.0897	18.8911		0.321808	0.0218627
NM_000410	HFE	chr6:26087508-26095469	2222	0.707698	0.493964	2.04089	1.65893		0.324789	0.0492822
NM_014220	TM4SF1	chr3:149086804-149095568	1691	49.6832	56.936	168.778	159.202		0.325078	0.00400906
NM_007173	PRSS23	chr11:86511490-86522273	3804	51.3176	46.9413	153.252	144.803		0.329667	0.00781275
NM_005242	F2RL1	chr5:76114832-76131140	2883	60.0328	66.148	192.544	183.869		0.335219	0.00300676
NM_002514	NOV	chr8:120428551-120436678	2601	1.22835	1.6725	3.96322	4.62742		0.337676	0.027236
NM_022307	ICA1	chr7:8152814-8301682	2257	0.699539	1.33649	2.80415	3.22297		0.337811	0.0466457
NM_001321	CSRP2	chr12:77252495-77272799	901	5.34499	4.48436	13.7526	15.134		0.340274	0.0132725
NM_001080512	BICC1	chr10:60272903-60588845	3119	13.9039	12.7156	38.6461	38.3912		0.34554	0.011123
NM_181702	GEM	chr8:95261484-95274547	2068	2.8178	2.68618	7.97833	7.77398		0.349408	0.00140603
NM_015149	RGL1	chr1:183605207-183897666	5113	1.59127	1.53643	4.599	4.30415		0.351303	0.0273238
NM_020452	ATP8B2	chr1:154300275-154323780	5858	1.4575	1.3037	3.97957	3.85633		0.352378	0.00190727
NM_019018	FAM105A	chr5:14581890-14616287	7048	0.895541	1.04247	2.92305	2.54546		0.354395	0.0415521
NM_032772	ZNF503	chr10:77157602-77161513	3181	0.767006	0.513553	1.61477	1.99716		0.354536	0.0485625
NR_026916	ANKRD30BP2	chr21:14410486-14490571	3418	0.474411	0.437277	1.21737	1.34266		0.356124	0.033781
NM_001135054	SIGIRR	chr11:405715-414999	1743	0.975951	1.01538	2.7988	2.77988		0.356954	0.00130064
NM_080614	WFDC3	chr20:44402846-44420547	1000	0.415182	0.384128	1.11435	1.12439		0.357036	0.00695731
NM_001946	DUSP6	chr12:89741836-89746296	2820	32.2699	29.5094	90.4193	81.705		0.358923	0.0337157
NM_198827	GPR133	chr12:131438451-131626008	5384	0.725012	0.741142	1.9831	2.0796		0.360882	0.020202
NM_203403	LURAP1L	chr9:12775011-12823059	2690	0.471332	0.314324	1.12799	1.04151		0.362137	0.031763
NM_001164750	ASPH	chr8:62413114-62602408	5154	11.2005	13.9049	31.3255	36.8223		0.368396	0.0425139
NR_046360	FAM49B	chr8:130851838-131028897	4101	0.651267	0.535608	1.50373	1.67786		0.373045	0.016688
NM_001278668	RAB23	chr6:57051790-57086259	4366	2.59269	2.81535	7.2289	7.15938		0.375864	0.00857912
NM_005737	ARL4C	chr2:235401685-235405693	4008	14.1522	13.6403	37.9019	35.8546		0.376814	0.0204833
NM_001490	GCNT1	chr9:79074067-79122332	5596	1.41409	1.24078	3.31055	3.71414		0.377934	0.0311944
NM_021159	RAP1GDS1	chr4:99182526-99365012	3758	1.54844	1.54016	4.18633	3.95963		0.379157	0.028316
NM_005135	SLC12A6	chr15:34522196-34611021	7327	1.0868	1.28826	3.3568	2.87706		0.380993	0.0473462
NM_000202	IDS	chrX:148560294-148586884	5852	26.7266	23.5423	69.5577	62.2042		0.381513	0.029961
NR_026578	LOC647859	chr5:70370029-70388897	578	3.37387	2.58888	8.53039	7.09368		0.381639	0.0482314
NM_003713	PPAP2B	chr1:56960418-57045257	3308	3.89106	3.48063	9.72545	9.50513		0.383332	0.00536535
NM_020397	CAMK1D	chr10:12391582-12868137	1722	0.577531	0.739647	1.59549	1.81996		0.385653	0.0219439
NM_198321	GALNT10	chr5:153570294-153800543	5955	22.4798	23.7248	58.5367	61.1626		0.386006	0.00723732
NM_003088	FSCN1	chr7:5632435-5646287	2796	4.42784	4.73177	11.514	12.024		0.389141	0.00444205
NM_006207	PDGFRL	chr8:17433941-17500642	1905	0.618196	0.439409	1.42986	1.27785		0.39059	0.0210013
NM_001164715	ZNF605	chr12:133498018-133532892	6185	0.407625	0.461463	1.15138	1.0623		0.392599	0.0119853
NM_001159996	NRG1	chr8:32579350-32622558	2411	0.59141	0.888663	1.74244	2.01271		0.394145	0.0304046
NM_012193	FZD4	chr11:86656716-86666440	7394	2.04362	1.86647	4.91627	4.9504		0.396293	0.0151147
NM_001102426	TBC1D8	chr2:101623689-101767846	4147	3.52792	3.37763	8.99133	8.43112		0.396359	0.0239622
NM_152573	RASEF	chr9:85594499-85678043	5576	0.531315	0.562868	1.4062	1.35073		0.396885	0.0044626
NM_001723	DST	chr6:56479374-56507694	8998	1.79832	1.97834	4.98743	4.41192		0.4018	0.0462737
NM_001145862	MTMR11	chr1:149900542-149908791	2859	2.05819	1.38523	4.67187	3.87495		0.402889	0.0415452
NM_005165	ALDOC	chr17:26900132-26903951	1651	1.72334	1.24439	3.95493	3.35777		0.405832	0.0328851
NM_003483	HMGA2	chr12:66218239-66360071	4140	11.4706	11.8763	27.4335	29.8607		0.407492	0.0402541
NM_001206736	NSFL1C	chr20:1422806-1448337	3574	1.65756	1.1868	3.26187	3.69748		0.408711	0.0237937
NR_104318	NUBP2	chr16:1832923-1839192	1192	1.17713	1.6376	3.53651	3.34518		0.409017	0.0422428
NM_002016	FLG	chr1:152274650-152297679	12747	1.37971	1.44912	3.56564	3.34103		0.409579	0.0224016
NM_138554	TLR4	chr9:120466452-120479769	5661	1.70619	1.9022	4.6214	4.17412		0.410253	0.0278029
NM_018137	PRMT6	chr1:107599266-107601916	2650	4.18853	2.83351	8.91409	8.1808		0.410768	0.0418572
NM_001205028	MDM1	chr12:68688345-68726161	2864	1.13927	0.924453	2.33951	2.68205		0.410972	0.0285689
NM_001258447	TOP1MT	chr8:144391496-144442147	1901	2.83958	2.11551	6.17191	5.88013		0.411141	0.0379011
NM_001077654	TNFAIP8	chr5:118604417-118730294	1969	7.38036	6.75626	16.7713	17.5489		0.411904	0.00300673
NM_001271213	SQRDL	chr15:45923345-45983492	1810	13.106	13.358	32.89	31.3498		0.411956	0.0224163
NM_001424	EMP2	chr16:10622278-10674539	5181	7.2236	7.19154	17.4284	17.4799		0.412943	4.81622e-05
NM_002452	NUDT1	chr7:2281856-2290780	662	7.72645	5.41164	14.6381	17.1154		0.413752	0.031928
NR_030672	KIAA1324L	chr7:86506222-86669550	6597	0.795029	0.634048	1.83532	1.60656		0.415202	0.0249126
NM_018265	C1orf106	chr1:200860626-200884864	4141	0.432426	0.598416	1.14578	1.31229		0.41937	0.026081
NM_001145522	RAI14	chr5:34656432-34832717	4899	4.89789	7.45533	16.1218	13.2911		0.419993	0.0474216
NM_001109974	SYNPO	chr5:150020206-150031903	4608	0.42306	0.506839	1.1093	1.09561		0.42174	0.0370341
NM_017709	FAM46C	chr1:118148603-118171011	5720	1.6885	1.41663	3.49117	3.87107		0.421764	0.0160123
NM_182607	VSIG1	chrX:107288199-107322414	3128	0.548265	0.725211	1.61136	1.40479		0.422219	0.024898
NM_005434	MALL	chr2:110841446-110874143	3061	3.76912	3.68458	8.91192	8.72946		0.422512	0.00285557
NM_001394	DUSP4	chr8:29190578-29208267	5621	30.6895	28.1299	73.4479	65.4862		0.423362	0.0438923
NM_014210	EVI2A	chr17:29643427-29648767	2869	11.0546	9.14673	24.7215	22.8803		0.424382	0.00927367
NM_001007563	IGFBPL1	chr9:38406524-38424444	3559	6.93127	8.2126	16.9893	18.617		0.425314	0.0120184
NM_198282	TMEM173	chr5:138855112-138862343	2175	4.08518	4.10243	9.2186	9.90904		0.428051	0.0400085
NM_004529	MLLT3	chr9:20344967-20622514	3439	3.82637	4.4214	9.49084	9.67357		0.430369	0.0222421
NM_001025616	ARHGAP24	chr4:86396283-86923823	4644	1.1977	0.971785	2.46538	2.55576		0.43207	0.0274557
NM_006380	APPBP2	chr17:58520509-58603601	6499	3.67012	3.01402	7.94026	7.46102		0.433999	0.011556
NM_017450	BAIAP2	chr17:79008946-79084312	3188	3.91848	4.32612	9.80867	9.17649		0.434266	0.00887291
NM_003979	GPRC5A	chr12:13043955-13066600	2851	49.9416	39.84	111.516	93.9394		0.436988	0.0477358
NM_015394	ZNF10	chr12:133707213-133736049	4403	0.515171	0.485465	1.13121	1.15711		0.43728	0.00103749
NM_058172	ANTXR2	chr4:80822770-80994477	8042	9.78418	11.0169	25.1783	22.3663		0.437507	0.0363724
NM_031311	CPVL	chr7:29035246-29186153	1691	5.61683	5.02639	12.0605	12.2489		0.437823	0.0162844
NM_153186	KANK1	chr9:706805-746106	5335	0.432674	0.583871	1.1144	1.20335		0.438591	0.0306932
NM_001080467	MYO5B	chr18:47349155-47721451	9520	0.538583	0.466803	1.19789	1.09113		0.439221	0.0151333
NR_036496	LOC339803	chr2:61368726-61372110	2557	0.906567	0.851886	2.07035	1.92905		0.439679	0.0211876
NM_000110	DPYD	chr1:97543299-98386615	4447	10.1642	9.61185	22.825	21.8384		0.44278	0.00605972
NM_206833	CTXN1	chr19:7989380-7991051	1263	0.992962	1.41158	2.45879	2.95805		0.443901	0.0462792
NM_152342	CDYL2	chr16:80637675-80838175	2235	1.4645	1.40514	3.15585	3.30512		0.44415	0.0119173
NM_018653	GPRC5C	chr17:72429835-72443568	1820	2.31345	1.77346	4.67837	4.50947		0.444817	0.0481552
NM_001552	IGFBP4	chr17:38599675-38613982	2236	305.234	268.919	665.852	624.627		0.444915	0.00619395
NM_012339	TSPAN15	chr10:71211225-71267423	1699	6.55147	4.84048	13.3021	12.2943		0.445061	0.0324523
NM_001130035	PLEKHB1	chr11:73358593-73373864	2016	0.44765	0.487437	1.07378	1.02313		0.445936	0.00388968
NM_032786	ZC3H10	chr12:56512029-56516278	2121	1.36352	1.41781	3.14948	3.0848		0.446135	0.000714677
NM_201575	SEZ6L2	chr16:29882479-29910585	3518	1.41255	1.15938	2.93268	2.81928		0.44714	0.0242947
NM_001199400	NEK1	chr4:170314420-170533778	5541	1.09544	0.752017	1.93409	2.18945		0.448027	0.0397155
NM_001040152	PEG10	chr7:94285636-94299006	6617	6.9956	7.59208	15.5999	16.8634		0.449359	0.0192233
NM_198525	KIF7	chr15:90171200-90198682	4558	0.572736	0.702274	1.45239	1.38022		0.450118	0.0194145
NM_181671	PITPNC1	chr17:65373396-65693379	6367	1.16781	1.6044	3.21739	2.92137		0.451591	0.0322125
NM_001243731	RARG	chr12:53604349-53626040	2492	1.96003	1.89769	4.45198	4.07453		0.452438	0.0459265
NM_014568	GALNT5	chr2:158114339-158167913	3131	6.95939	6.31434	15.485	13.8258		0.452861	0.0398539
NM_001032731	OAS2	chr12:113416273-113426610	2085	2.6671	1.99573	5.54925	4.74328		0.45303	0.0353646
NM_024565	CCNJL	chr5:159678670-159739573	3274	6.17526	6.00915	13.0581	13.567		0.457629	0.0124418
NM_014246	CELSR1	chr22:46756730-46933067	11389	1.40754	1.51572	3.07758	3.27513		0.46016	0.0112957
NM_007249	KLF12	chr13:74260148-74708066	10909	1.66711	1.92327	3.91322	3.87585		0.460951	0.0351236
NM_017912	HERC6	chr4:89299890-89364249	3889	3.07772	3.51249	7.33393	6.96111		0.461014	0.00599148
NM_001199723	CRABP2	chr1:156669399-156675608	1043	1.75314	1.49654	3.40898	3.61778		0.462472	0.00875336
NM_018684	ZC4H2	chrX:64135681-64196413	2812	1.68361	1.28352	2.95232	3.42853		0.465005	0.0337221
NM_013390	TMEM2	chr9:74298281-74383800	6523	5.26212	5.22212	11.0844	11.3519		0.467289	0.0122738
NM_001252076	SLC9A3R2	chr16:2083264-2089027	1778	6.96795	9.09891	16.0588	18.311		0.46747	0.0277144
NM_015184	PLCL2	chr3:16974581-17132098	3953	0.779037	0.81019	1.68334	1.71038		0.468285	0.00058966
NM_033034	TRIM5	chr11:5684424-5706339	3399	3.4043	2.6413	6.73298	6.16536		0.468711	0.0230948
NM_198456	FAM120C	chrX:54200221-54209714	1140	0.463271	0.501589	1.07662	0.981189		0.468877	0.0310497
NM_013361	ZNF223	chr19:44556163-44572142	2414	0.924443	0.9685	2.05865	1.96709		0.47021	0.00915837
NM_001174081	NLRP2	chr19:55476651-55512510	3544	1.65338	1.70905	3.55459	3.58779		0.470772	0.00105859
NM_018590	CSGALNACT2	chr10:43633892-43680754	3769	15.2961	14.133	32.9162	29.3919		0.472316	0.047223
NM_018044	NSUN5	chr7:72716512-72722864	2447	0.576378	0.502374	1.08355	1.19527		0.473382	0.0186885
NM_198489	CCDC84	chr11:118868842-118886502	1258	3.92025	3.58802	7.99599	7.85081		0.473804	0.00974109
NM_002026	FN1	chr2:216225178-216300791	8433	18.42	21.4655	41.137	42.9803		0.474165	0.0127351
NM_148921	EPN2	chr17:19140689-19240028	4664	5.22172	5.29462	10.7547	11.2527		0.477855	0.0245874
NR_027679	RPAIN	chr17:5322960-5332985	2542	0.480165	0.529137	1.04552	1.05628		0.480208	0.0221701
NM_001080826	SGK223	chr8:8175257-8239257	4627	9.4148	10.3314	21.336	19.5637		0.482796	0.0217247
NR_024391	LINC00669	chr18:36786887-37331959	2147	0.649441	0.577022	1.19286	1.33257		0.485645	0.0313686
NR_027780	HMGXB4	chr22:35653444-35691800	4251	1.33336	1.21882	2.78257	2.46705		0.486165	0.0491506
NM_133367	PAQR8	chr6:52226925-52272575	4738	0.954214	0.794286	1.93117	1.66383		0.48637	0.0427939
NM_001278214	LRRC20	chr10:72058725-72142406	2959	3.69246	4.42159	8.39626	8.18842		0.48925	0.0400036
NM_130850	BMP4	chr14:54416454-54423554	1732	27.6313	23.2732	54.9745	48.9793		0.489684	0.0240802
NM_001098615	PUS7L	chr12:44122411-44152561	4362	0.529242	0.513057	1.08124	1.04537		0.490122	0.00712782
NM_021962	ABR	chr17:906757-1083268	5389	0.79218	0.884607	1.74627	1.66881		0.490995	0.00539061
NM_001142782	MAGI3	chr1:113933474-114228545	6536	2.93281	2.86658	5.95856	5.82354		0.49222	0.00347529
NM_145040	PRKCDBP	chr11:6340175-6341740	1037	23.011	27.3668	49.6017	51.8422		0.496607	0.0224712
NM_012296	GAB2	chr11:77926335-78052926	6059	3.00132	3.15039	6.30795	6.05856		0.497449	0.00539607
NM_001005242	PKP2	chr12:32943679-33049780	4307	6.45545	5.70929	12.5648	11.8114		0.499042	0.00745831
NM_006762	LAPTM5	chr1:31205314-31230683	2240	23.094	22.9277	45.5772	46.5505		0.499542	0.0110293
NM_012395	CDK14	chr7:90338711-90839904	4953	3.61875	3.31947	7.23637	6.65018		0.499636	0.0223274
NM_080647	TBX1	chr22:19744225-19754855	2082	2.10586	2.33604	1.02171	1.19768		2.00141	0.0199266
NM_001304	CPD	chr17:28705941-28796675	9043	20.5859	18.5015	9.34181	10.1857		2.00166	0.0399417
NM_001412	EIF1AX	chrX:20142635-20159966	4431	53.1162	53.3287	26.8066	26.3693		2.00175	0.000822267
NM_019100	DMAP1	chr1:44679124-44686351	1766	1.39822	1.59577	0.637532	0.855549		2.00524	0.0370706
NM_000852	GSTP1	chr11:67351065-67354124	958	197.996	194.922	94.9108	101.024		2.00535	0.00524004
NM_001281453	MBD3	chr19:1576669-1592760	2499	3.12675	2.80632	1.61941	1.333		2.00957	0.0208309
NM_020727	ZBTB21	chr21:43406939-43430496	7414	5.74975	5.29765	2.39152	3.07525		2.02083	0.0298563
NM_145799	2006-09-01	chrX:118750908-118827333	4696	2.61973	2.78137	1.44077	1.23022		2.02213	0.0115491
NR_034120	LOC646329	chr7:130565750-130598069	2228	2.19692	2.33322	1.01789	1.21607		2.02785	0.0157249
NM_001031855	LONRF3	chrX:118108712-118151949	2607	3.88579	3.95011	1.95939	1.89268		2.0342	0.000545115
NM_001256675	STOML1	chr15:74275558-74284689	1828	1.82684	1.95843	0.870663	0.987406		2.03721	0.00864419
NM_001080410	FBXO41	chr2:73481809-73496758	6928	3.71312	3.96133	1.94052	1.8255		2.03781	0.0169664
NM_001039591	USP9X	chrX:40944887-41095832	12353	34.2068	35.5602	18.3999	15.8218		2.03868	0.0171523
NM_004335	BST2	chr19:17513747-17516457	1019	85.1556	73.2838	43.9914	33.1807		2.05307	0.0375529
NM_030955	ADAMTS12	chr5:33527286-33892124	4954	17.9445	18.6788	9.0059	8.82242		2.05422	0.0176872
NR_015454	MAFG-AS1	chr17:79885704-79888629	1895	1.65235	1.74794	0.879908	0.775027		2.05464	0.00675664
NR_034031	LOC389906	chrX:3735575-3761935	1791	10.2798	10.7253	4.70588	5.49873		2.05839	0.0157939
NM_203433	PSMG1	chr21:40547371-40555440	1077	42.5874	38.5644	20.1832	19.2223		2.0594	0.0495746
NM_130440	PTPRF	chr1:43996546-44089343	7706	106.14	105.179	50.4246	51.6285		2.07068	0.000278953
NM_001415	EIF2S3	chrX:24073064-24096927	3465	101.254	94.3237	49.0677	44.889		2.08157	0.0126114
NM_014615	GSE1	chr16:85646841-85709812	7477	2.20323	2.37078	1.25914	0.936743		2.08299	0.0439947
NM_006646	WASF3	chr13:27131839-27263082	4834	3.95834	4.01383	1.85404	1.96072		2.08982	0.00365962
NM_018192	LEPREL1	chr3:189674516-189838908	3699	4.29303	4.24915	1.87798	2.19786		2.09581	0.0419358
NR_015377	LOC654433	chr2:113993845-114024600	2700	7.71573	8.18053	3.88628	3.66268		2.10575	0.0133077
NM_006201	CDK16	chrX:47078075-47089394	3153	50.867	48.6026	24.4161	22.6447		2.11364	0.00384243
NM_002185	IL7R	chr5:35856976-35879705	4600	20.2916	17.6828	9.76367	8.15857		2.11884	0.0351802
NM_178537	B4GALNT4	chr11:369794-382117	3454	1.12782	1.01401	0.475433	0.531115		2.1279	0.0302409
NM_138811	C7orf31	chr7:25174315-25219817	3609	1.27943	1.27716	0.647072	0.553877		2.12881	0.0435805
NM_006598	SLC12A7	chr5:1050488-1112172	5304	11.8116	11.3981	5.84064	5.05804		2.12959	0.0139253
NM_022767	AEN	chr15:89164526-89175512	3116	29.6008	29.1093	13.177	14.1385		2.14933	0.00495958
NM_024652	LRRK1	chr15:101459459-101610317	7631	7.9814	8.58626	3.84115	3.85202		2.15355	0.0432604
NM_002956	CLIP1	chr12:122755980-122907116	5880	3.16937	3.43332	1.68772	1.36127		2.16553	0.0155288
NM_001282882	RIMS2	chr8:105235562-105266653	3780	1.24345	1.30159	0.584123	0.589963		2.16768	0.025547
NM_198516	GALNT18	chr11:11292420-11643561	2515	7.93037	7.58579	3.49162	3.66542		2.16796	0.00791408
NM_024817	THSD4	chr15:71433787-72075722	9145	8.10843	7.9113	3.83719	3.54654		2.1696	0.00307834
NM_152398	OCIAD2	chr4:48887404-48908815	646	3.2417	3.64314	1.3559	1.81715		2.16979	0.0272765
NM_001013693	LDLRAD2	chr1:22138757-22151714	4012	3.4163	3.49737	1.67567	1.49418		2.18107	0.0123092
NM_152259	TICRR	chr15:90118817-90171253	6669	5.94384	6.73184	2.64232	3.13473		2.19414	0.0280324
NM_006122	MAN2A2	chr15:91447419-91465815	6269	10.9082	12.1558	4.77924	5.68155		2.2048	0.0190881
NM_004036	ADCY3	chr2:25042038-25142055	4396	13.0298	14.4829	5.32418	6.98478		2.23518	0.0213722
NM_001193646	ATF5	chr19:50432399-50437193	2070	14.9536	15.7017	6.24224	7.47162		2.23535	0.0137651
NM_014157	CCDC113	chr16:58283839-58317734	5266	1.03365	0.999008	0.446561	0.45939		2.24367	0.00895528
NM_181890	UBE2D3	chr4:103715539-103790050	3783	19.8007	18.7707	9.76084	7.36277		2.25253	0.0402993
NM_000602	SERPINE1	chr7:100770369-100782547	3190	526.2	536.354	224.686	246.751		2.25386	0.008138
NM_001145358	SIN3A	chr15:75661719-75744087	6779	2.31763	2.3898	0.981712	1.09644		2.2652	0.00559349
NM_001079817	INSR	chr19:7112265-7294011	9023	4.34746	4.89802	1.89795	2.17508		2.26993	0.0319302
NM_001004722	NCK2	chr2:106361519-106510730	1795	6.93331	7.52804	3.76058	2.593		2.27609	0.0489287
NM_006045	ATP9A	chr20:50213313-50384908	7580	4.47246	4.22378	1.8039	2.01083		2.27965	0.00498357
NM_016542	MST4	chrX:131157244-131209971	3336	5.28719	6.03466	2.97793	1.94335		2.30059	0.0453068
NM_001265577	KIF18B	chr17:43002078-43025079	4026	1.75495	1.62874	0.609984	0.855369		2.30913	0.0408109
NM_000351	STS	chrX:7137471-7272682	6377	15.2486	14.5298	6.62393	6.27086		2.30934	0.00871767
NM_199123	SETD3	chr14:99876140-99947226	1431	2.12694	2.54934	0.813215	1.21138		2.30974	0.0450235
NM_007309	DIAPH2	chrX:95939661-96724837	3782	7.99161	8.73192	3.43535	3.79588		2.31268	0.0212061
NM_001144966	NEDD4L	chr18:55888753-56068772	8313	17.3783	19.1679	8.5653	7.13996		2.327	0.0137753
NM_178570	RTN4RL2	chr11:57228338-57244384	1263	2.66681	2.53443	1.02675	1.20737		2.32809	0.00783253
NM_001006618	MAPKAP1	chr9:128283748-128469513	1587	4.01975	4.08091	1.74162	1.71772		2.34168	0.0027513
NM_001110514	EBF4	chr20:2673523-2740754	2911	4.13985	4.21699	1.86039	1.7004		2.34691	0.00634839
NM_001039570	KREMEN1	chr22:29469065-29542808	6138	1.59424	1.51282	0.743006	0.576414		2.35487	0.0272665
NM_194429	FGFR1OP	chr6:167412804-167455906	3676	1.72982	1.84478	0.689572	0.827108		2.35686	0.00837758
NM_002428	MMP15	chr16:58059281-58080804	4437	4.19473	3.90871	1.6629	1.75949		2.36777	0.0234544
NM_053016	PALM2	chr9:112542576-112713756	9479	1.37563	1.18163	0.603227	0.475917		2.36971	0.0337348
NM_052963	TOP1MT	chr8:144391496-144417061	1950	8.01202	8.97675	2.98207	4.17102		2.37503	0.0259064
NM_001095	ASIC1	chr12:50451419-50477405	3856	1.15658	1.21198	0.447965	0.548375		2.37726	0.0161489
NM_198925	SEMA4B	chr15:90744561-90772892	3780	9.86348	11.2018	5.09629	3.75443		2.38006	0.0232383
NM_199050	C2CD2	chr21:43305218-43346799	5846	6.22246	5.76749	2.59337	2.44061		2.3818	0.02562
NM_005529	HSPG2	chr1:22148736-22263750	14288	10.9947	11.2364	5.14827	4.16476		2.3871	0.037682
NM_171829	KCNMB3	chr3:178960553-178977679	1854	1.5729	1.4002	0.758221	0.479608		2.40187	0.0490562
NM_001101669	INPP4B	chr4:142949181-143767604	4024	24.217	24.9738	10.0598	10.4095		2.40315	0.00494896
NM_001242690	ERVMER34-1	chr4:53609683-53617807	2865	2.33405	2.17042	0.892474	0.948925		2.44622	0.0231415
NM_032806	POMGNT2	chr3:43120720-43147575	2556	6.77021	7.0491	2.89546	2.74531		2.4499	0.00521185
NM_031445	AMMECR1L	chr2:128619206-128642434	4645	6.97029	7.71902	3.26588	2.66792		2.47553	0.0136502
NM_001935	DPP4	chr2:162848754-162931052	3900	1.42256	1.26853	0.650319	0.423782		2.50543	0.0366643
NM_014002	IKBKE	chr1:206643585-206670223	3474	12.3792	12.4562	5.10864	4.78266		2.51083	0.00959156
NM_177417	KLC3	chr19:45843997-45854778	1793	4.51894	4.08376	1.56665	1.85072		2.51735	0.0159355
NM_001258028	TKT	chr3:53259652-53290130	2187	8.12184	7.6657	2.67908	3.56995		2.5264	0.0258436
NM_017677	MTMR8	chrX:63487960-63615333	2661	1.16167	1.18917	0.524066	0.403306		2.53495	0.0439126
NM_022059	CXCL16	chr17:4636827-4643223	2324	6.11267	6.57709	2.93731	2.06832		2.5351	0.0326719
NM_001126055	CASK	chrX:41374188-41782287	8224	20.3212	17.5261	8.16294	6.62603		2.55916	0.0351983
NM_001254757	ST3GAL4	chr11:126225539-126284536	1854	5.5209	4.99674	1.81686	2.27963		2.56748	0.0122239
NM_002298	LCP1	chr13:46700057-46756459	3790	24.8918	24.8603	10.1179	9.08327		2.5911	0.0214341
NM_174911	FAM84B	chr8:127564682-127570711	5481	6.43477	6.57342	2.65698	2.26853		2.64098	0.016469
NR_103548	LUCAT1	chr5:90598802-90610219	890	3.6381	4.04807	1.77929	1.09785		2.67146	0.0411579
NM_001628	AKR1B1	chr7:134127106-134143888	1398	157.695	144.376	57.1798	55.7916		2.67387	0.0426737
NM_201446	EGFL7	chr9:139560223-139567130	1302	17.0196	16.3373	5.96772	6.40464		2.69608	0.00327949
NM_002632	PGF	chr14:75408532-75422467	1911	1.61056	1.3821	0.646315	0.45971		2.70578	0.025962
NM_000201	ICAM1	chr19:10381516-10397291	3246	60.6222	67.3569	25.4629	21.5834		2.72028	0.0185585
NM_006167	NKX3-1	chr8:23536205-23540450	3281	6.13147	6.36912	2.5391	2.03728		2.73155	0.0163762
NM_003649	DDO	chr6:110713382-110736753	1709	1.13003	1.14087	0.380232	0.445788		2.74921	0.0250099
NM_001113380	RGS4	chr1:163041694-163046592	3055	2.85888	2.42743	0.858668	1.0618		2.75262	0.0445584
NM_001184960	SH3KBP1	chrX:19552082-19689119	3864	34.7226	34.6523	14.1134	10.7583		2.78931	0.047814
NM_001171629	VEGFA	chr6:43737945-43754223	3472	4.53561	4.9124	2.00486	1.3769		2.79381	0.0249686
NM_001171132	FAM3A	chrX:153734489-153744566	1718	3.05123	2.56976	1.16144	0.834973		2.81554	0.033556
NM_001283022	GMPR2	chr14:24702077-24708447	2075	1.56615	1.80197	0.691942	0.503202		2.81817	0.0212798
NM_003410	ZFX	chrX:24167853-24234372	7604	4.73693	3.85782	1.9452	1.06546		2.85477	0.0461946
NM_005335	HCLS1	chr3:121350245-121379791	2033	1.36341	1.356	0.422404	0.524306		2.87248	0.0356352
NM_002436	MPP1	chrX:154006958-154033802	2048	15.6005	14.9183	4.63173	5.81003		2.92276	0.0105765
NM_001242334	LHX6	chr9:124964855-124989865	3384	1.09427	1.14973	0.395549	0.359173		2.97328	0.00393075
NM_000094	COL7A1	chr3:48601505-48632593	9169	11.0962	10.74	3.13431	4.06475		3.0332	0.0216717
NR_037941	STX16	chr20:57226308-57254582	4753	4.95011	5.58678	1.40554	2.02361		3.07274	0.0152689
NM_194272	RBPMS2	chr15:65032094-65067770	1994	2.41698	2.69517	0.671389	0.98217		3.0916	0.0147533
NM_001025243	IRAK1	chrX:153275956-153285342	3334	3.88949	4.77669	1.77505	0.980937		3.14449	0.0392193
NM_000376	VDR	chr12:48235319-48298814	4653	9.63942	9.04133	2.23558	3.66655		3.16509	0.0414129
NM_001270528	RNF111	chr15:59279864-59389618	5929	1.29066	1.51931	0.344123	0.536585		3.19058	0.024876
NM_001242702	MKX	chr10:27961802-28034778	3636	1.2124	1.04942	0.327322	0.37799		3.20684	0.0477152
NM_002449	MSX2	chr5:174151574-174157902	2208	1.12442	1.15282	0.342682	0.350915		3.28323	0.00637289
NM_199294	APITD1	chr1:10490158-10502872	1243	2.61632	2.70984	0.767804	0.8187		3.35717	0.00315542
NM_015198	COBL	chr7:51083908-51384515	5310	2.67141	2.56838	0.868622	0.682377		3.37833	0.00904641
NM_030891	LRRC3	chr21:45875392-45878739	2505	1.93245	1.7755	0.659079	0.432567		3.39666	0.0156828
NM_003038	SLC1A4	chr2:65216494-65251000	4602	4.69545	4.53455	1.21662	1.4827		3.41938	0.00540162
NM_001114136	DMTN	chr8:21912327-21940036	2509	2.15607	2.2351	0.604326	0.657251		3.4807	0.00191493
NM_001561	TNFRSF9	chr1:7975930-8003225	5993	1.26505	1.00513	0.40902	0.240064		3.49751	0.0473571
NM_001167871	ATP5SL	chr19:41937222-41945843	1645	6.4829	7.26721	1.84191	2.0823		3.50392	0.0349642
NM_012214	MGAT4A	chr2:99235568-99347589	8382	2.77488	2.69895	0.84551	0.686798		3.57228	0.00844244
NM_182920	ADAMTS9	chr3:64501330-64673365	7312	4.60728	5.29597	1.6183	1.12427		3.61094	0.0182574
NM_015689	DENND2A	chr7:140218219-140302342	3462	4.38033	3.93136	1.20323	1.08906		3.62593	0.0362028
NM_001142610	ULK2	chr17:19674142-19771239	3898	2.97844	2.66454	0.789971	0.742877		3.68137	0.0441291
NM_001282457	C2	chr6:31865561-31913451	2059	2.7753	3.2334	1.10285	0.518407		3.7062	0.0312174
NM_001849	COL6A2	chr21:47518032-47552763	3439	12.4951	11.659	3.80846	2.69581		3.71358	0.00811813
NM_004613	TGM2	chr20:36756863-36793700	3921	559.261	558.9	154.25	143.966		3.7495	0.00790722
NM_015973	GAL	chr11:68451982-68458643	778	5.49583	5.8004	1.04684	1.94907		3.77055	0.0472966
NM_005755	EBI3	chr19:4229539-4237524	1137	2.31852	2.03917	0.766714	0.376864		3.81058	0.0275607
NM_032899	FAM83A	chr8:124194751-124221207	2929	3.24354	3.01918	0.959689	0.634229		3.92914	0.0107817
NM_020777	SORCS2	chr4:7194373-7744564	6053	15.4614	12.9764	4.25126	2.95115		3.94837	0.0351802
NM_002569	FURIN	chr15:91411884-91426687	4180	38.946	41.5281	8.66482	11.577		3.97564	0.00440279
NM_002662	PLD1	chr3:171318194-171528284	6025	2.17175	2.36013	0.499017	0.639976		3.97885	0.00645663
NM_020902	CAMSAP3	chr19:7660787-7683196	4104	1.17086	1.25433	0.219935	0.385029		4.00882	0.0251473
NM_172245	CSF2RA	chrX:1387692-1428828	1829	5.09999	4.96071	1.14783	1.34902		4.02936	0.00194456
NM_172245	CSF2RA	chrY:1337692-1378828	1829	5.09999	4.96071	1.14783	1.34902		4.02936	0.00194456
NM_153815	RASGRF1	chr15:79252288-79298002	4840	7.75739	7.77543	1.84547	1.98576		4.05426	0.0066947
NM_003155	STC1	chr8:23699433-23712320	3877	89.5608	81.3148	20.9951	20.9911		4.0698	0.0406738
NM_001172624	NEO1	chr15:73344824-73597547	7055	2.41242	2.53154	0.662272	0.536313		4.12483	0.00216802
NR_047676	TARS	chr5:33440881-33468196	2987	1.40879	1.48262	0.419738	0.275051		4.16157	0.0155037
NM_001066	TNFRSF1B	chr1:12227059-12269277	3675	5.8779	6.71462	1.36195	1.63188		4.20616	0.0374345
NM_001629	ALOX5AP	chr13:31309644-31338565	906	3.46661	2.85536	0.896721	0.591938		4.24675	0.0413825
NM_014293	NPTXR	chr22:39214455-39240017	5815	2.50237	2.42805	0.520163	0.620962		4.32067	0.00170631
NM_001794	CDH4	chr20:59827481-60515673	6511	3.05802	3.75262	0.482185	1.06983		4.38826	0.0304796
NM_024325	ZNF343	chr20:2462465-2489778	3629	1.36044	1.48439	0.404483	0.242036		4.40023	0.0107253
NM_001243225	PES1	chr22:30972611-30987927	2280	3.78894	3.56975	0.821589	0.843925		4.41827	0.0231121
NM_001184781	DGCR2	chr22:19023794-19109967	4475	4.94229	5.09904	1.22937	1.01789		4.46825	0.00175204
NM_001134651	EIF4E3	chr3:71728439-71774526	6076	1.62541	1.49079	0.348217	0.345258		4.4936	0.0352542
NM_002334	LRP4	chr11:46878267-46940173	8227	1.64397	1.85477	0.278188	0.494042		4.5307	0.012046
NM_001012632	IL32	chr16:3115662-3119668	956	50.019	47.4759	11.2983	9.64259		4.65572	0.00328072
NM_004180	TANK	chr2:161993465-162092682	2089	4.67914	3.80014	1.46541	0.343517		4.68746	0.0475104
NM_016203	PRKAG2	chr7:151253200-151574316	3407	1.44202	1.2585	0.317095	0.237109		4.87279	0.0276569
NM_001142807	ACOXL	chr2:111490149-111875799	2373	1.74532	1.48804	0.382575	0.265271		4.99094	0.0323777
NM_001143963	L1CAM	chrX:153126968-153141399	5004	35.6344	35.8479	7.22522	7.03057		5.01426	2.75588e-05
NR_038342	LINC01088	chr4:79892901-80229953	1011	5.3238	4.7151	1.3119	0.673362		5.05671	0.0118721
NM_170739	MRPL11	chr11:66202549-66206310	1686	1.60178	1.77723	0.297332	0.357767		5.15801	0.0245595
NM_178557	NAT8L	chr4:2061238-2070816	5871	1.23529	1.27097	0.212068	0.270749		5.19091	0.00305098
NM_033446	MVB12B	chr9:129089122-129269320	4824	3.24488	3.5474	0.547631	0.702708		5.43235	0.0116491
NM_015541	LRIG1	chr3:66429220-66550845	4762	10.2697	10.2117	1.98377	1.7813		5.43985	0.00409155
NR_034160	USP2-AS1	chr11:119252487-119369944	1156	1.2308	1.49886	0.0601129	0.436496		5.4966	0.0489837
NM_006517	SLC16A2	chrX:73641327-73753764	4141	1.65599	1.48428	0.341595	0.211099		5.68175	0.00882328
NM_032521	PARD6B	chr20:49348080-49370278	4615	30.7439	25.591	5.66281	3.98489		5.83921	0.0493398
NM_080792	SIRPA	chr20:1875424-1920540	3868	2.06973	2.44792	0.324076	0.423101		6.04629	0.0498064
NM_025015	HSPA12A	chr10:118430702-118502085	5722	2.53728	2.38277	0.342249	0.463433		6.10669	0.00294109
NM_002192	INHBA	chr7:41728600-41742706	2175	23.5355	24.2354	4.74722	2.88676		6.25767	0.0147765
NM_001256484	EPHX2	chr8:27348684-27402439	2107	1.03052	1.07109	0.16532	0.167885		6.30726	0.0142191
NM_199161	SAA1	chr11:18287807-18291523	530	881.448	793.551	170.713	85.0608		6.54875	0.00741303
NM_030754	SAA2	chr11:18266774-18270221	594	429.012	341.286	80.9949	36.5485		6.55331	0.0444906
NM_003222	TFAP2C	chr20:55204357-55214338	2865	7.75668	8.00524	1.20435	1.09314		6.8605	0.0032295
NM_012101	TRIM29	chr11:119981993-120008863	3019	1.10999	1.21897	0.223626	0.113553		6.90719	0.00599575
NM_006034	TP53I11	chr11:44953898-44972608	3518	12.9329	12.4355	2.30877	1.24954		7.12934	0.0113882
NM_000064	C3	chr19:6677845-6720662	5101	63.672	54.7463	11.3416	4.65413		7.40312	0.0147374
NM_018406	MUC4	chr3:195473637-195538844	16804	2.28294	2.29226	0.358538	0.258034		7.42038	0.0152884
NM_002698	POU2F2	chr19:42590261-42636625	6896	2.34647	2.84157	0.436599	0.202963		8.11186	0.0353645
NM_178562	TSPAN33	chr7:128784711-128809534	2780	2.09938	2.2421	0.199943	0.335039		8.11519	0.0026919
NM_001278116	L1CAM	chrX:153126968-153151628	5141	1.63213	1.23339	0.0189307	0.331645		8.17376	0.0427513
NM_133263	PPARGC1B	chr5:149109814-149234585	10627	0.908024	1.20988	0.245475	3.36841e-07		8.62777	0.0439218
NM_001145658	RAP1GAP	chr1:21922707-21978348	3301	1.85206	1.6133	0.136122	0.246788		9.05006	0.0224077
NM_001098479	HLA-F	chr6:29691116-29695073	1574	1.17224	1.42898	2.54726e-06	0.271796		9.5704	0.0250027
NM_178497	C4orf26	chr4:76481257-76491103	1882	4.50199	5.31492	0.741047	0.237515		10.032	0.0198298
NM_001278284	ZNF3	chr7:99667593-99680171	2958	1.5695	1.29686	0.27655	0.000524324		10.3451	0.0217309
NM_183413	FBXO44	chr1:11714913-11723384	2823	1.06945	1.14285	0.0876351	0.125805		10.365	0.00627312
NM_178532	RNF180	chr5:63461670-63513339	1453	1.43076	1.32951	0.239796	0.0199108		10.6284	0.0269691
NM_001178113	ZNF185	chrX:152086408-152142025	3879	1.44632	1.6579	4.35062e-22	0.246804		12.5777	0.0136263
NM_001040181	CLDND1	chr3:98234316-98241910	2184	16.5224	14.2708	2.13465	0.021288		14.283	0.0115752
NM_001281781	ZMYND8	chr20:45837858-45985633	5033	1.03961	0.876782	3.08196e-07	0.0842917		22.7352	0.0236842
NM_001005752	GJB3	chr1:35247910-35251967	1762	2.39597	2.09089	0.1384	0.0330154		26.1754	0.0274653
NM_001007237	IGSF3	chr1:117117019-117210377	7267	5.18554	4.53282	0.164646	0.130347		32.9444	0.0434875
NM_020440	PTGFRN	chr1:117452688-117532972	6160	3.39993	3.17726	0.120106	0.0322015		43.1836	0.00950383
NM_001282476	APPBP2	chr17:58520509-58603601	6410	2.44009	2.38436	0.00155967	0.0704888		66.9612	0.000460456
NM_022648	TNS1	chr2:218664511-218808796	10276	1.38708	1.54491	0.0198867	0.0222158		69.6393	0.0346969
NM_020716	GRAMD1B	chr11:123396527-123493518	2761	4.6177	4.37136	0.0783332	0.0375032		77.6013	0.0148935
NM_152236	GAS2L1	chr22:29702984-29708778	2548	5.90004	6.15223	0.0269389	0.0301077		211.271	0.013368
NM_001278172	SDHC	chr1:161284165-161334535	2586	2.18194	2.5519	0.0117091	0.000406867		390.711	0.0495837
NM_001128212	WDSUB1	chr2:160092303-160143236	1838	1.73455	1.96733	0.00142974	0.00159546		1223.68	0.0400115
NM_024568	CHD1L	chr1:146714290-146767447	2986	2.01693	1.72546	0.00070415	0.00165706		1584.95	0.0495111
NM_001161342	TMEM171	chr5:72416387-72427644	1263	2.57383	2.98304	0.0017993	0.000477181		2440.99	0.0468134
NM_002287	LAIR1	chr19:54865234-54876721	2816	1.50055	1.28553	0.000281121	0.000310556		4708.79	0.0490453
NM_001130968	ZNF385A	chr12:54762919-54785083	2093	0.969515	1.11311	4.37099e-05	1.2647e-06		46306.7	0.0438259
NR_002968	SNORA34	chr12:49048164-49048301	137	4.40709	4.98357	0	0		#DIV/0!	0.0390322
NR_002746	SNORD47	chr1:173833506-173833583	77	60.6773	68.6142	0	0		#DIV/0!	0.0390316

## Sheet: cN-II- CD73-
tracking_id	gene_id	locus	length	cN-II+/CD73+	cN-II+/CD73+	cN-II-/CD73-	cN-II-/CD73-		Expression ratio	p-value
NR_002581	SNORA72	chr8:99054313-99054445	132	0	0	5.31921	5.61566		0	0.0172549
NR_039604	MIR2682	chr1:98510798-98510907	109	0	0	58.7328	62.0061		0	0.0172549
NM_001061	TBXAS1	chr7:139528951-139720125	2066	5.56346e-08	1.43095e-06	1.29695	1.29462		5.73623e-07	0.000572363
NM_001145845	ROBO1	chr3:78646387-79068609	7329	7.05214e-06	8.37958e-06	2.12493	1.87035		3.86249e-06	0.0405109
NM_001198644	TRIM6	chr11:5617864-5634188	2940	0.000279891	2.27972e-12	1.54963	1.57637		8.95365e-05	0.00544089
NM_032812	PLXDC2	chr10:20105371-20578784	12263	0.000178398	0.000193836	1.48893	1.45141		0.000126596	0.00812412
NM_001457	FLNB	chr3:57994126-58157982	9467	0.0102822	0.00279265	19.7746	17.6652		0.000349223	0.0358403
NM_004949	DSC2	chr18:28645941-28682388	5245	0.000731727	0.000808623	1.91098	2.20615		0.000374132	0.0455803
NM_006367	CAP1	chr1:40506254-40538321	2773	0.00217275	0.0024683	4.32266	4.68624		0.000515163	0.0256918
NM_001033930	UBA52	chr19:18682613-18688270	2811	0.0017941	0.00174361	3.08332	3.22931		0.000560418	0.0147285
NM_001178099	ZNF182	chrX:47834249-47863394	3604	0.000926561	0.000841011	1.15534	1.16407		0.000762078	0.00239562
NM_198465	NRK	chrX:105066535-105202602	8062	0	0.0129707	4.08422	3.70247		0.00166575	0.031053
NM_032457	PCDH7	chr4:30722036-31148423	8704	0.012464	0.00496508	3.21624	2.91577		0.00284231	0.0311583
NM_001080396	FAM155A	chr13:107820878-108519460	3859	0.0164402	0.00929533	3.37196	3.09005		0.00398259	0.0277703
NM_001128175	DTNA	chr18:32173281-32409292	1720	0	0.0225069	2.83816	2.76381		0.00401768	0.004266
NM_153456	HS6ST3	chr13:96743092-97491816	7804	0.00395323	0.0223516	2.89757	2.82006		0.00460065	0.0056604
NM_004616	TSPAN8	chr12:71518876-71551779	1130	0	0.0366891	2.66861	2.95999		0.00651833	0.0306201
NR_001558	LINC00261	chr20:22541191-22559280	4911	0.0702123	0.230971	17.6107	20.311		0.00794224	0.0449134
NM_024490	ATP10A	chr15:25923859-26108349	5234	0.0716767	0.0607893	8.12174	7.80623		0.00831657	0.01261
NM_005362	MAGEA3	chrX:151934651-151938240	1724	0	0.0223515	1.24504	1.35788		0.00858709	0.0226076
NM_005447	RASSF9	chr12:86198330-86230318	1796	0	0.0213406	1.13961	1.26535		0.00887358	0.0291023
NM_006408	AGR2	chr7:16832263-16844738	983	0.694215	0.348898	50.273	56.339		0.0097842	0.035973
NM_024422	DSC2	chr18:28645941-28682388	5199	0.0233212	0.0603992	4.03945	3.85931		0.0105992	0.011114
NR_027684	RPAIN	chr17:5322960-5336340	1426	0.1055	0.145082	8.93498	8.3065		0.0145337	0.023011
NM_001044387	ZNF557	chr19:7069470-7087978	5989	0.00535727	0.0367227	1.28374	1.41265		0.015606	0.0229397
NM_000422	KRT17	chr17:39775691-39780882	1574	0.0219301	0.0495974	2.21474	1.95249		0.0171643	0.0386784
NM_194250	ZNF804A	chr2:185463092-185804214	4685	0.0737535	0.128892	5.72417	4.91562		0.019046	0.0482608
NM_145252	ZG16B	chr16:2880172-2882285	828	0.288884	0.163336	10.9279	11.9603		0.0197578	0.0270896
NR_046105	MIR137HG	chr1:98453555-98515249	2469	0.0663232	0.0749986	3.16308	2.83747		0.0235515	0.0352193
NM_021784	FOXA2	chr20:22561641-22565101	2423	0.00397746	0.505007	9.98111	11.1414		0.0240968	0.015875
NM_032456	PCDH7	chr4:30722029-30726957	4928	7.8632e-21	0.118502	2.61215	2.23829		0.0244312	0.0337182
NM_173481	MISP	chr19:751145-764318	2851	0.283759	0.243866	9.86746	10.7667		0.0255705	0.0281563
NM_021229	NTN4	chr12:96051582-96184536	3615	1.11863	0.936264	41.1846	37.942		0.0259697	0.0263112
NM_172364	CACNA2D4	chr12:1901122-2027870	5343	0.046771	0.0330555	1.49129	1.5487		0.0262588	0.00834552
NM_002153	HSD17B2	chr16:82068857-82132139	1434	0.0732787	0.22097	5.28967	5.18175		0.0281002	0.000573057
NM_198449	EMB	chr5:49692030-49737234	4309	0.479394	0.368298	14.6801	14.4404		0.0291098	0.000993769
NM_052886	MAL2	chr8:120220609-120257914	2820	1.40115	0.792216	37.1037	37.7198		0.0293139	0.000142365
NM_001128595	TC2N	chr14:92246266-92302849	4841	0.0777474	0.080518	2.54158	2.67776		0.0303229	0.0170807
NM_001030060	SAMD5	chr6:147829827-147891157	6324	0.0304372	0.12213	2.46615	2.50377		0.0306981	0.00404175
NM_173593	B4GALNT3	chr12:569542-671058	3438	0.185804	0.231118	6.4418	6.06559		0.0333341	0.0181457
NM_007193	ANXA10	chr4:169013687-169108893	1447	0.386732	0.191327	8.53098	8.55478		0.0338328	0.00669673
NM_001014975	CFH	chr1:196621007-196670695	1824	0.000545189	0.0995236	1.42631	1.30261		0.0366697	0.00441087
NM_145236	B3GNT7	chr2:232260334-232265875	3625	0.33373	0.188692	6.82574	6.20222		0.0401001	0.0242115
NM_001166264	LTBP1	chr2:33359663-33624575	5166	0.369266	0.00413896	4.00434	3.77524		0.0479981	0.00689717
NM_000211	ITGB2	chr21:46305867-46340965	2958	0.307814	0.000393128	2.89246	3.22908		0.050348	0.0062848
NM_003881	WISP2	chr20:43343884-43356452	1404	0.0751106	0.0283118	1.09481	0.935668		0.050935	0.0374049
NM_198569	GPR126	chr6:142623055-142767403	6915	4.07171e-05	0.156044	1.58727	1.39508		0.0523362	0.00878144
NM_016524	SYT17	chr16:19179637-19278554	1912	0.105542	0.0795651	1.64826	1.87547		0.0525316	0.040804
NM_019844	SLCO1B3	chr12:20963637-21069843	3012	0.663374	0.471867	11.3291	10.2788		0.0525382	0.0276488
NM_002166	ID2	chr2:8822112-8824583	1364	0.492104	0.380745	8.70993	7.8858		0.0525948	0.0304431
NM_000186	CFH	chr1:196621007-196716634	4127	0.225702	0.19273	3.74466	4.17196		0.0528549	0.0352111
NM_053001	OSR2	chr8:99956630-99964326	1789	0.00774167	0.237253	2.51169	2.08116		0.0533426	0.0268353
NM_001171136	ZBED1	chrX:2404454-2419008	4510	0.161025	0.00241395	1.68117	1.3755		0.0534696	0.0305142
NM_001171136	ZBED1	chrY:2354454-2369008	4510	0.161025	0.00241395	1.68117	1.3755		0.0534696	0.0305142
NM_003159	CDKL5	chrX:18443724-18671749	3431	0.0868259	0.0945776	1.6533	1.7147		0.0538609	0.010974
NM_024943	TMEM156	chr4:38968440-39034041	1859	0.726147	1.49856	20.4135	19.6945		0.0554679	0.000798509
NM_005853	IRX5	chr16:54965110-54968395	2062	0.242551	0.217106	3.87702	4.16012		0.0571916	0.0227085
NM_213569	NEBL	chr10:21068902-21463116	6940	0.0459225	0.114891	1.37093	1.32215		0.0597136	0.00193683
NM_005226	S1PR3	chr9:91606323-91620069	4388	0.124781	0.259843	3.43564	2.98731		0.0598828	0.0324989
NM_001013642	TRNP1	chr1:27320194-27327377	1949	0.912522	0.778781	12.9424	14.8559		0.060842	0.0456005
NM_001017367	C4BPB	chr1:207262627-207273337	951	2.04791	0.00754511	17.3434	16.3466		0.0610108	0.016056
NM_000165	GJA1	chr6:121756744-121770873	3130	1.21163	1.21918	20.3547	19.2432		0.0613873	0.0190274
NM_032943	SYTL2	chr11:85405264-85522178	4277	0.453972	0.436832	7.11587	6.95128		0.0633251	0.00730243
NM_001243194	INPP5F	chr10:121578768-121588662	3166	2.22437e-05	0.218929	1.84453	1.60089		0.0635485	0.0105335
NM_030797	FAM49A	chr2:16730729-16847134	4699	0.634978	0.604662	8.44817	9.67573		0.0683981	0.0460809
NR_034138	LOC100144602	chr4:66535678-66559104	1177	0.216145	0.0349169	1.92889	1.52729		0.0726414	0.0449025
NM_002605	PDE8A	chr15:85525204-85682372	3917	0.0510834	0.403528	3.21272	2.81147		0.0754643	0.009592
NM_001075098	MOCS1	chr6:39872033-39902290	4159	0.541899	0.539832	7.17671	6.49265		0.0791355	0.0345608
NM_001042540	NCBP2	chr3:196662272-196669464	2011	6.8553e-05	0.37685	2.35548	2.22151		0.0823507	0.0359387
NM_031896	CACNG7	chr19:54415990-54446969	2345	0.280657	0.269764	3.3019	3.23913		0.084149	0.00521688
NM_001127507	BANK1	chr4:102711763-102995969	3046	0.157167	0.35925	3.27853	2.84035		0.0843973	0.0228591
NM_001248	ENTPD3	chr3:40428672-40470110	2793	0.278511	0.472413	4.53077	4.24755		0.085543	0.00328229
NM_006080	SEMA3A	chr7:83587658-83824217	5659	0.380031	0.448426	4.92002	4.72807		0.0858675	0.00613742
NM_001172671	ZNF430	chr19:21203425-21242852	3916	0.462978	0.00115632	2.75271	2.6155		0.0864598	0.0433133
NM_003937	KYNU	chr2:143635194-143799885	1672	2.31258	1.66785	22.4752	23.5606		0.0864638	0.00266845
NM_001199753	CPT1C	chr19:50194364-50216988	2854	0.435131	0.00017398	2.26696	2.68543		0.087898	0.0174622
NM_003733	OASL	chr12:121458094-121477045	2085	2.17226	1.69411	20.0603	23.0607		0.0896633	0.0436389
NM_001197098	PRSS3	chr9:33750818-33799229	787	1.46826	1.45634	14.8249	15.5594		0.0962537	0.016996
NM_005654	NR2F1	chr5:92919042-92929786	3197	0.301147	0.249728	2.81137	2.85772		0.0971717	0.000197588
NM_001256267	MYPN	chr10:69865873-69971773	5711	0.0391942	0.250155	1.39452	1.57653		0.0973895	0.0113792
NM_015187	SEL1L3	chr4:25749048-25864610	4549	1.70102	1.4231	15.3703	16.5993		0.0977216	0.0206624
NM_001256680	KIAA0391	chr14:35591757-35743284	1637	0.358868	4.99999e-05	1.66001	1.86548		0.101807	0.030376
NM_001159999	NRG1	chr8:32453343-32622558	2478	0.270507	0.988934	5.7482	6.62247		0.101809	0.0115171
NM_030630	HID1	chr17:72946838-72968900	3342	1.34999	0.725394	10.686	9.21888		0.104265	0.0269689
NM_014729	TOX	chr8:59717976-60031767	4131	0.367236	0.406621	3.68006	3.73379		0.10438	0.000194832
NM_020700	PPM1H	chr12:63037762-63328665	6200	0.210452	0.28331	2.21718	2.36278		0.107809	0.00648632
NM_138930	DIABLO	chr12:122692208-122711115	1964	0.439267	0.0955635	2.60762	2.32027		0.108531	0.0113263
NR_037655	BLOC1S1	chr12:56109817-56113491	505	0.000147159	2.3564	11.7689	9.77039		0.109407	0.0266075
NM_001098484	SLC4A4	chr4:72053002-72437804	7693	0.413139	0.510743	4.0264	4.22436		0.111975	0.00446369
NM_001282582	MXRA8	chr1:1288068-1298921	2312	1.81529	1.7527	14.747	16.3365		0.114787	0.0364616
NM_153757	NAP1L5	chr4:89617065-89619023	1958	0.239807	0.232435	2.05088	1.93925		0.118353	0.0196723
NR_003955	EMBP1	chr1:121260909-121313686	4231	0.287239	0.156078	1.79822	1.92714		0.119	0.00312944
NM_014021	SSX2IP	chr1:85109389-85156240	5897	0.542547	0.000459073	2.51106	1.9952		0.1205	0.0340282
NM_001134671	DERL1	chr8:124025403-124054663	3280	0.000481106	0.581642	2.58256	2.20601		0.121565	0.0371273
NM_017935	BANK1	chr4:102711763-102995969	3445	0.32562	5.50928e-05	1.14696	1.4924		0.123392	0.039884
NM_001040165	C16orf13	chr16:684428-686347	712	0.473336	0.67615	4.32896	4.90224		0.124522	0.0269813
NM_004811	LPXN	chr11:58294343-58343390	1889	2.8636	5.01934	30.6104	32.1456		0.125613	0.00369568
NM_032828	ZNF587	chr19:58361180-58376491	6937	1.61934	0.00895484	5.79805	7.15353		0.125722	0.0349551
NM_016644	PRR16	chr5:119800018-120022964	1763	0.88649	0.915279	7.36362	6.52424		0.129737	0.0439117
NM_001017366	C4BPB	chr1:207262211-207273337	949	5.03241	2.34948	29.0278	27.7058		0.130115	0.0123672
NM_174936	PCSK9	chr1:55505148-55530526	3710	0.779819	0.678326	5.79929	5.2936		0.131449	0.0273794
NM_001258038	SPRY1	chr4:124317949-124324915	2608	0.31293	0.798206	4.37302	3.96915		0.133195	0.00845901
NM_001114752	CD55	chr1:207494816-207534311	2914	4.07833	3.0919	28.4775	25.0481		0.133959	0.0333888
NM_024800	NEK11	chr3:130745693-131069309	2953	0.397446	0.482189	3.21094	3.19661		0.137281	0.00789654
NR_038316	ITGB2-AS1	chr21:46340949-46349595	2257	0.145961	0.148884	1.06615	1.07731		0.137556	0.00205161
NM_024615	PARP8	chr5:49962771-50142356	7177	0.456618	0.43341	3.23864	3.21927		0.13782	3.91323e-05
NM_004438	EPHA4	chr2:222282746-222437010	6348	0.420545	0.409198	2.71363	3.10136		0.14269	0.0492352
NM_001134830	AHI1	chr6:135605109-135818903	5501	0.0836773	0.181901	1.0372	0.822305		0.142822	0.0490719
NM_014488	RAB30	chr11:82692477-82782884	1602	2.42847	1.89556	15.7968	14.4331		0.143038	0.0165876
NM_005711	EDIL3	chr5:83236413-83680685	4760	6.578	3.20324	37.1034	31.2124		0.143177	0.0252177
NM_001548	IFIT1	chr10:91152302-91166244	4379	2.17411	1.32945	11.5363	12.8222		0.143833	0.00932948
NM_024709	C1orf115	chr1:220863627-220872499	2972	0.379897	0.208658	2.07934	1.96854		0.145398	0.00656946
NM_014689	DOCK10	chr2:225629806-225907330	7431	0.340895	0.413692	2.36757	2.74628		0.147558	0.0477068
NM_004170	SLC1A1	chr9:4490426-4587469	3739	0.373962	0.461322	2.78737	2.79324		0.149676	0.0113492
NM_000596	IGFBP1	chr7:45927958-45933267	1650	4.01006	3.85323	26.4563	25.7612		0.150587	0.00687901
NM_004429	EFNB1	chrX:68048839-68062006	3330	1.23984	1.5107	9.58627	8.59928		0.151249	0.0290938
NM_016113	TRPV2	chr17:16318855-16340317	2808	0.265369	0.26094	1.82589	1.63597		0.152031	0.0410271
NR_015423	PGM5-AS1	chr9:70970108-70972757	532	1.19074	0.828615	6.67547	6.54412		0.152755	0.00982384
NR_024040	CSGALNACT1	chr8:19261671-19540261	3951	0.511918	0.24249	2.56835	2.33885		0.153735	0.00786355
NM_014996	PLCH1	chr3:155197670-155421997	6128	0.193296	0.269528	1.48376	1.47167		0.156601	0.0167232
NM_001080477	TENM3	chr4:183245136-183724177	10810	1.30875	1.39986	9.12521	8.1143		0.157116	0.0426533
NM_001161500	ZNF611	chr19:53206065-53238307	4417	0.625651	0.538686	3.52779	3.51526		0.165317	0.00806011
NM_182757	RNF144B	chr6:18387580-18469105	5036	1.16273	1.23748	7.69713	6.78656		0.165718	0.0465215
NM_015351	TTC9	chr14:71108503-71142077	5217	0.970917	0.718391	5.1791	4.98684		0.166173	0.00198768
NM_018490	LGR4	chr11:27387507-27494334	5247	5.92192	5.97568	35.0952	36.4814		0.166222	0.0146377
NM_198535	ZNF699	chr19:9405985-9415795	2094	2.51164	2.40876	15.5409	14.0132		0.166488	0.0386039
NM_014932	NLGN1	chr3:173116237-174001139	4947	0.316724	0.243545	1.66196	1.69192		0.167051	0.00619748
NM_005907	MAN1A1	chr6:119498365-119670931	5027	0.75376	0.732603	4.39082	4.47119		0.167723	0.00399234
NM_001099782	GGT5	chr22:24615621-24641110	2398	1.60452	1.44481	9.53371	8.62771		0.167902	0.0329617
NM_001278558	WSB2	chr12:118470496-118499016	2505	0.418084	0.565812	2.78852	2.98832		0.170317	0.00387425
NM_004827	ABCG2	chr4:89011415-89080011	4431	0.574061	1.16911	4.75514	5.40242		0.171613	0.01099
NM_019089	HES2	chr1:6475293-6479979	4260	0.311552	0.19107	1.38073	1.5296		0.172703	0.0073434
NM_012302	LPHN2	chr1:82266081-82458107	5706	1.38154	1.78456	8.48247	9.73549		0.17379	0.035504
NM_016084	RASD1	chr17:17397752-17399709	1746	1.09101	0.704149	5.05102	5.11207		0.176635	0.0258316
NM_014399	TSPAN13	chr7:16793350-16824161	1902	1.1678	0.900379	5.78447	5.85402		0.177702	0.0117689
NR_033233	MOCS1	chr6:39872033-39902290	3969	0.578684	0.542767	2.92881	3.10126		0.185976	0.0174495
NM_005727	TSPAN1	chr1:46640748-46651634	1629	0.358423	0.405307	2.0634	1.96983		0.189359	0.00468693
NM_016341	PLCE1	chr10:95753745-96088148	7991	0.781561	1.12033	5.23377	4.77244		0.190071	0.00691524
NM_004991	MECOM	chr3:168801286-169381563	5533	0.430919	0.260034	1.97675	1.6578		0.190107	0.0305517
NM_006399	BATF	chr14:75988783-76013334	940	0.449028	0.692404	3.0175	2.91646		0.192356	0.0146052
NM_052867	NALCN	chr13:101706129-102068813	6923	0.259351	0.18709	1.21509	1.09604		0.19317	0.0112049
NM_002998	SDC2	chr8:97505881-97624037	3485	4.20311	3.63457	20.717	19.3855		0.195441	0.0106068
NM_033260	FOXQ1	chr6:1312674-1314993	2319	9.80171	8.94738	49.3683	46.4518		0.19567	0.0150844
NM_032034	SLC4A11	chr20:3208062-3218373	3094	1.3263	2.15128	9.38437	8.38377		0.19572	0.00921048
NM_153322	PMP22	chr17:15133093-15164161	1740	25.1036	23.9009	128.905	120.738		0.196298	0.0230014
NM_018205	LRRC20	chr10:72058725-72142406	2936	0.409893	0.472821	2.29924	2.17295		0.197378	0.00642135
NM_006363	SEC23B	chr20:18488187-18542050	3413	0.771939	0.286857	2.43152	2.87609		0.199486	0.0235926
NM_001242412	AHRR	chr5:304290-438405	5606	0.216908	0.308173	1.31138	1.30641		0.200582	0.0273072
NM_001244960	FRMD3	chr9:85859538-86082657	5066	0.317183	0.545011	2.01403	2.21503		0.203874	0.00849238
NM_001198784	C15orf65	chr15:55700722-55710910	752	0.438596	0.123992	1.54116	1.20522		0.204847	0.0420107
NM_002281	KRT81	chr12:52679696-52685299	1910	19.1901	14.3817	87.4786	73.8484		0.208098	0.0447999
NM_001164751	ASPH	chr8:62536268-62602408	3621	3.50361	2.07364	13.4636	13.0064		0.210701	0.0282144
NM_020722	KIAA1211	chr4:57036360-57196890	7013	0.520671	0.868198	3.26633	3.27377		0.212362	0.0427959
NM_203403	LURAP1L	chr9:12775011-12823059	2690	0.471332	0.314324	1.93773	1.72691		0.214388	0.0107824
NM_001080479	ARHGEF28	chr5:72921982-73237818	6352	0.732399	1.60449	4.964	5.88724		0.215357	0.0217125
NM_014583	LMCD1	chr3:8543492-8609811	1757	1.4879	1.01101	5.66454	5.81194		0.217742	0.0214553
NR_036460	ADAT1	chr16:75632246-75657221	3603	0.187783	0.262439	1.08964	0.97289		0.218286	0.0127604
NM_001255980	CREB3L4	chr1:153940314-153946840	1757	0.341682	0.280983	1.36656	1.47647		0.219015	0.00880012
NM_014059	RGCC	chr13:42031541-42045013	1108	0.299112	0.338237	1.34948	1.53428		0.221013	0.0436348
NM_001037540	SCML1	chrX:17755568-17773108	2934	0.377117	0.82611	2.91089	2.52173		0.221482	0.0202195
NM_032466	ASPH	chr8:62536268-62627199	3774	9.95195	10.4966	44.5862	47.0076		0.223253	0.0161855
NM_001134476	LRRC8B	chr1:89990396-90063420	7737	0.604376	1.13575	4.00924	3.71111		0.225395	0.0213129
NM_024590	ARSJ	chr4:114821439-114900878	4678	4.2441	4.03988	18.9333	17.811		0.225449	0.0209083
NM_006290	TNFAIP3	chr6:138188324-138204451	4690	2.03025	2.15574	9.65376	8.8847		0.2258	0.0299011
NM_000240	MAOA	chrX:43514154-43606071	5330	1.13117	0.848335	4.52802	4.21197		0.226488	0.00411893
NM_002923	RGS2	chr1:192778168-192781407	1350	1.36326	0.978314	5.15878	5.15813		0.226965	0.0307035
NM_152927	CPNE1	chr20:34213952-34252878	2106	1.4271	0.824395	5.18828	4.73033		0.226997	0.0120628
NM_172128	CAMK2D	chr4:114372187-114683083	5776	2.48958	1.46477	8.69553	8.48876		0.230114	0.0415655
NM_001080512	BICC1	chr10:60272903-60588845	3119	13.9039	12.7156	57.2438	57.6075		0.231774	0.00425713
NM_012472	LRRC6	chr8:133584200-133687863	1878	0.269163	0.223188	1.00901	1.09316		0.234211	0.00976358
NM_001258380	SLC4A7	chr3:27414211-27498245	7387	0.398072	0.378393	1.70539	1.57406		0.236767	0.0298523
NM_182614	TMEM255B	chr13:114462215-114514899	1031	1.52582	1.39676	6.01395	6.18939		0.23949	0.000915593
NM_016848	SHC3	chr9:91620685-91793682	9768	1.25343	1.7442	6.30582	6.1773		0.240135	0.0235512
NM_001134479	LRRC8D	chr1:90286572-90401989	3787	2.38589	1.79183	9.0674	8.27155		0.240944	0.00757482
NM_001111045	CCNA1	chr13:37006408-37017019	1962	0.543761	0.425624	2.13046	1.85889		0.242993	0.0296735
NM_000212	ITGB3	chr17:45331207-45390077	4894	3.95895	2.72375	14.6932	12.442		0.246274	0.0304568
NR_026578	LOC647859	chr5:70370029-70388897	578	3.37387	2.58888	12.838	11.3461		0.246557	0.0205078
NM_005358	LMO7	chr13:76194569-76434006	7237	5.79377	4.7527	21.7693	20.754		0.248016	0.00206802
NR_033733	CRYBB2P1	chr22:25844053-25857645	1501	0.563975	0.516864	2.00851	2.23744		0.254558	0.038344
NM_022337	RAB38	chr11:87846414-87908635	1460	0.837221	1.00083	3.51156	3.68097		0.25555	0.00194067
NM_001002034	FAM109B	chr22:42470254-42475442	2332	0.776523	0.462996	2.4842	2.34332		0.256761	0.0275114
NM_020665	TMEM27	chrX:15645438-15683154	1580	0.807877	0.395049	2.18235	2.49597		0.257128	0.025658
NR_040091	LOC100506990	chr8:12294521-12408558	3197	0.531683	0.335702	1.83006	1.51943		0.25896	0.0322653
NM_032270	LRRC8C	chr1:90098643-90185094	7207	2.52695	3.42995	11.9351	11.063		0.259017	0.0054087
NM_001001396	ATP2B4	chr1:203595914-203713209	8920	0.122985	0.350028	1.00728	0.81162		0.260054	0.0480539
NM_001193343	MRPS18A	chr6:43638933-43655549	1119	0.357038	0.174932	1.10409	0.940174		0.260226	0.0259323
NM_001177358	GPR137	chr11:64052282-64056972	1843	0.815746	0.748086	2.85245	3.13391		0.261233	0.0312027
NM_023009	MARCKSL1	chr1:32799429-32801840	1562	2.49756	3.13818	11.4107	10.1067		0.261915	0.022575
NR_036640	YIPF1	chr1:54317391-54355487	1683	2.95104	1.89422	9.71721	8.72854		0.262676	0.0112925
NM_001042610	DBNDD1	chr16:90071278-90085937	2129	1.09517	0.645592	3.51821	3.09594		0.263188	0.0158202
NM_198827	GPR133	chr12:131438451-131626008	5384	0.725012	0.741142	2.61476	2.83699		0.268933	0.0345598
NM_012082	ZFPM2	chr8:106331146-106816767	4480	0.351315	0.389324	1.40455	1.34381		0.269484	0.00305956
NM_000214	JAG1	chr20:10618331-10654694	5987	7.06043	8.03685	26.1473	29.7175		0.270247	0.0417725
NM_001039848	GPX4	chr19:1104648-1106787	1006	0.653558	0.381249	2.0119	1.81273		0.270564	0.018445
NM_001281445	PKIG	chr20:43211189-43247678	1180	9.12105	9.35653	34.7914	33.4813		0.270644	0.0136542
NM_006495	EVI2B	chr17:29630787-29641130	1995	22.7975	22.5547	84.4448	81.5912		0.273147	0.0143492
NR_037774	STAM	chr10:17686123-17758821	3708	1.09285	2.55331	7.28141	6.01452		0.274231	0.0394206
NM_014322	OPN3	chr1:241756451-241803701	2632	1.99224	1.30132	6.5189	5.34528		0.277605	0.0397518
NM_004482	GALNT3	chr2:166604312-166650803	3267	5.16925	4.30365	16.6768	17.0564		0.280818	0.00832637
NM_001007563	IGFBPL1	chr9:38406524-38424444	3559	6.93127	8.2126	27.3553	26.4683		0.281361	0.00287196
NM_024074	TMEM38A	chr19:16771937-16799816	1625	3.27717	3.13104	11.4192	11.3177		0.281842	0.00027717
NM_001017992	ACTBL2	chr5:56775842-56778636	2794	0.348005	0.222998	1.02658	0.994538		0.282518	0.0424289
NM_018265	C1orf106	chr1:200860626-200884864	4141	0.432426	0.598416	1.65795	1.98477		0.282987	0.0400168
NM_001042529	COASY	chr17:40714091-40718299	2165	2.90718	1.88391	7.5623	9.36253		0.283081	0.0464476
NR_024555	RHOBTB1	chr10:62629197-62761198	4337	1.65646	1.17698	4.98797	4.97068		0.28452	0.0425254
NM_014210	EVI2A	chr17:29643427-29648767	2869	11.0546	9.14673	37.6825	32.9354		0.286065	0.0342258
NM_139320	CHRFAM7A	chr15:30653442-30685864	2858	0.406591	0.298693	1.22772	1.22149		0.287964	0.0387291
NM_020452	ATP8B2	chr1:154300275-154323780	5858	1.4575	1.3037	5.10861	4.46654		0.288371	0.0483023
NM_005775	SORBS3	chr8:22409250-22433008	3123	0.609139	0.627643	2.22276	2.03761		0.290299	0.0371549
NM_001143781	FKBP11	chr12:49315741-49318664	544	0.287246	0.476104	1.27253	1.34742		0.291361	0.0383146
NM_181702	GEM	chr8:95261484-95274547	2068	2.8178	2.68618	9.87092	8.82147		0.29445	0.0473546
NM_016235	GPRC5B	chr16:19870292-19896151	2845	5.01688	4.00077	16.2857	14.1548		0.296239	0.0307934
NM_138420	AHNAK2	chr14:105403590-105444694	18317	3.23452	5.4414	15.6498	13.623		0.296382	0.0209029
NM_018653	GPRC5C	chr17:72429835-72443568	1820	2.31345	1.77346	6.42714	7.23825		0.29907	0.0157958
NM_213597	KRBA2	chr17:8271972-8274858	1964	0.563331	0.370629	1.60401	1.48231		0.302613	0.0185134
NM_024939	ESRP2	chr16:68262449-68270136	4021	1.41682	1.17491	4.26962	4.29128		0.30274	0.0246714
NM_001282351	FBXL19	chr16:30934375-30960104	3664	1.63341	1.00635	4.03756	4.57589		0.30647	0.0197782
NM_006343	MERTK	chr2:112656190-112786945	3626	1.86132	1.96579	6.55409	5.92537		0.306673	0.0410017
NM_001267607	ZNF248	chr10:38065453-38146564	957	0.710333	0.359142	1.53446	1.94736		0.30716	0.0491907
NM_001018053	PFKFB2	chr1:207226619-207254368	3529	0.62285	0.43639	1.74796	1.68265		0.308761	0.0309266
NM_001142462	OSR2	chr8:99956630-99964326	1871	0.335076	0.406212	1.10205	1.27009		0.312498	0.0366414
NM_016274	PLEKHO1	chr1:150122169-150131825	1615	7.5164	6.09177	21.792	21.415		0.314953	0.0215458
NM_001109903	RNFT2	chr12:117176095-117291436	2898	1.09879	0.970962	3.35152	3.21249		0.315318	0.00182433
NM_014365	HSPB8	chr12:119616594-119632551	2002	2.60674	2.73986	8.31591	8.59571		0.316149	0.00411848
NM_002381	MATN3	chr2:20191812-20212455	2583	1.3513	1.14248	4.1418	3.7202		0.317194	0.0209393
NM_001322	CST2	chr20:23804403-23807312	694	2.14598	1.76802	6.04317	6.29011		0.317353	0.0054611
NR_045623	NABP1	chr2:192542861-192553248	3952	4.54484	2.23675	11.4646	9.75166		0.319641	0.0440099
NM_001321	CSRP2	chr12:77252495-77272799	901	5.34499	4.48436	14.3161	16.2985		0.321067	0.0321999
NM_153269	C20orf96	chr20:251503-271419	1604	2.22647	2.73617	8.14983	7.28314		0.321561	0.0178862
NM_004529	MLLT3	chr9:20344967-20622514	3439	3.82637	4.4214	12.4832	12.8114		0.326068	0.00512731
NM_020226	PRDM8	chr4:81106423-81125482	4097	1.41301	1.04085	4.1061	3.41163		0.32641	0.043483
NM_172037	RDH10	chr8:74206836-74237520	3963	1.56923	1.61008	4.83271	4.88754		0.327081	0.000198111
NM_153636	CPNE7	chr16:89642175-89663654	2432	1.5103	1.48773	4.41663	4.72089		0.328101	0.0306487
NM_020848	KIAA1462	chr10:30301728-30348488	9300	3.01568	1.90864	7.82701	7.09055		0.330102	0.0250315
NM_175859	CTPS2	chrX:16606121-16730801	3962	2.66827	4.12193	11.1488	9.36224		0.331051	0.0297142
NM_001343	DAB2	chr5:39371775-39425335	4601	7.24198	5.45448	20.8646	17.3713		0.332056	0.0452216
NM_144599	NIPA1	chr15:23043278-23086436	6565	0.547509	0.425908	1.37987	1.54955		0.33229	0.015203
NM_182607	VSIG1	chrX:107288199-107322414	3128	0.548265	0.725211	1.94838	1.8692		0.333582	0.020197
NM_001035511	SDHC	chr1:161284165-161334535	2688	2.26896	1.20616	4.72288	5.68448		0.33391	0.0409796
NM_014391	ANKRD1	chr10:92671856-92681032	1974	519.75	304.348	1310.76	1133.6		0.337143	0.0308464
NR_045196	SNHG18	chr5:9546311-9550409	1487	2.13096	1.58882	5.2662	5.71414		0.338767	0.0104026
NM_138422	ADAT3	chr19:1905370-1913446	1626	0.633846	0.716756	1.84778	2.11333		0.340966	0.0459901
NM_001257386	ABCG2	chr4:89011415-89152474	4276	0.437051	0.254833	1.10947	0.912364		0.342206	0.0388827
NM_001256067	NOXA1	chr9:140317846-140328858	1612	0.95142	0.698646	2.29681	2.52434		0.342256	0.011708
NM_005135	SLC12A6	chr15:34522196-34611021	7327	1.0868	1.28826	3.46355	3.40188		0.345945	0.0177134
NM_001118890	GLRX	chr5:95149552-95158577	1079	11.2629	8.64551	28.9541	28.5821		0.346015	0.0404442
NM_022746	MARC1	chr1:220960038-220987741	2243	1.00197	1.33298	3.12957	3.61172		0.346365	0.023808
NM_001649	SHROOM2	chrX:9754495-9917481	7445	1.0456	0.98062	2.87707	2.91883		0.349595	0.00110354
NM_001025616	ARHGAP24	chr4:86396283-86923823	4644	1.1977	0.971785	3.21257	2.99048		0.349745	0.00611892
NM_015551	SUSD5	chr3:33191536-33260707	5005	1.16398	1.12517	3.2858	3.23979		0.350796	0.000246361
NM_152542	PPM1K	chr4:89178760-89205983	6590	2.00105	2.21905	6.34548	5.68317		0.350837	0.0356879
NM_001123366	HMSD	chr18:61616587-61627645	625	3.35404	2.7437	8.17283	9.17739		0.35145	0.01935
NM_005224	ARID3A	chr19:926036-972803	2810	0.86467	1.12118	2.89278	2.72452		0.353524	0.0117996
NR_045002	OR7E14P	chr11:17073432-17074591	1159	0.912336	0.830083	2.34192	2.57618		0.354287	0.0285191
NM_005165	ALDOC	chr17:26900132-26903951	1651	1.72334	1.24439	3.86951	4.49596		0.35476	0.0245233
NM_032865	TNS4	chr17:38632079-38657854	4072	1.53446	1.28239	3.85324	4.07628		0.355236	0.00457555
NM_004251	RAB9A	chrX:13707239-13727944	1362	8.81929	8.44709	23.2107	25.1577		0.356976	0.0336655
NM_001714	BICD1	chr12:32260184-32531141	3589	0.379056	0.337816	1.00813	0.986898		0.359329	0.00527831
NM_001109974	SYNPO	chr5:150020206-150031903	4608	0.42306	0.506839	1.27023	1.31541		0.35964	0.00950765
NM_006870	DSTN	chr20:17550598-17588652	1614	142.449	121.988	370.257	364.462		0.359916	0.0182545
NM_001823	CKB	chr14:103985994-103989196	1458	15.0461	13.4921	39.013	40.1866		0.360333	0.00212675
NM_014867	KBTBD11	chr8:1922043-1955109	6717	1.39774	1.12674	3.56367	3.42256		0.361351	0.0133117
NM_001145199	C12orf75	chr12:105724413-105765296	1366	33.3279	29.2961	89.9643	83.2125		0.361619	0.0107047
NM_001105549	ZNF83	chr19:53115617-53141644	2942	0.629643	0.378845	1.30646	1.47473		0.36261	0.0376268
NM_001167676	FAM229A	chr1:32826870-32827844	699	0.606945	0.480436	1.39021	1.60112		0.363511	0.0278527
NM_017450	BAIAP2	chr17:79008946-79084312	3188	3.91848	4.32612	11.9069	10.7344		0.36414	0.0325032
NM_001243731	RARG	chr12:53604349-53626040	2492	1.96003	1.89769	5.38886	5.18014		0.365003	0.011767
NM_016323	HERC5	chr4:89378267-89427319	3518	7.45218	6.12032	18.9438	18.1561		0.365837	0.00962255
NM_005498	AP1M2	chr19:10683346-10697991	1751	7.88493	5.95154	18.3193	19.4684		0.366163	0.0169292
NM_006812	OS9	chr12:58087737-58115340	2859	7.05833	6.18146	19.2297	16.8698		0.366758	0.0412936
NM_014519	ZNF232	chr17:5009030-5026397	2078	1.74751	1.88545	4.69039	5.1985		0.367378	0.0384894
NM_006207	PDGFRL	chr8:17433941-17500642	1905	0.618196	0.439409	1.36081	1.51431		0.367847	0.0174757
NR_024525	FAM96B	chr16:66965957-66968326	855	0.412985	0.638769	1.35375	1.50395		0.368042	0.0307358
NR_046201	LOC400684	chr19:32880955-32896445	951	0.402196	0.591247	1.42372	1.25993		0.370184	0.0223307
NM_000259	MYO5A	chr15:52599479-52821247	12225	1.57093	2.67084	6.19931	5.18438		0.372618	0.0417366
NM_005860	FSTL3	chr19:676388-683392	2511	9.15527	8.90962	23.8095	24.4779		0.374112	0.00596873
NM_013390	TMEM2	chr9:74298281-74383800	6523	5.26212	5.22212	13.9305	14.0826		0.374262	0.00308434
NM_012339	TSPAN15	chr10:71211225-71267423	1699	6.55147	4.84048	13.9768	16.4566		0.374324	0.0320278
NM_019600	FAM214A	chr15:52873517-52970820	4217	1.04815	0.956669	2.58787	2.70741		0.378605	0.00285559
NM_001624	AIM1	chr6:106959729-107018334	7552	3.98658	2.94526	9.68045	8.61551		0.378873	0.0167715
NM_006700	TRAFD1	chr12:112563348-112591408	2648	9.00589	7.393	22.4428	20.6293		0.380731	0.0085739
NM_001007099	SCP2	chr1:53480609-53517289	1428	18.3906	18.1092	46.4464	49.2191		0.381536	0.0282527
NM_001080450	BEND3	chr6:107386384-107435636	6660	2.27102	2.7207	6.5725	6.44773		0.383382	0.024807
NM_018590	CSGALNACT2	chr10:43633892-43680754	3769	15.2961	14.133	38.8878	37.8315		0.383594	0.00115892
NM_001830	CLCN4	chrX:10124984-10205699	6788	5.89186	4.90632	14.8798	13.1558		0.38516	0.0250357
NM_001281502	FADS2	chr11:61583875-61634826	3086	0.401581	0.618373	1.25066	1.39643		0.385311	0.0339413
NM_001113528	METTL15	chr11:28129797-28355054	4345	1.04186	1.5841	3.58823	3.21458		0.386011	0.0318835
NM_206943	LTBP1	chr2:33172368-33624575	6152	1.02105	1.33942	3.08598	3.01639		0.386812	0.0447459
NR_036496	LOC339803	chr2:61368726-61372110	2557	0.906567	0.851886	2.22007	2.31573		0.387683	0.00464366
NM_007286	SYNPO	chr5:150020206-150038792	5397	1.83973	1.32352	4.00544	4.14995		0.387872	0.0498917
NM_199077	CNNM2	chr10:104678074-104687375	2058	0.464073	0.343678	1.007	1.0706		0.38879	0.0254218
NR_003003	SCARNA17	chr18:47340392-47340813	421	5.26065	3.91367	11.9631	11.5646		0.389937	0.0432487
NM_001040152	PEG10	chr7:94285636-94299006	6617	6.9956	7.59208	18.4553	18.8217		0.391332	0.00253051
NM_001256945	C1orf86	chr1:2115898-2126214	1414	1.9195	1.37116	3.89687	4.49367		0.392187	0.0247639
NM_133459	CCBE1	chr18:57098170-57364644	6260	4.51682	4.43444	11.5121	11.2354		0.393505	0.00704935
NM_005737	ARL4C	chr2:235401685-235405693	4008	14.1522	13.6403	36.1891	34.332		0.394102	0.0186212
NM_005156	PTBP3	chr9:114979994-115095944	7982	1.8524	2.57017	5.47258	5.69552		0.396	0.0486564
NM_032499	C15orf41	chr15:36932805-37102449	2595	2.49425	2.71929	6.32401	6.78463		0.397718	0.0138893
NM_024312	GNPTAB	chr12:102139274-102224645	5630	9.41313	9.6238	22.9156	24.9312		0.397873	0.0423713
NM_018137	PRMT6	chr1:107599266-107601916	2650	4.18853	2.83351	8.32525	9.30227		0.398357	0.0300814
NM_001130726	CCDC149	chr4:24807738-24914600	3961	1.63926	1.04817	3.18035	3.55982		0.398718	0.0408929
NM_002628	PFN2	chr3:149682690-149688741	1784	12.1997	11.6477	28.9971	30.6811		0.3996	0.0175475
NM_021147	CCNO	chr5:54526980-54529508	1432	1.19883	1.46631	3.46426	3.20017		0.399905	0.00872324
NM_018941	CLN8	chr8:1711869-1734736	7169	1.35471	1.14143	3.33464	2.90047		0.400336	0.0371666
NM_006086	TUBB3	chr16:89989686-90002505	1769	15.5108	16.2603	40.3182	38.8904		0.401107	0.00455714
NM_022487	DCLRE1C	chr10:14948870-14996094	3644	1.70385	2.36308	4.72878	5.40642		0.401268	0.0234666
NM_138495	ATXN7L1	chr7:105245220-105319609	5423	0.37854	0.556079	1.09642	1.20953		0.405308	0.0338183
NM_017912	HERC6	chr4:89299890-89364249	3889	3.07772	3.51249	7.67389	8.57175		0.40566	0.0274861
NM_020962	IGDCC4	chr15:65673824-65715410	6485	1.78421	1.58486	4.36762	3.92753		0.406149	0.0281013
NM_014832	TBC1D4	chr13:75858808-76056250	6363	6.98063	7.68411	19.0253	17.0669		0.406313	0.0364681
NM_139245	PPM1L	chr3:160473995-160788817	3056	0.568864	0.571799	1.40389	1.40108		0.406658	6.08247e-06
NM_022727	TRMT2A	chr22:20099388-20104818	2964	1.94124	2.74355	6.15188	5.32679		0.40813	0.0275666
NM_022117	TSPYL2	chrX:53111541-53117728	2828	4.76314	4.63523	11.5275	11.4148		0.409652	0.000177938
NM_001005502	CPM	chr12:69244955-69326979	6636	0.50471	0.482947	1.21799	1.1858		0.410875	0.00155696
NM_001769	CD9	chr12:6309481-6347437	1314	50.4526	49.1248	125.008	116.534		0.412257	0.033816
NM_014220	TM4SF1	chr3:149086804-149095568	1691	49.6832	56.936	127.036	131.562		0.412297	0.00659826
NM_001145797	SH2B1	chr16:28875077-28885534	3089	0.932073	1.05033	2.37889	2.416		0.413441	0.0160229
NM_001282533	LZTS3	chr20:3143262-3154238	4101	1.60495	1.14981	3.42154	3.22459		0.414491	0.0425104
NR_024261	GOLGA2P5	chr12:100558827-100567121	2439	0.493946	0.515469	1.16748	1.26304		0.415308	0.0341841
NM_031297	RNF208	chr9:140114698-140115775	1077	1.34218	1.08966	2.93811	2.91272		0.41564	0.0449317
NM_015101	COLGALT2	chr1:183904965-184006863	5182	1.89513	1.71306	4.23525	4.42485		0.416645	0.00271691
NM_078626	CDKN2C	chr1:51435641-51440309	1273	2.28581	2.07868	5.02965	5.39083		0.418838	0.011027
NM_018378	FBXL8	chr16:67193890-67198077	1599	0.675889	0.706927	1.6742	1.62141		0.419593	0.00305068
NR_028301	LINC00883	chr3:106959538-106967719	3261	1.77705	1.81152	4.40724	4.12446		0.420616	0.0338701
NM_001198681	LEPROT	chr1:65886398-65901690	4625	16.2882	13.411	37.0983	33.4183		0.421166	0.0152376
NM_001174081	NLRP2	chr19:55476651-55512510	3544	1.65338	1.70905	4.11824	3.82231		0.423451	0.0350192
NM_001175	ARHGDIB	chr12:15094949-15114562	1216	36.0411	40.3527	91.3678	88.563		0.424573	0.00484086
NM_015099	CAMTA2	chr17:4871286-4890960	4510	2.45944	1.56907	4.44269	5.02494		0.425504	0.0488106
NM_001897	CSPG4	chr15:75966662-76005189	8290	3.41094	2.73947	7.52806	6.88576		0.426702	0.0124857
NM_001161345	CHFR	chr12:133416937-133464204	3278	3.15562	2.03838	5.51966	6.60894		0.428244	0.0471388
NM_007173	PRSS23	chr11:86511490-86522273	3804	51.3176	46.9413	111.637	116.207		0.431255	0.0023969
NR_037805	ZNF321P	chr19:53430387-53445847	2334	0.882759	0.79752	2.01401	1.86943		0.432678	0.0122757
NM_020397	CAMK1D	chr10:12391582-12868137	1722	0.577531	0.739647	1.64307	1.40057		0.432764	0.0372684
NM_004857	AKAP5	chr14:64932216-64941221	6487	0.439188	0.455164	1.04134	1.02074		0.433714	0.000720706
NM_001159996	NRG1	chr8:32579350-32622558	2411	0.59141	0.888663	1.58801	1.81908		0.43441	0.0407663
NM_001163788	PTBP3	chr9:114979994-115095944	7957	13.2702	11.2443	28.0112	28.0985		0.436903	0.040417
NM_001254736	NABP1	chr2:192542797-192553248	3448	9.662	7.5149	20.4958	18.7921		0.437206	0.017362
NR_003572	RPL23AP53	chr8:158344-182318	5788	2.45528	2.03153	5.36047	4.88571		0.437901	0.012476
NM_138431	MFSD3	chr8:145734551-145736589	1446	2.34645	2.21571	5.06227	5.3444		0.438388	0.0115396
NM_000958	PTGER4	chr5:40680031-40693837	3416	1.42178	1.13178	2.97028	2.84794		0.43889	0.0301746
NM_002372	MAN2A1	chr5:109025155-109203429	5128	13.9026	16.5594	34.7173	34.5463		0.439798	0.0427228
NM_152772	TCP11L2	chr12:106696580-106740792	2218	3.17748	2.10864	6.46109	5.50942		0.441595	0.0440116
NM_006076	AGFG2	chr7:100136833-100165843	4811	1.04344	1.08406	2.34926	2.45869		0.442496	0.0127896
NM_000461	THRB	chr3:24158644-24536313	7401	0.557789	0.5002	1.26333	1.12304		0.443347	0.0389781
NM_019043	APBB1IP	chr10:26727265-26856732	2637	7.49567	8.55992	17.5237	18.6497		0.443851	0.00595083
NM_000161	GCH1	chr14:55308723-55369542	2925	2.65243	2.36143	5.84917	5.43553		0.444306	0.00952426
NM_002317	LOX	chr5:121398889-121414055	5177	6.54998	4.64255	12.1149	13.0756		0.444316	0.0456388
NM_001130966	TBXAS1	chr7:139478046-139720125	2369	0.620996	0.468392	1.13827	1.30991		0.444979	0.0282829
NM_001130913	ZNF720	chr16:31724549-31772886	2774	1.05214	0.740298	2.15433	1.86321		0.446153	0.0351959
NM_198531	ATP9B	chr18:76829396-77138282	4357	3.364	3.20683	7.28347	7.43493		0.446436	0.00072276
NM_152588	TMTC2	chr12:83080933-83528067	4842	1.26967	1.509	2.92707	3.28957		0.446973	0.0231871
NM_005928	MFGE8	chr15:89441913-89456663	1989	36.094	35.6274	79.2532	80.9118		0.447797	0.00693474
NM_024119	DHX58	chr17:40253421-40264751	2617	1.00854	0.929262	2.13894	2.17604		0.449087	0.00672849
NM_001203250	ZNF20	chr19:12242167-12251222	3049	0.652581	0.958525	1.93499	1.63657		0.451093	0.0444366
NM_004695	SLC16A5	chr17:73084035-73102255	1951	2.85938	2.39185	5.69372	5.93546		0.451556	0.0178167
NM_024816	RABEP2	chr16:28915741-28936532	2280	1.59195	1.66926	3.43542	3.78596		0.451605	0.046565
NM_006111	ACAA2	chr18:47309873-47340251	1934	12.504	10.0941	24.518	25.5027		0.451775	0.0307598
NM_173584	EFCAB4A	chr11:827584-831991	1820	1.26424	1.1563	2.51636	2.84053		0.451855	0.048641
NM_014845	FIG4	chr6:110012423-110146634	3105	4.07013	3.1152	8.19481	7.58147		0.455451	0.0260577
NM_001145258	IRAK4	chr12:44152746-44183346	3977	1.56762	1.66098	3.6147	3.42222		0.458809	0.0114239
NM_018355	ZNF415	chr19:53611131-53636173	2298	1.50799	1.61057	3.44531	3.35139		0.458834	0.00148549
NM_005562	LAMC2	chr1:183155173-183214262	5623	7.77518	9.49712	17.5617	20.012		0.459691	0.027702
NM_002178	IGFBP6	chr12:53491435-53496128	966	10.961	7.93618	19.5808	21.4522		0.460536	0.0378991
NM_001145319	PLS1	chr3:142315228-142432505	3705	7.45335	7.45	16.7766	15.5427		0.461128	0.0450271
NM_020133	AGPAT4	chr6:161551056-161695107	7879	0.994307	0.814503	1.80551	2.11267		0.461645	0.0439932
NM_019117	KLHL4	chrX:86772714-86925050	5855	1.32695	1.25384	2.69695	2.8872		0.462163	0.0214835
NM_001035254	FAM102A	chr9:130702860-130742812	4161	4.38263	4.52502	9.50959	9.70307		0.463634	0.000903374
NM_178815	ARL5B	chr10:18948312-18966940	3589	11.3698	10.3981	24.7564	22.1752		0.463822	0.0405215
NM_030809	CSRNP2	chr12:51454987-51477454	4592	2.9121	3.46082	7.23494	6.44707		0.465788	0.0229053
NM_138396	MARCH9	chr12:58148880-58154193	2985	1.39365	1.20944	2.78948	2.7787		0.467494	0.0388733
NM_001038603	MARVELD2	chr5:68710938-68737890	2160	1.75102	1.61522	3.61398	3.58613		0.467526	0.0177358
NM_001184730	PIGT	chr20:44044706-44054885	1940	3.78057	4.63433	8.82633	9.1645		0.467733	0.0323383
NM_014283	SUCO	chr1:172502257-172580975	5659	16.4279	13.2687	34.2812	28.9769		0.469451	0.0493061
NM_198321	GALNT10	chr5:153570294-153800543	5955	22.4798	23.7248	49.828	48.2926		0.470896	0.00179438
NM_182663	RASSF5	chr1:206680878-206762616	3620	1.23034	0.932645	2.35692	2.23641		0.470897	0.0478816
NM_001005176	SP140	chr2:231090444-231103791	837	1.25144	1.5089	3.04099	2.81415		0.471439	0.0126779
NM_001205319	NXN	chr17:702552-767351	2681	18.0782	15.9186	36.0547	35.9963		0.471844	0.0359619
NM_002506	NGF	chr1:115828536-115880857	1049	5.43994	4.7041	11.0683	10.3565		0.473472	0.00816755
NM_006029	PNMA1	chr14:74178485-74181128	2643	26.4475	21.9949	51.3261	50.6797		0.474898	0.0484742
NM_001993	F3	chr1:94994731-95007413	2393	332.768	275.286	690.146	588.57		0.475519	0.0481188
NM_001197325	ARNT	chr1:150782180-150849244	4839	0.953829	0.863152	1.86554	1.95457		0.475636	0.0040061
NM_002253	KDR	chr4:55944425-55991762	6055	0.980772	1.00019	1.99947	2.1617		0.476059	0.0444658
NM_000872	HTR7	chr10:92500575-92617671	3248	1.2416	1.03369	2.53094	2.24654		0.476253	0.0242341
NR_026859	ULK4P3	chr15:30395934-30423948	1146	0.693695	0.697274	1.40573	1.51328		0.476521	0.0445154
NM_152219	GJD3	chr17:38516904-38520945	4041	0.555944	0.495848	1.0598	1.14469		0.477114	0.0115004
NM_194284	CLDN23	chr8:8559665-8561617	1952	2.01098	1.80756	3.91899	4.08073		0.477334	0.00472673
NM_001042682	RERE	chr1:8412463-8483747	6308	2.85392	3.55487	6.38186	7.04208		0.477415	0.0185038
NM_003959	HIP1R	chr12:123320038-123347507	4473	11.8376	10.72	24.8178	22.3485		0.478257	0.033013
NM_001130010	C15orf41	chr15:36871811-37102449	2477	1.51349	1.81793	3.64147	3.32382		0.478289	0.014422
NM_014568	GALNT5	chr2:158114339-158167913	3131	6.95939	6.31434	13.5189	14.2159		0.478595	0.00439221
NM_013958	NRG1	chr8:32405727-32600770	1727	5.97883	7.50789	14.8077	13.3331		0.479259	0.0204437
NM_133647	SLC12A6	chr15:34522196-34629045	7502	0.704038	0.869265	1.73974	1.53426		0.480545	0.0259311
NM_001256124	TRIM65	chr17:73885040-73893084	3373	1.22321	1.50128	2.9332	2.72568		0.481454	0.0172172
NR_033716	SNX7	chr1:99127235-99226056	1744	2.29087	2.17095	4.54696	4.71638		0.481664	0.00307967
NM_005920	MEF2D	chr1:156433512-156470634	5985	2.25593	2.21019	4.74324	4.52216		0.482021	0.0234825
NM_006313	USP15	chr12:62654120-62803501	8280	0.726891	0.585942	1.43818	1.28328		0.4824	0.0218878
NM_015202	KIAA0556	chr16:27561467-27791692	6623	2.27943	2.05361	4.70743	4.26496		0.48293	0.0267585
NM_016108	AIG1	chr6:143382022-143661441	1385	11.8294	10.1836	24.3144	21.2234		0.483401	0.0410462
NM_015033	FNBP1	chr9:132649465-132805473	5425	20.2704	18.0707	41.4537	37.8183		0.483665	0.0192912
NM_032850	ZFYVE19	chr15:41099273-41106767	1942	4.20467	3.18718	7.4237	7.85386		0.483837	0.049447
NM_018050	MANSC1	chr12:12482217-12503169	2297	0.778742	0.858061	1.7339	1.64663		0.484185	0.00471342
NM_018638	ETNK1	chr12:22778075-22843608	7101	3.09354	2.62858	6.30608	5.4949		0.484885	0.0391418
NM_005689	ABCB6	chr2:220074487-220083712	3018	3.05356	2.34223	5.76921	5.32793		0.486232	0.0326166
NM_133473	ZNF431	chr19:21324839-21368805	3846	2.4122	2.56357	5.37219	4.84479		0.48701	0.0477158
NM_152523	CCNYL1	chr2:208576263-208620896	3659	7.75428	7.76806	15.8255	16.0443		0.487055	0.00826286
NR_003578	ZNF702P	chr19:53471503-53496784	2997	4.00282	3.85197	8.3132	7.8004		0.487463	0.0268133
NR_104103	SNRNP35	chr12:123942650-123956909	1384	1.50547	1.48277	3.02199	3.10645		0.487602	0.0109651
NM_006110	CD2BP2	chr16:30362086-30366682	3421	10.7	10.3495	20.9778	22.1544		0.488023	0.022201
NM_145648	SLC15A4	chr12:129277738-129308541	2789	7.46171	7.42574	15.1259	15.3685		0.488203	0.00841078
NM_032484	GHDC	chr17:40341104-40346550	2446	3.3725	2.74209	6.3405	6.17115		0.488712	0.048224
NR_046316	NS3BP	chr11:779453-780755	1302	2.02484	1.51615	3.39012	3.84974		0.489096	0.0334067
NM_001008712	RBPMS	chr8:30242016-30405041	1353	5.93988	6.58047	12.0177	13.5743		0.489229	0.0455186
NM_001256678	KIAA0391	chr14:35591526-35743284	2825	0.747182	0.833611	1.56693	1.6624		0.489511	0.00627621
NM_003311	PHLDA2	chr11:2949502-2950650	920	37.9327	46.5006	83.9668	88.2313		0.490327	0.0285301
NM_006252	PRKAA2	chr1:57110989-57181008	9352	2.68325	2.54029	5.30347	5.3283		0.491314	0.013907
NM_002201	ISG20	chr15:89182038-89198879	956	3.15622	2.4848	6.11458	5.35751		0.491717	0.0297673
NM_001099695	REPIN1	chr7:150065878-150071133	3167	2.62913	2.01575	4.56846	4.87316		0.491958	0.0421998
NM_173570	ZDHHC23	chr3:113666747-113681827	3776	1.03457	1.03673	2.09295	2.11715		0.491984	0.00675492
NM_003648	DGKD	chr2:234296799-234380743	6229	8.59517	9.28073	19.0416	17.2726		0.492256	0.0362834
NM_001424	EMP2	chr16:10622278-10674539	5181	7.2236	7.19154	14.5508	14.679		0.493166	0.00324722
NM_001244896	PTBP3	chr9:114979994-115095944	7787	2.6898	2.83732	5.35067	5.85511		0.493238	0.0408576
NM_199162	ADPRHL1	chr13:114076259-114103457	1872	2.29468	3.1001	5.86972	5.04299		0.494357	0.0411312
NM_001135586	C5orf24	chr5:134181657-134195425	5083	4.76504	3.86117	8.19886	9.24849		0.494414	0.0250909
NR_040113	ANKRD20A5P	chr18:14179095-14227049	3707	0.544625	0.644961	1.14746	1.25854		0.494425	0.0152564
NM_014686	KIAA0355	chr19:34745455-34846471	6683	3.40835	3.72952	7.57688	6.85799		0.494488	0.032642
NM_001258452	FBXO18	chr10:5931534-5979558	3667	0.964751	0.78669	1.87051	1.66913		0.494808	0.0227031
NM_018424	EPB41L4B	chr9:112002011-112083021	3782	8.31932	8.38061	16.4614	17.2523		0.495346	0.0286561
NM_145011	ZNF25	chr10:38238794-38265453	3736	1.65874	1.37552	2.86944	3.24441		0.496293	0.0269062
NM_012395	CDK14	chr7:90338711-90839904	4953	3.61875	3.31947	7.21908	6.73828		0.497101	0.012098
NM_058172	ANTXR2	chr4:80822770-80994477	8042	9.78418	11.0169	20.6965	21.0398		0.498393	0.0262095
NM_138463	TLCD1	chr17:27051365-27053230	1021	4.09892	3.8654	7.99119	7.98389		0.498546	0.0184409
NM_001199346	C18orf32	chr18:47007547-47013644	1489	9.84428	7.7227	17.0715	18.134		0.498984	0.0383291
NM_006667	PGRMC1	chrX:118370207-118378429	1919	51.2786	52.1346	23.9869	27.6334		2.00334	0.0353
NM_213725	RPLP1	chr15:69745158-69747884	437	14.6948	14.264	7.24528	7.19025		2.00608	0.0170855
NM_001278376	MPP2	chr17:41952726-41977991	4229	1.36568	1.23603	0.567089	0.725572		2.01268	0.0259453
NM_206926	SEPN1	chr1:26126666-26144713	4230	28.3139	31.1979	12.9095	16.6457		2.01358	0.0278358
NM_001024666	SH3KBP1	chrX:19552082-19817917	4454	9.1836	8.43568	4.03799	4.70151		2.01605	0.0129954
NM_001258437	TARS	chr5:33440801-33468196	2692	250.508	244.635	124.535	120.557		2.02023	0.00164161
NM_001415	EIF2S3	chrX:24073064-24096927	3465	101.254	94.3237	47.4611	48.8445		2.0308	0.0372989
NM_004973	JARID2	chr6:15246205-15522273	6097	11.4714	11.6156	5.37697	5.986		2.03178	0.0251002
NM_025004	CCDC15	chr11:124824016-124911385	3893	3.48578	3.27864	1.66196	1.66507		2.03317	0.038276
NM_020734	RIMKLB	chr12:8850517-8929787	5830	3.76491	3.33947	1.57904	1.90184		2.04097	0.0251383
NM_001242690	ERVMER34-1	chr4:53609683-53617807	2865	2.33405	2.17042	1.04617	1.15412		2.04722	0.0118134
NM_001144966	NEDD4L	chr18:55888753-56068772	8313	17.3783	19.1679	8.0557	9.77859		2.04921	0.0172411
NM_001144879	IMPA1	chr8:82569150-82598589	3287	2.67755	2.93563	1.4203	1.31839		2.04959	0.0327306
NM_016500	PBDC1	chrX:75392770-75398033	1195	43.414	45.5959	20.864	22.2934		2.06245	0.00600587
NM_014157	CCDC113	chr16:58283839-58317734	5266	1.03365	0.999008	0.512453	0.465321		2.07886	0.004438
NM_001363	DKC1	chrX:153991030-154005964	2577	72.6424	84.7781	34.046	41.5289		2.08297	0.0433524
NM_001159	AOX1	chr2:201450730-201536217	4933	13.9327	15.0223	7.53404	6.35477		2.08477	0.0113912
NM_182487	OLFML2A	chr9:127539436-127577170	6551	10.4013	10.1012	4.63331	5.17872		2.08953	0.00928447
NM_001848	COL6A1	chr21:47401662-47424963	4225	18.874	21.6808	8.70502	10.6849		2.09154	0.0325535
NM_002047	GARS	chr7:30634180-30673648	2749	167.682	162.516	80.776	76.9473		2.09353	0.00210201
NM_020251	ARRB1	chr11:74971165-75062875	7498	4.14041	3.97535	1.93878	1.93327		2.09599	0.0245948
NM_004843	IL27RA	chr19:14142551-14163717	2659	2.49656	2.8508	1.10851	1.43932		2.09879	0.0289986
NM_178548	TFAP2E	chr1:36038970-36060927	2187	1.48479	1.28496	0.583648	0.73275		2.10404	0.0336421
NM_004914	RAB36	chr22:23487512-23506531	3822	3.00057	2.67532	1.43801	1.25902		2.1045	0.0299836
NM_018027	FRMD4A	chr10:13685705-14372866	6804	10.5156	11.5977	5.0191	5.45394		2.11145	0.0336651
NM_018444	PDP1	chr8:94929082-94938296	4278	34.1516	30.2706	15.9909	14.4922		2.11337	0.0455495
NM_007045	FGFR1OP	chr6:167412804-167455906	3736	9.01483	9.43677	3.93405	4.76078		2.12213	0.0224822
NM_172170	CAMK2G	chr10:75572258-75634349	3704	3.61998	4.0943	1.58817	2.00876		2.14468	0.0237233
NM_005746	NAMPT	chr7:105888731-105925638	4581	230.018	228.266	115.503	97.14		2.15518	0.0456826
NM_000124	ERCC6	chr10:50662525-50747169	8993	3.96143	3.35192	1.9773	1.41504		2.15584	0.0424608
NM_001242617	NXT2	chrX:108780058-108787927	2616	6.21287	6.27875	3.15062	2.62245		2.16377	0.0468012
NM_015198	COBL	chr7:51083908-51384515	5310	2.67141	2.56838	1.24362	1.16418		2.17617	0.00283325
NM_007147	ZNF175	chr19:52074530-52092991	3785	12.4004	10.9295	5.63415	5.08129		2.17722	0.0476971
NM_001142806	SLC6A8	chrX:152954965-152962048	3114	2.58894	3.10544	1.11415	1.50026		2.17807	0.0477247
NM_152744	SDK1	chr7:3341079-4308631	10396	1.53403	1.61005	0.747094	0.693387		2.18266	0.00470896
NR_024249	FAM86C2P	chr11:67559237-67572807	1859	2.09735	2.06035	0.929905	0.974414		2.1833	0.000801091
NM_022767	AEN	chr15:89164526-89175512	3116	29.6008	29.1093	13.3307	13.4499		2.19226	0.00637252
NM_001040665	STEAP2	chr7:89841173-89866992	6696	1.92429	1.66802	0.876577	0.756761		2.19937	0.046133
NM_001167594	CTSA	chr20:44519590-44527458	2189	17.6585	19.1121	8.56846	8.12606		2.20256	0.0313235
NM_001101669	INPP4B	chr4:142949181-143767604	4024	24.217	24.9738	11.8406	10.4603		2.20578	0.00943307
NM_199123	SETD3	chr14:99876140-99947226	1431	2.12694	2.54934	1.20494	0.900566		2.22098	0.0466575
NM_152406	AFAP1L1	chr5:148651400-148721367	4212	6.619	6.27267	2.63785	3.14746		2.22835	0.0115427
NM_001178108	ZNF185	chrX:152082985-152142025	4329	10.3094	10.3	4.67331	4.5572		2.23275	0.00615312
NM_001178113	ZNF185	chrX:152086408-152142025	3879	1.44632	1.6579	1.52027e-13	3.05935e-09		1.01462e+09	0.0433243
NM_001171629	VEGFA	chr6:43737945-43754223	3472	4.53561	4.9124	2.11125	2.09783		2.24467	0.0454542
NM_001039570	KREMEN1	chr22:29469065-29542808	6138	1.59424	1.51282	0.602305	0.780166		2.24747	0.0338738
NM_001142685	ARHGAP32	chr11:128834954-129062093	10111	5.5236	5.79025	2.61653	2.41729		2.24757	0.00394633
NM_001167871	ATP5SL	chr19:41937222-41945843	1645	6.4829	7.26721	2.59237	3.50161		2.25634	0.025004
NR_052016	GATAD1	chr7:92076761-92089381	4135	1.8348	1.82443	0.731426	0.883283		2.26619	0.0462584
NM_021062	HIST1H2BB	chr6:26043454-26043885	431	1.19111	1.0476	0.551163	0.43641		2.26688	0.0235883
NM_001412	EIF1AX	chrX:20142635-20159966	4431	53.1162	53.3287	21.6825	25.1409		2.27333	0.0362231
NM_003705	SLC25A12	chr2:172639914-172750816	3998	3.92251	4.08164	1.849	1.66157		2.28001	0.00334769
NM_001171507	MCFD2	chr2:47129008-47143251	4172	124.776	117.234	52.7074	53.3626		2.28161	0.0340062
NM_004036	ADCY3	chr2:25042038-25142055	4396	13.0298	14.4829	5.82778	6.22348		2.28297	0.045379
NM_001220777	CDKN1A	chr6:36644236-36655116	2104	44.4579	37.2657	14.5714	21.1986		2.2847	0.0429771
NM_001080410	FBXO41	chr2:73481809-73496758	6928	3.71312	3.96133	1.60496	1.74844		2.28856	0.0102483
NM_018697	LANCL2	chr7:55433140-55501435	4353	10.1886	9.81812	4.13907	4.60057		2.28919	0.00337782
NM_003353	UCN	chr2:27530264-27531130	615	1.75437	1.48789	0.608849	0.803477		2.29569	0.0375969
NM_194272	RBPMS2	chr15:65032094-65067770	1994	2.41698	2.69517	1.15335	1.07004		2.29926	0.0442462
NM_033446	MVB12B	chr9:129089122-129269320	4824	3.24488	3.5474	1.39769	1.54012		2.31202	0.0223714
NM_001110514	EBF4	chr20:2673523-2740754	2911	4.13985	4.21699	1.84886	1.75671		2.31776	0.000766909
NM_024734	CLMN	chr14:95648275-95786245	12750	2.54083	2.75945	1.09953	1.18187		2.32326	0.0260451
NM_032488	CNFN	chr19:42891170-42894444	528	1.29817	1.25827	0.482706	0.61153		2.33628	0.039006
NM_001199285	PHOSPHO2	chr2:170550963-170558218	1036	1.31048	1.21361	0.622701	0.456824		2.33815	0.0303612
NM_001277059	ERCC6-PGBD3	chr10:50723150-50747584	3535	4.27635	3.54797	1.91941	1.39176		2.36301	0.0451368
NM_052966	FAM129A	chr1:184760158-184943718	6969	26.2962	26.0798	11.0816	11.0519		2.36637	0.00384847
NM_001127393	C14orf2	chr14:104378624-104387903	921	1.08213	0.994285	0.389908	0.48327		2.378	0.0112939
NM_207328	GPAT2	chr2:96687693-96700727	2824	17.6597	20.1772	7.02019	8.84835		2.3844	0.0247016
NM_003246	THBS1	chr15:39873279-39889668	5790	767.027	705.673	343.996	271.06		2.39442	0.0132618
NM_001161580	POC1A	chr3:52109248-52188706	2052	5.16509	4.66245	1.69317	2.37719		2.41442	0.0261419
NM_001254758	ST3GAL4	chr11:126273310-126284536	1727	25.7272	24.8139	10.0443	10.7601		2.42935	0.00201417
NM_001127184	CFLAR	chr2:201980876-202006323	1298	21.9904	20.3982	9.78071	7.64179		2.43298	0.0143625
NM_172245	CSF2RA	chrX:1387692-1428828	1829	5.09999	4.96071	1.78099	2.34921		2.43589	0.0487321
NM_172245	CSF2RA	chrY:1337692-1378828	1829	5.09999	4.96071	1.78099	2.34921		2.43589	0.0487321
NM_001130689	HMGB2	chr4:174252526-174254920	1454	77.683	87.1089	30.4081	37.2227		2.43664	0.018418
NM_001218	CA12	chr15:63615729-63674075	3975	7.77254	8.15919	2.86643	3.66851		2.43793	0.024455
NM_001256012	MYH10	chr17:8377522-8534079	7762	5.21048	4.31753	1.52826	2.36896		2.44482	0.0446144
NM_032108	SEMA6B	chr19:4542599-4559771	3942	6.1809	5.62605	1.96654	2.85358		2.44951	0.0332982
NM_020727	ZBTB21	chr21:43406939-43430496	7414	5.74975	5.29765	2.36996	2.139		2.4501	0.0166293
NR_015377	LOC654433	chr2:113993845-114024600	2700	7.71573	8.18053	2.90748	3.55905		2.45824	0.0101709
NM_014002	IKBKE	chr1:206643585-206670223	3474	12.3792	12.4562	5.07584	4.87536		2.49572	0.00293054
NM_001250	CD40	chr20:44746905-44758384	1616	15.2187	14.7442	5.95199	6.05144		2.49619	0.0127623
NM_001080123	PRNP	chr20:4667156-4682234	2604	266.596	235.688	94.4228	106.735		2.49697	0.0386036
NM_178557	NAT8L	chr4:2061238-2070816	5871	1.23529	1.27097	0.48022	0.512811		2.52385	0.00106536
NM_203433	PSMG1	chr21:40547371-40555440	1077	42.5874	38.5644	14.65	16.7599		2.58364	0.0202238
NM_058229	FBXO32	chr8:124510126-124553493	6793	5.78601	5.67099	2.23091	2.18329		2.59549	0.00323697
NM_001136530	SERPINE2	chr2:224839764-224903357	2186	6.30912	6.37607	2.19795	2.67759		2.6018	0.0356617
NM_130840	ATP6V0A4	chr7:138391038-138482941	3033	6.41481	5.46878	2.79717	1.7618		2.60664	0.0353588
NM_001006622	WDR33	chr2:128520059-128568761	3167	2.69873	2.42481	0.875919	1.08861		2.60802	0.0142338
NM_020801	ARRDC3	chr5:90664540-90679149	4161	13.0823	10.8526	3.86559	5.30785		2.60915	0.043077
NM_001004722	NCK2	chr2:106361519-106510730	1795	6.93331	7.52804	2.344	3.16632		2.62441	0.0167024
NM_025069	ZNF703	chr8:37553300-37556396	2174	9.50134	8.65742	2.95338	3.93938		2.63447	0.013977
NM_002518	NPAS2	chr2:101436612-101613287	4004	22.9049	25.7178	8.12469	10.2895		2.6405	0.0163279
NM_058174	COL6A2	chr21:47518032-47549719	3153	3.115	3.63406	1.12374	1.42174		2.65139	0.0346383
NM_006779	CDC42EP2	chr11:65082288-65089900	2023	29.9783	31.9758	11.0573	12.0911		2.67639	0.010499
NM_001197104	KMT2A	chr11:118307204-118397539	16594	3.0446	3.39147	1.39913	0.993508		2.68995	0.0181417
NM_058187	EVA1C	chr21:33784751-33887697	1933	1.61603	1.53268	0.651297	0.496597		2.74303	0.0181937
NM_003981	PRC1	chr15:91509267-91537881	3190	32.2456	32.5852	13.2534	10.2349		2.76013	0.0439238
NM_001079675	ETV4	chr17:41605210-41623800	2430	1.41638	1.50017	0.587463	0.468912		2.7609	0.00890396
NM_199050	C2CD2	chr21:43305218-43346799	5846	6.22246	5.76749	2.12086	2.22088		2.76155	0.0302074
NM_194429	FGFR1OP	chr6:167412804-167455906	3676	1.72982	1.84478	0.650182	0.626749		2.79937	0.0258407
NM_001628	AKR1B1	chr7:134127106-134143888	1398	157.695	144.376	52.5529	54.818		2.81334	0.0382607
NM_007309	DIAPH2	chrX:95939661-96724837	3782	7.99161	8.73192	3.28957	2.64918		2.816	0.00874256
NM_001134651	EIF4E3	chr3:71728439-71774526	6076	1.62541	1.49079	0.514261	0.587986		2.82713	0.0142056
NM_139162	MIEF2	chr17:18163847-18169095	2593	1.79657	2.11836	0.547271	0.83498		2.83229	0.0286482
NM_000094	COL7A1	chr3:48601505-48632593	9169	11.0962	10.74	3.21703	4.47563		2.83858	0.0417406
NM_020902	CAMSAP3	chr19:7660787-7683196	4104	1.17086	1.25433	0.35272	0.49939		2.8461	0.0225552
NM_003852	TRIM24	chr7:138145078-138270332	3902	10.003	9.96201	3.11102	3.82143		2.87994	0.0341036
NM_000602	SERPINE1	chr7:100770369-100782547	3190	526.2	536.354	175.709	190.213		2.90377	0.00122436
NM_001142386	PDK3	chrX:24483343-24568583	12779	2.13275	1.96954	0.78081	0.622185		2.92395	0.00705525
NM_032367	ZBED3	chr5:76372531-76383030	1419	2.86842	2.74031	0.798097	1.11438		2.9327	0.0299721
NM_001282882	RIMS2	chr8:105235562-105266653	3780	1.24345	1.30159	0.419872	0.434037		2.98046	0.0155846
NM_021226	ARHGAP22	chr10:49654067-49813176	2798	5.1912	5.74939	1.67779	1.95404		3.01242	0.0201295
NM_194324	TMSB15B	chrX:103217199-103220563	666	3.73921	4.7063	1.01558	1.78696		3.01352	0.0490533
NM_002449	MSX2	chr5:174151574-174157902	2208	1.12442	1.15282	0.343397	0.411972		3.01474	0.0125005
NM_001128309	TSPAN14	chr10:82214037-82282391	5210	2.07988	2.3405	0.77337	0.689639		3.02143	0.0380389
NM_032806	POMGNT2	chr3:43120720-43147575	2556	6.77021	7.0491	2.10132	2.40096		3.0694	0.00197403
NM_000201	ICAM1	chr19:10381516-10397291	3246	60.6222	67.3569	19.1467	22.3524		3.0839	0.0218121
NM_015995	KLF13	chr15:31619082-31670102	6800	7.29704	6.76811	2.52767	1.93757		3.14992	0.00704577
NM_001193533	NEK4	chr3:52744795-52804965	3459	3.0614	3.31251	0.894165	1.12591		3.15528	0.0062532
NM_006762	LAPTM5	chr1:31205314-31230683	2240	23.094	22.9277	6.37591	8.12617		3.17346	0.0337922
NM_014921	LPHN1	chr19:14258548-14316997	7842	3.35402	3.66737	1.25467	0.954624		3.17811	0.00808371
NM_004079	CTSS	chr1:150702671-150738433	4107	7.41286	8.04272	2.72489	2.12792		3.18487	0.00670351
NM_002775	HTRA1	chr10:124221040-124274424	2120	48.2811	40.8366	11.9342	16.0465		3.18497	0.0352722
NR_102338	SLC25A32	chr8:104410865-104427563	3228	1.74228	2.11128	0.721115	0.482795		3.20087	0.037716
NM_001193321	IKBKE	chr1:206643585-206670223	3355	1.49203	1.60293	0.498846	0.467573		3.2025	0.0225603
NM_001145145	SLC1A5	chr19:47278139-47288134	1927	3.41441	3.4159	1.00117	1.09336		3.26102	0.0123687
NM_012214	MGAT4A	chr2:99235568-99347589	8382	2.77488	2.69895	0.915903	0.753223		3.27946	0.00960867
NM_032899	FAM83A	chr8:124194751-124221207	2929	3.24354	3.01918	0.820073	1.07884		3.29806	0.00657947
NM_005514	HLA-B	chr6:31321648-31324989	1572	447.916	395.838	132.651	123.021		3.30014	0.0492078
NM_001255981	CREB3L4	chr1:153940674-153946840	1543	0.994301	1.07431	0.329488	0.289167		3.34372	0.0121793
NM_005855	RAMP1	chr2:238768186-238820755	909	15.2564	13.2041	3.15019	5.33994		3.35219	0.0220813
NM_001258432	NDRG1	chr8:134249413-134309547	2964	45.6128	48.1429	10.4773	17.4793		3.35362	0.0438532
NM_001135676	SMIM19	chr8:42396297-42408140	762	6.93686	5.65187	1.07418	2.59157		3.43415	0.0485715
NM_002658	PLAU	chr10:75670861-75677258	2377	250.9	221.193	59.9525	76.7462		3.45353	0.0209972
NM_004666	VNN1	chr6:133001996-133035194	3844	2.59175	2.36141	0.85076	0.544348		3.55038	0.0143837
NM_003038	SLC1A4	chr2:65216494-65251000	4602	4.69545	4.53455	1.37731	1.21155		3.56528	0.00121357
NM_153840	GPR110	chr6:46967812-47010082	3078	24.5934	24.5864	7.70154	6.09197		3.56543	0.0289342
NM_016824	ADD3	chr10:111767710-111895323	4444	5.60078	5.05893	1.31518	1.67018		3.57066	0.0118111
NM_000494	COL17A1	chr10:105791045-105845638	5610	4.01816	3.65134	1.16304	0.983507		3.57295	0.0167055
NM_001271561	PRNP	chr20:4666796-4682234	2740	4.03019	3.61598	0.997758	1.13348		3.58767	0.0309289
NM_006034	TP53I11	chr11:44953898-44972608	3518	12.9329	12.4355	3.22157	3.8331		3.59597	0.00225618
NM_001142807	ACOXL	chr2:111490149-111875799	2373	1.74532	1.48804	0.490334	0.395858		3.6486	0.0449382
NM_000358	TGFBI	chr5:135364583-135399507	2805	114.275	106.155	27.6004	32.681		3.65668	0.00726567
NM_000376	VDR	chr12:48235319-48298814	4653	9.63942	9.04133	1.94199	3.10263		3.7031	0.0223463
NM_001178076	ASNS	chr7:97481428-97501854	1771	2.76787	2.28918	0.829976	0.522126		3.74014	0.0334294
NM_133374	ZNF618	chr9:116638561-116818875	9113	2.61359	2.57412	0.632001	0.75248		3.74704	0.0108909
NM_001142610	ULK2	chr17:19674142-19771239	3898	2.97844	2.66454	0.667365	0.81787		3.79939	0.0206697
NM_000852	GSTP1	chr11:67351065-67354124	958	197.996	194.922	43.4768	58.207		3.86412	0.0258909
NM_019055	ROBO4	chr11:124754113-124767831	3837	9.24572	10.4458	2.73801	2.3543		3.86691	0.035125
NM_174911	FAM84B	chr8:127564682-127570711	5481	6.43477	6.57342	1.7629	1.59894		3.86937	0.000586741
NM_001205272	KRBOX1	chr3:42977833-42984283	691	11.7214	11.092	2.63341	3.25484		3.87439	0.00272188
NM_145799	2006-09-01	chrX:118750908-118827333	4696	2.61973	2.78137	0.62917	0.761622		3.88347	0.00321329
NM_201446	EGFL7	chr9:139560223-139567130	1302	17.0196	16.3373	3.61801	4.96255		3.8875	0.0117466
NM_005710	PQBP1	chrX:48755538-48760420	1111	1.26163	1.43457	0.220069	0.46521		3.93446	0.0281088
NM_025048	GPR110	chr6:46987621-47010082	1422	2.92137	3.07276	0.85763	0.646013		3.98641	0.00509185
NM_153815	RASGRF1	chr15:79252288-79298002	4840	7.75739	7.77543	1.84201	2.03728		4.00404	0.0100243
NR_027303	TRIB2	chr2:12856997-12882858	2839	4.54994	4.14467	1.20478	0.94834		4.03814	0.00997246
NM_183413	FBXO44	chr1:11714913-11723384	2823	1.06945	1.14285	0.370381	0.176649		4.0442	0.047266
NR_046072	NKX3-1	chr8:23536205-23540434	2468	8.69859	8.37364	2.25831	1.89283		4.11266	0.00153459
NR_103548	LUCAT1	chr5:90598802-90610219	890	3.6381	4.04807	1.07127	0.75912		4.1992	0.00972473
NM_025015	HSPA12A	chr10:118430702-118502085	5722	2.53728	2.38277	0.515862	0.646353		4.23334	0.00326582
NM_001012632	IL32	chr16:3115662-3119668	956	50.019	47.4759	10.9599	12.054		4.23635	0.00810612
NM_002569	FURIN	chr15:91411884-91426687	4180	38.946	41.5281	7.88306	10.6065		4.35241	0.00369053
NM_022052	NXF3	chrX:102330749-102348022	1895	1.1371	1.12511	0.20348	0.312465		4.3846	0.0375119
NM_002349	LY75	chr2:160659867-160761267	6930	1.91855	1.78285	0.468623	0.368821		4.41988	0.0049366
NM_005166	APLP1	chr19:36359400-36370699	2447	1.69055	1.60553	0.463529	0.282076		4.42068	0.0196015
NM_001163636	GTF2I	chr7:74071990-74175022	4502	1.85787	2.13545	0.271288	0.630075		4.43031	0.0243843
NM_002192	INHBA	chr7:41728600-41742706	2175	23.5355	24.2354	6.0942	4.59081		4.47083	0.00895221
NM_133178	PTPRU	chr1:29563027-29653325	5592	3.09719	3.67363	0.582027	0.890783		4.59721	0.0307523
NM_001271004	TFPI2	chr7:93514708-93520303	2368	1.73551	1.65806	0.470806	0.252443		4.69212	0.0321095
NM_005755	EBI3	chr19:4229539-4237524	1137	2.31852	2.03917	0.502896	0.424739		4.69763	0.0379482
NM_001184960	SH3KBP1	chrX:19552082-19689119	3864	34.7226	34.6523	7.47432	7.22544		4.71946	0.00133929
NM_002436	MPP1	chrX:154006958-154033802	2048	15.6005	14.9183	2.95153	3.48784		4.73941	0.00172176
NM_001427	EN2	chr7:155250823-155257526	3395	0.998029	1.05405	0.225462	0.196632		4.86166	0.00580533
NM_002125	HLA-DRB5	chr6:32485153-32498006	1168	5.49044	4.36424	1.30334	0.662297		5.01348	0.0437219
NM_001098518	GPR116	chr6:46820241-46889714	5817	133.262	124.378	29.8601	20.5325		5.11266	0.00387986
NM_004355	CD74	chr5:149781199-149792499	1489	270.527	250.172	54.4157	44.0919		5.28588	0.00987191
NM_001242862	PRKACB	chr1:84647342-84704181	4210	3.12635	3.45236	0.642398	0.602173		5.28593	0.0361893
NM_015689	DENND2A	chr7:140218219-140302342	3462	4.38033	3.93136	0.59527	0.962941		5.33412	0.00837107
NM_012101	TRIM29	chr11:119981993-120008863	3019	1.10999	1.21897	0.200017	0.234627		5.35832	0.0230486
NM_002698	POU2F2	chr19:42590261-42636625	6896	2.34647	2.84157	0.769824	0.181346		5.45438	0.0334546
NM_032521	PARD6B	chr20:49348080-49370278	4615	30.7439	25.591	6.01543	3.99574		5.6272	0.0434314
NM_001256484	EPHX2	chr8:27348684-27402439	2107	1.03052	1.07109	0.147849	0.225505		5.629	0.00841885
NM_014293	NPTXR	chr22:39214455-39240017	5815	2.50237	2.42805	0.351216	0.517929		5.67272	0.00981681
NM_016203	PRKAG2	chr7:151253200-151574316	3407	1.44202	1.2585	0.351616	0.12424		5.67508	0.0189783
NM_014214	IMPA2	chr18:11981426-12030885	1537	6.37849	6.2953	0.821313	1.38734		5.73824	0.0309404
NM_003105	SORL1	chr11:121322911-121504471	10973	3.01031	3.05073	0.598365	0.438519		5.84544	0.0139236
NM_001849	COL6A2	chr21:47518032-47552763	3439	12.4951	11.659	2.19031	1.87916		5.93544	0.0130668
NM_001066	TNFRSF1B	chr1:12227059-12269277	3675	5.8779	6.71462	0.97329	1.01326		6.33889	0.049642
NM_015541	LRIG1	chr3:66429220-66550845	4762	10.2697	10.2117	1.45491	1.73161		6.42751	0.00739649
NM_001282457	C2	chr6:31865561-31913451	2059	2.7753	3.2334	0.695964	0.232613		6.47087	0.0160614
NM_178562	TSPAN33	chr7:128784711-128809534	2780	2.09938	2.2421	0.267147	0.384593		6.66137	0.00295825
NM_006763	BTG2	chr1:203274663-203278729	2711	1.03064	0.894419	0.0998179	0.184417		6.77277	0.0166902
NM_020182	PMEPA1	chr20:56223447-56285031	4918	3.90831	4.13132	0.434635	0.74714		6.80301	0.00481135
NM_001145658	RAP1GAP	chr1:21922707-21978348	3301	1.85206	1.6133	0.27181	0.233637		6.85603	0.0461377
NM_001168401	BEX2	chrX:102564273-102565938	827	6.03413	4.86344	1.24016	0.337056		6.90937	0.0282025
NM_001283050	ICOSLG	chr21:45642877-45660887	1169	0.99469	1.13819	0.225197	0.0828388		6.92413	0.0120506
NM_002334	LRP4	chr11:46878267-46940173	8227	1.64397	1.85477	0.202741	0.292247		7.06833	0.0218524
NM_178497	C4orf26	chr4:76481257-76491103	1882	4.50199	5.31492	0.232474	1.11913		7.26316	0.0199932
NM_004613	TGM2	chr20:36756863-36793700	3921	559.261	558.9	71.4874	80.2418		7.36945	0.00568372
NM_000064	C3	chr19:6677845-6720662	5101	63.672	54.7463	9.89453	5.46239		7.71107	0.0240521
NM_199161	SAA1	chr11:18287807-18291523	530	881.448	793.551	129.551	87.3749		7.72153	0.0149695
NM_003155	STC1	chr8:23699433-23712320	3877	89.5608	81.3148	10.0578	11.2117		8.03383	0.0318635
NM_001135153	SLC39A14	chr8:22225049-22280249	4733	1.49498	1.98163	0.427569	0.000176425		8.12775	0.0436525
NM_005368	MB	chr22:36002810-36013384	1078	7.22135	6.91913	1.18101	0.469244		8.56867	0.0165202
NM_001242366	SLC46A1	chr17:26721660-26733230	6406	0.880926	1.13972	0.221876	0.000135189		9.10155	0.0357971
NM_001172624	NEO1	chr15:73344824-73597547	7055	2.41242	2.53154	0.198898	0.342109		9.13844	0.00209902
NM_012153	EHF	chr11:34642587-34684834	5450	41.5206	46.5297	9.37125	0		9.39579	0.0353085
NM_002526	NT5E	chr6:86159301-86205509	4068	128.574	140.209	12.1902	15.5907		9.6751	0.0200874
NM_001207013	PTPN2	chr18:12785476-12884334	1772	1.10051	1.17895	2.38458e-05	0.22251		10.2432	0.0455838
NM_005335	HCLS1	chr3:121350245-121379791	2033	1.36341	1.356	0.13682	0.126389		10.3318	6.71985e-05
NR_015379	UCA1	chr19:15939756-15947131	2314	56.1873	47.7815	5.98923	3.7406		10.6856	0.043158
NM_001278172	SDHC	chr1:161284165-161334535	2586	2.18194	2.5519	0.433009	0.00259257		10.8674	0.0180805
NM_001195790	SLFN12L	chr17:33801941-33814758	1767	1.13411	0.999883	0.0900585	0.105642		10.9044	0.0414625
NM_006517	SLC16A2	chrX:73641327-73753764	4141	1.65599	1.48428	0.135069	0.150985		10.9779	0.0367317
NM_001130968	ZNF385A	chr12:54762919-54785083	2093	0.969515	1.11311	2.34068e-08	0.184011		11.3179	0.0174403
NR_038342	LINC01088	chr4:79892901-80229953	1011	5.3238	4.7151	0.42637	0.409212		12.0143	0.0418925
NM_030891	LRRC3	chr21:45875392-45878739	2505	1.93245	1.7755	0.17446	0.121991		12.5078	0.0167592
NM_015894	STMN3	chr20:62271057-62284963	2441	2.45446	2.00406	0.353695	8.49894e-05		12.6025	0.0218711
NM_001143963	L1CAM	chrX:153126968-153141399	5004	35.6344	35.8479	2.50697	2.85377		13.3344	0.000172671
NM_001247994	POU2F2	chr19:42590261-42636625	6760	5.18983	5.67487	0.0279829	0.735713		14.2265	0.0109617
NM_003222	TFAP2C	chr20:55204357-55214338	2865	7.75668	8.00524	0.481961	0.558463		15.1495	0.00552633
NM_020716	GRAMD1B	chr11:123396527-123493518	2761	4.6177	4.37136	0.330298	0.245386		15.6146	0.00929287
NM_020440	PTGFRN	chr1:117452688-117532972	6160	3.39993	3.17726	0.194322	0.182973		17.4325	0.0225148
NM_001085	SERPINA3	chr14:95078713-95090390	1590	2.49285	2.50027	0.135413	0.142959		17.9369	5.05397e-06
NM_001204813	NT5E	chr6:86159301-86205509	3918	51.2891	53.4926	2.87349	1.8476		22.1944	0.00378073
NM_001283022	GMPR2	chr14:24702077-24708447	2075	1.56615	1.80197	5.14614e-07	0.14598		23.0724	0.0136124
NM_178532	RNF180	chr5:63461670-63513339	1453	1.43076	1.32951	0.0143289	0.0431327		48.0368	0.015293
NM_001251979	RCAN3	chr1:24828840-24863510	2641	1.0719	1.2128	0.038711	1.3138e-06		59.0174	0.0284433
NM_022648	TNS1	chr2:218664511-218808796	10276	1.38708	1.54491	0.00310569	0.029509		89.8978	0.0302025
NM_001242334	LHX6	chr9:124964855-124989865	3384	1.09427	1.14973	7.53939e-08	0.00528242		424.799	0.0148661
NM_001270507	TNFAIP3	chr6:138188324-138204451	4714	1.32295	1.16763	0.0024417	0.00149452		632.734	0.0397059
NM_001001655	ALKBH2	chr12:109525992-109531293	1047	1.14734	1.04024	0.000787866	0.0020477		771.479	0.031161
NM_001282476	APPBP2	chr17:58520509-58603601	6410	2.44009	2.38436	0.00074375	0.0034359		1154.27	0.00722339
NM_001128212	WDSUB1	chr2:160092303-160143236	1838	1.73455	1.96733	0.00155567	0.00164485		1156.65	0.0400135
NM_001145526	AFMID	chr17:76183397-76203782	1745	2.08605	2.36304	0.00102942	0.000567716		2785.67	0.039597
NM_002295	RPSA	chr3:39448203-39454032	1146	2.65153	2.27279	0.000318079	0.000321332		7701.34	0.0488739
NM_001007237	IGSF3	chr1:117117019-117210377	7267	5.18554	4.53282	0.000359465	0.00037795		13179	0.0426968
NM_001142404	CD164	chr6:109687716-109703762	2420	2.14048	2.30675	2.45668e-05	0.000275837		14804.2	0.0237917
NM_153681	PIGP	chr21:38437663-38445103	911	1.04399	0.963057	1.49675e-05	1.48574e-05		67294.3	0.0256578
NM_003649	DDO	chr6:110713382-110736753	1709	1.13003	1.14087	1.22785e-05	1.32882e-05		88822.6	0.00303888
NM_032413	C15orf48	chr15:45722726-45725647	953	1.58538	1.49317	1.46965e-05	1.47711e-05		104472	0.0190628
NR_002968	SNORA34	chr12:49048164-49048301	137	4.40709	4.98357	0	0		#DIV/0!	0.0390322
NR_002746	SNORD47	chr1:173833506-173833583	77	60.6773	68.6142	0	0		#DIV/0!	0.0390316
