# Supplementary material for: Transcriptional and Metabolic Investigation in 5′-Nucleotidase Deficient Cancer Cell Lines
Source: Cells. 2021 Oct 28;10(11):2918. doi: 10.3390/cells10112918 (PMC8616413; doi:10.3390/cells10112918)
Supplement: Supplementary file 1 [file cells-10-02918-s001.zip › Supplementary Table S4.xlsx]

## Sheet: cN-II+ CD73+
tracking_id	gene_id	locus	length	NT	NT	Ado	Ado		Expression ratio	p-value
NR_002968	SNORA34	chr12:49048164-49048301	137	4.40709	4.98357	0	0		0	0.0390322
NR_002974	SNORA42	chr1:155889699-155889833	134	4.81158	5.44096	0	0		0	0.0390317
NR_002959	SNORA18	chr11:93466631-93466763	132	5.10903	5.77732	0	0		0	0.0390318
NR_002746	SNORD47	chr1:173833506-173833583	77	60.6773	68.6142	0	0		0	0.0390316
NM_001278172	SDHC	chr1:161284165-161334535	2586	2.18194	2.5519	5.27702e-05	2.66153e-05		1.67698e-05	0.0496531
NR_024610	HINT1	chr5:130494975-130501041	877	1.44727	1.52563	8.76261e-05	5.25261e-05		4.71433e-05	0.016777
NM_016261	TUBD1	chr17:57936840-57970306	2492	1.26762	1.35943	8.47656e-05	0.000166973		9.58256e-05	0.0222415
NM_001199741	GADD45A	chr1:68150859-68154021	1278	7.8531	7.97455	0.0120684	0.00109047		0.000831385	0.00454848
NM_001032381	PQBP1	chrX:48755194-48760420	978	12.0773	11.2323	0.0227137	0.00303137		0.00110448	0.0230217
NM_001270507	TNFAIP3	chr6:138188324-138204451	4714	1.32295	1.16763	0.000625906	0.00287594		0.00140604	0.039667
NM_152236	GAS2L1	chr22:29702984-29708778	2548	5.90004	6.15223	0.00661811	0.0118544		0.0015327	0.0133003
NM_001283022	GMPR2	chr14:24702077-24708447	2075	1.56615	1.80197	0.0183231	8.02264e-05		0.00546398	0.043577
NM_145014	HYLS1	chr11:125753508-125770541	1812	14.596	17.5043	0.923	0.00014031		0.028758	0.0410625
NM_001003694	BRPF1	chr3:9773433-9789699	4728	5.94016	5.85427	0.000299459	0.376948		0.0319852	0.0155151
NM_152268	PARS2	chr1:55222570-55230226	2386	3.34591	3.33204	0.159457	0.119119		0.0417158	0.00140353
NM_032584	ZNF347	chr19:53641956-53662322	4231	3.14011	2.58864	0.265031	5.83738e-05		0.0462735	0.0311704
NM_138395	2002-03-01	chr2:198570027-198573114	3087	6.15895	6.45785	0.372113	0.296225		0.0529721	0.0105857
NM_152260	RPUSD2	chr15:40861536-40866661	1839	4.04266	3.71951	0.212804	0.249812		0.0595988	0.0262652
NM_018380	DDX28	chr16:68055176-68057770	2594	4.08554	4.13663	0.206238	0.295185		0.0609843	0.000801911
NM_001284236	ZFYVE16	chr5:79703831-79775688	7346	3.40239	3.77374	0.477286	0.000648858		0.0666006	0.00983179
NR_073595	TYSND1	chr10:71897736-71904484	2722	1.29912	1.47934	0.187067	4.86115e-10		0.0673276	0.00994452
NM_025203	C2orf44	chr2:24252205-24270296	3894	4.38825	4.22514	0.238974	0.392402		0.0733017	0.000803411
NM_152355	ZNF441	chr19:11877814-11894893	4448	1.40878	1.48098	0.0956469	0.122488		0.0754855	0.00755963
NM_024297	PHF23	chr17:7138346-7142825	2037	2.5433	3.29567	0.44751	0.00103893		0.0768199	0.0406725
NM_001199480	ZSCAN9	chr6:28193028-28201264	1646	5.96957	5.08673	0.21726	0.635202		0.0771019	0.025497
NM_033260	FOXQ1	chr6:1312674-1314993	2319	9.80171	8.94738	0.808832	0.684688		0.0796583	0.0282885
NR_073600	ZNF142	chr2:219502639-219524263	6066	2.21226	2.81433	0.399566	0.00135706		0.0797604	0.0330537
NM_001278276	E2F6	chr2:11584500-11606303	3379	3.12326	2.44019	0.449748	6.78012e-18		0.0808398	0.0346501
NM_024310	PLEKHF1	chr19:30156326-30166383	1739	1.93771	2.19117	0.17	0.169327		0.0821838	0.0425149
NM_001178084	ZFX	chrX:24167840-24234372	7396	5.24641	3.98988	0.760349	0.00250652		0.0825933	0.0441452
NM_033213	ZNF670	chr1:247197939-247242115	4198	0.953875	1.08697	0.0770995	0.0964805		0.085053	0.0413008
NM_022752	ZNF574	chr19:42580289-42585720	3131	8.19114	7.0456	0.584449	0.723088		0.0858147	0.0492002
NM_006626	ZBTB6	chr9:125670334-125675607	4104	3.98282	3.8243	0.297381	0.380833		0.0868712	0.00286365
NM_175884	CCDC71L	chr7:106297210-106301634	4424	2.98309	2.60846	0.199252	0.290363		0.0875634	0.0363754
NM_005328	HAS2	chr8:122625270-122653630	3275	2.00557	1.88071	0.160504	0.181364		0.0879679	0.0190958
NM_002714	PPP1R10	chr6:30568176-30585084	4588	20.0607	21.9547	1.97086	1.79555		0.0896436	0.0301488
NM_016201	AMOTL2	chr3:134074186-134093427	5008	32.4025	31.768	3.47368	2.31596		0.0902228	0.00216479
NM_001455	FOXO3	chr6:108882068-109005971	7341	1.1811	1.58548	0.25321	0.00144175		0.0920457	0.0491077
NM_001201483	ENO1	chr1:8921058-8931635	2550	4.82135	4.65578	0.344014	0.540534		0.093335	0.00104869
NM_144574	WDR20	chr14:102606188-102676867	2432	7.65998	6.64245	1.28216	0.0595945		0.093813	0.0161868
NM_014793	LCMT2	chr15:43619973-43622820	2847	3.8877	3.84349	0.394932	0.337173		0.094695	0.000178453
NM_001254738	RND3	chr2:151324706-151344209	2807	13.2055	11.3587	1.52962	0.807079		0.0951262	0.0298838
NM_145295	ZNF627	chr19:11708234-11729974	2864	2.52253	2.68219	0.272506	0.223346		0.0952697	0.0126392
NM_001032373	ZNF226	chr19:44669248-44681838	2567	2.06283	2.3012	0.000187758	0.416788		0.0955483	0.0272085
NM_004690	LATS1	chr6:149979288-150039392	7517	2.41474	2.02965	0.429754	0.00165032		0.0970672	0.020565
NM_133263	PPARGC1B	chr5:149109814-149234585	10627	0.908024	1.20988	0.205756	0.000151187		0.0972222	0.0448285
NM_001278231	ZNF189	chr9:104161135-104172942	3153	3.86516	3.81036	0.596252	0.154712		0.0978388	0.0377699
NM_017879	ZNF416	chr19:58082933-58090243	2509	3.06309	2.96262	0.364791	0.225526		0.0979664	0.0016641
NM_014484	MOCS3	chr20:49575350-49578399	3049	4.63464	4.2993	0.440399	0.44643		0.0992652	0.0264671
NM_021960	MCL1	chr1:150547026-150552214	4085	63.2292	55.2041	5.2496	6.56071		0.0997212	0.0427093
NM_001946	DUSP6	chr12:89741836-89746296	2820	32.2699	29.5094	2.91225	3.28153		0.100257	0.0288427
NM_001024959	ARPC4	chr3:9834178-9848789	1605	1.05274	0.946838	0.202317	1.70473e-234		0.10118	0.033196
NM_001134442	ZNF502	chr3:44754134-44765323	3171	2.45065	2.39014	0.417245	0.0739184		0.101463	0.0441014
NM_152485	C1orf74	chr1:209955661-209957890	1561	1.66052	1.85268	0.192299	0.164175		0.101467	0.0350197
NM_022110	FKBPL	chr6:32096483-32098067	1344	3.82141	4.47029	0.48324	0.358281		0.10149	0.0478115
NM_012177	FBXO5	chr6:153291657-153304203	2093	21.1111	22.7187	2.52299	1.96157		0.102318	0.0138034
NM_003192	TBCC	chr6:42712233-42713884	1651	18.4169	17.9145	1.88354	1.84757		0.102697	0.00944261
NM_175876	EXOC8	chr1:231468481-231473578	5097	6.37977	5.81864	0.740718	0.538794		0.104892	0.0177437
NM_001076675	ZNF626	chr19:20802744-20844402	6088	1.22439	1.29728	0.1254	0.139177		0.104921	0.0166461
NM_001661	ARL4D	chr17:41476352-41478504	1585	1.87097	2.0911	0.146967	0.268871		0.104955	0.012445
NM_139162	MIEF2	chr17:18163847-18169095	2593	1.79657	2.11836	0.410998	3.60299e-05		0.104991	0.0247475
NM_033089	ZCCHC3	chr20:278203-280963	2760	7.34654	6.57955	0.828093	0.639191		0.105362	0.0296926
NM_152735	ZBTB9	chr6:33422355-33425320	2711	8.71252	8.83578	1.16811	0.710928		0.107078	0.0120025
NM_006779	CDC42EP2	chr11:65082288-65089900	2023	29.9783	31.9758	3.3633	3.42937		0.10964	0.0228986
NM_145260	OSR1	chr2:19551245-19558372	1894	2.96888	3.17629	0.549009	0.131826		0.110792	0.0199936
NM_198535	ZNF699	chr19:9405985-9415795	2094	2.51164	2.40876	0.276139	0.275045		0.11202	0.0149762
NM_005904	SMAD7	chr18:46446222-46477081	3087	1.55144	1.26371	0.255722	0.062035		0.112874	0.0264756
NM_016631	PAXBP1	chr21:34106209-34144169	3995	4.9372	4.68591	0.95525	0.143079		0.114135	0.0428108
NM_001184718	TIPARP	chr3:156394452-156424557	3683	31.5183	34.6782	4.60048	3.01613		0.115061	0.0118802
NM_001099269	ZNF506	chr19:19903519-19932560	3324	5.04804	3.83007	1.02222	0.000119413		0.115153	0.0409717
NM_001033518	WIPI2	chr7:5229834-5273486	4456	2.86665	2.18251	0.573865	0.00788212		0.115217	0.040014
NM_018260	ZNF701	chr19:53073525-53090427	5244	2.47842	2.25903	0.352102	0.201408		0.116837	0.00656401
NM_031218	ZNF93	chr19:20011721-20046382	2794	5.45572	4.87684	0.693333	0.516109		0.117052	0.0266877
NM_001195059	PLEKHO2	chr15:65134081-65160201	3571	1.74904	1.38206	0.364258	0.0027221		0.117205	0.0330393
NM_199126	ZNF585A	chr19:37641000-37663333	4096	1.41331	1.11832	0.00352878	0.293287		0.117243	0.0325935
NM_021088	ZNF2	chr2:95831161-95850064	3974	1.46452	1.84709	0.390796	0.00025955		0.118086	0.0333301
NM_001012981	ZKSCAN2	chr16:25247321-25268855	7126	2.26571	2.06635	0.255515	0.257484		0.118419	0.033186
NM_001142572	ZNF669	chr1:247263263-247267674	1722	3.63043	4.16091	0.535626	0.389865		0.118785	0.0361049
NM_001145073	USP27X	chrX:49644469-49647168	2699	2.31203	2.23319	0.302148	0.238116		0.118864	0.000820933
NM_182972	IRF2BP2	chr1:234740014-234745271	4663	6.9732	6.22845	0.702581	0.893305		0.120885	0.0304493
NM_152618	BBS12	chr4:123653856-123666098	3244	1.30454	1.39696	0.059158	0.268679		0.121354	0.0284904
NM_001142526	BHLHB9	chrX:101975641-102007369	4017	1.20823	1.43613	0.321406	1.77264e-08		0.121544	0.0349294
NM_032786	ZC3H10	chr12:56512029-56516278	2121	1.36352	1.41781	0.226874	0.116216		0.123355	0.0095861
NM_001033521	CSTF1	chr20:54967426-54979582	2295	13.496	18.0917	0.0687839	3.85545		0.124233	0.0463953
NM_014830	ZBTB39	chr12:57392616-57400297	6238	2.17591	2.1227	0.235456	0.30153		0.124921	0.00066861
NM_004064	CDKN1B	chr12:12870301-12875305	2413	7.80692	8.72044	1.33882	0.739598		0.125756	0.00975984
NM_003955	SOCS3	chr17:76352857-76356160	2737	5.08845	4.58715	0.766932	0.469087		0.127746	0.0103196
NM_138417	KTI12	chr1:52497776-52499472	1696	5.31171	5.55023	0.695702	0.707342		0.129171	0.0158045
NM_006958	ZNF16	chr8:146155743-146176274	2530	2.49286	2.55111	0.348939	0.303186		0.129288	0.000410117
NM_014797	ZBTB24	chr6:109783718-109804440	5597	3.80119	3.7985	0.528639	0.454025		0.129303	0.00710326
NM_007147	ZNF175	chr19:52074530-52092991	3785	12.4004	10.9295	1.73272	1.30649		0.130271	0.0324524
NM_177401	MIDN	chr19:1248551-1259142	3793	7.79364	8.96455	1.16334	1.02424		0.130538	0.0481543
NM_024784	ZBTB3	chr11:62518434-62521656	2974	1.43271	1.39822	0.253252	0.11699		0.130785	0.0259673
NM_001135153	SLC39A14	chr8:22225049-22280249	4733	1.49498	1.98163	0.461326	0.000601525		0.132867	0.0462846
NM_004620	TRAF6	chr11:36505316-36531863	7928	3.2792	2.99545	0.457081	0.389755		0.134961	0.0252486
NM_018444	PDP1	chr8:94929082-94938296	4278	34.1516	30.2706	4.72178	3.9823		0.13511	0.0377766
NM_006526	ZNF217	chr20:52183609-52199636	5635	29.696	27.2872	4.11083	3.59622		0.135251	0.0246945
NM_138374	ZNF845	chr19:53837001-53858122	4311	2.92455	2.61433	0.511837	0.237702		0.135323	0.00779929
NR_002973	SNORA40	chr11:93468275-93468402	127	47.7418	60.735	0	14.7508		0.135981	0.0425713
NM_018019	MED9	chr17:17380299-17396534	2222	5.47885	5.85881	0.790238	0.754399		0.136239	0.0234888
NM_033418	METTL18	chr1:169761669-169764061	1475	3.8294	3.2611	0.615933	0.350568		0.136309	0.0286046
NM_025069	ZNF703	chr8:37553300-37556396	2174	9.50134	8.65742	1.25103	1.22514		0.136362	0.0340657
NM_001282985	TRIB1	chr8:126444450-126450647	2809	5.4738	5.00658	0.827206	0.603109		0.136475	0.0119981
NM_024644	C14orf169	chr14:73957643-73960105	2462	9.89948	9.08792	1.15567	1.4471		0.137079	0.0169845
NM_025061	LRRC8E	chr19:7953389-7966908	3602	3.34633	2.59115	0.819112	0.00140763		0.138193	0.0447308
NM_173531	ZNF100	chr19:21906842-21950430	4470	3.7957	3.58619	0.581117	0.444339		0.138915	0.00321772
NM_001280539	RNF19A	chr8:101269286-101348446	4300	11.1337	9.17802	2.43385	0.397456		0.139393	0.025209
NM_016272	TOB2	chr22:41829491-41843027	4565	8.29478	8.2969	1.11697	1.20053		0.139678	0.00370422
NM_001145156	NR2F2	chr15:96875793-96883492	3501	2.57659	2.56688	0.307128	0.412724		0.139955	0.0143732
NM_002198	IRF1	chr5:131817300-131826465	3554	8.5099	9.62207	1.29446	1.31539		0.143936	0.0454656
NM_014872	ZBTB5	chr9:37438099-37465407	4649	5.00854	4.23439	0.769712	0.568037		0.144732	0.0485961
NM_001010851	ZNF766	chr19:52772823-52795976	2975	4.04423	3.61691	0.742915	0.368498		0.145071	0.00791175
NM_003885	CDK5R1	chr17:30814104-30818271	3854	5.26807	4.97981	0.603724	0.885046		0.145276	0.00211399
NM_032530	ZNF594	chr17:5082830-5095178	4877	1.24087	1.25777	0.229575	0.135081		0.145942	0.0237938
NM_178006	STARD13	chr13:33677271-33859901	5926	3.86701	3.95868	0.539306	0.625536		0.148848	0.000365724
NM_015062	PPRC1	chr10:103892786-103910090	5338	23.3263	26.8606	3.42243	4.05016		0.148895	0.0462659
NM_020772	NUFIP2	chr17:27582853-27621166	10880	20.949	20.1226	3.06419	3.0537		0.148957	0.0150326
NM_003222	TFAP2C	chr20:55204357-55214338	2865	7.75668	8.00524	1.49277	0.879093		0.150481	0.0131989
NM_012083	FRAT2	chr10:99092253-99094458	2205	1.84681	1.62995	0.217351	0.315457		0.153248	0.0215558
NM_018566	YOD1	chr1:207217193-207224422	6265	7.25679	6.55782	1.06194	1.05976		0.153584	0.0380084
NM_003441	ZNF141	chr4:331595-367691	1642	2.67432	2.94144	0.604892	0.258213		0.153693	0.0103864
NM_000024	ADRB2	chr5:148206155-148208197	2042	18.7655	17.9114	2.87106	2.76766		0.15374	0.0159765
NM_007204	DDX20	chr1:112298189-112310199	3510	13.7408	13.411	1.93824	2.25752		0.15453	0.000402343
NM_001129996	ZNF222	chr19:44529493-44537262	1650	1.7245	1.64466	0.240615	0.282456		0.155253	0.00411313
NM_014628	MAD2L1BP	chr6:43603576-43608688	1279	14.2133	13.7843	1.83406	2.52144		0.155567	0.00288027
NM_017943	FBXO34	chr14:55738020-55820329	3466	11.9205	11.9058	2.24637	1.46082		0.155592	0.0247955
NM_015885	PCF11	chr11:82868136-82896835	5912	6.29524	6.10683	0.975294	0.956254		0.155744	0.0106502
NM_024814	CBLL1	chr7:107384141-107402112	4432	9.44712	10.1915	1.79764	1.27251		0.156332	0.004778
NM_001244701	ZFP36L1	chr14:69254371-69262960	3196	91.0817	98.4089	14.1749	16.0077		0.159283	0.0212295
NR_046072	NKX3-1	chr8:23536205-23540434	2468	8.69859	8.37364	1.05111	1.68482		0.160256	0.0085075
NM_025106	SPSB1	chr1:9352940-9429590	3117	5.74485	5.49329	0.836096	0.968751		0.1606	0.00375533
NM_025231	ZSCAN16	chr6:28092386-28097856	1275	3.3663	3.45769	0.649735	0.450702		0.16126	0.00739818
NM_017704	ANKRD49	chr11:94227152-94232744	1905	7.04744	6.05186	1.26137	0.85133		0.161283	0.0317675
NM_033113	ZNF628	chr19:55987698-55995854	3847	1.55872	1.75328	0.230811	0.305775		0.162013	0.0243975
NM_004645	COIL	chr17:55015560-55038411	2633	12.2082	11.1336	1.62341	2.1707		0.162546	0.0119009
NM_024496	IRF2BPL	chr14:77490885-77495042	4157	5.76872	5.11379	1.01954	0.789027		0.16619	0.0276996
NM_024546	RNF219	chr13:79188420-79233314	3534	4.24953	3.94838	0.60079	0.769386		0.167137	0.00716271
NM_019002	ETAA1	chr2:67624441-67637533	3283	4.94723	4.67852	0.838104	0.771808		0.167251	0.0150235
NM_001080485	ZNF275	chrX:152599612-152618384	6320	4.19031	3.77741	0.701637	0.631402		0.167305	0.0346265
NM_022767	AEN	chr15:89164526-89175512	3116	29.6008	29.1093	3.70398	6.12053		0.167339	0.0255286
NM_003620	PPM1D	chr17:58677543-58743640	4777	3.17987	3.23655	0.545275	0.535899		0.168501	0.00541256
NM_001453	FOXC1	chr6:1610680-1614129	3449	9.055	8.23971	1.5994	1.3159		0.168566	0.0207956
NM_001761	CCNF	chr16:2479394-2508859	4287	12.1782	14.1207	2.04518	2.40085		0.169058	0.0495313
NM_173811	HARBI1	chr11:46624855-46638777	1522	1.66406	2.03639	0.175991	0.450756		0.16937	0.0269925
NM_032173	ZNRF3	chr22:29313376-29453476	6470	2.60675	2.35534	0.375694	0.469272		0.170284	0.0212396
NM_145312	ZNF485	chr10:44101854-44113352	2055	2.71065	2.8266	0.563913	0.381141		0.170672	0.00471131
NM_020807	ZNF319	chr16:58028572-58033762	4220	2.65582	2.52947	0.512605	0.379079		0.171964	0.00185607
NM_024700	SNIP1	chr1:38000049-38019945	4605	4.71455	4.1446	0.815415	0.709763		0.172159	0.0428008
NM_024523	GCC1	chr7:127220681-127225654	4132	7.66409	6.7551	1.19581	1.29506		0.172747	0.0460289
NM_022903	CCDC71	chr3:49199967-49203785	1812	10.4819	10.6064	1.53267	2.12441		0.173417	0.0167271
NM_080796	DIDO1	chr20:61536349-61557903	2796	15.7004	16.5158	3.90237	1.70412		0.174027	0.0312334
NM_001195622	TOPORS	chr9:32540541-32552626	3978	10.0639	8.08864	2.10912	1.05198		0.174141	0.041012
NM_007129	ZIC2	chr13:100634025-100639019	2975	3.58885	3.27361	0.659206	0.535997		0.174165	0.0178117
NM_020394	ZNF695	chr1:247148624-247171395	3377	1.15554	1.17565	0.232843	0.174585		0.174773	0.00966951
NM_019606	MEPCE	chr7:100027253-100031749	3030	9.63734	9.71748	1.40969	1.97967		0.175117	0.0202821
NM_014065	ASTE1	chr3:130732720-130745646	2662	1.46677	1.67246	0.247716	0.302125		0.175152	0.0380679
NM_145291	ZBTB49	chr4:4291923-4323513	2943	1.67828	1.53809	0.211717	0.352469		0.175411	0.00556402
NM_133444	ZNF526	chr19:42724491-42732353	3954	5.78643	5.19489	0.995866	0.932073		0.175565	0.039395
NM_181523	PIK3R1	chr5:67511583-67597649	6975	2.62276	2.93054	0.299851	0.681536		0.176721	0.0129871
NM_005438	FOSL1	chr11:65659691-65667997	1668	314.367	352.866	45.8485	72.5248		0.177409	0.0108285
NM_021269	ZNF708	chr19:21473962-21512212	4003	1.64113	1.64343	0.332	0.251354		0.177605	0.0189064
NM_003420	ZNF35	chr3:44690232-44702283	2649	7.59405	7.37848	1.44677	1.21493		0.177772	0.000681822
NM_152667	NANP	chr20:25593572-25604648	3799	7.25413	6.53972	1.16946	1.29107		0.178379	0.0350911
NM_001003681	HMGXB4	chr22:35653444-35691800	4136	9.14932	9.1919	1.24394	2.03753		0.178912	0.0330375
NM_005513	GTF2E1	chr3:120461557-120501916	3033	5.58018	4.92105	0.811487	1.08331		0.180436	0.025405
NM_001130864	PWWP2A	chr5:159518346-159546452	3367	5.0224	5.15083	1.11623	0.727697		0.181253	0.0172422
NM_052852	ZNF486	chr19:20278022-20311299	3897	3.96742	4.35988	0.882088	0.630082		0.181592	0.00860847
NM_024627	C22orf29	chr22:19833660-19842371	6635	4.19926	3.97007	0.673812	0.814931		0.182236	0.003914
NM_001134793	HYLS1	chr11:125756954-125770541	2059	7.91699	6.9876	0.934884	1.80139		0.183586	0.0109004
NM_002657	PLAGL2	chr20:30780306-30795546	5656	13.9697	13.8029	2.32936	2.79915		0.184661	0.00581278
NM_080603	ZSWIM1	chr20:44509847-44513905	2787	7.20475	7.14376	1.26036	1.40583		0.185817	0.00219104
NM_001080493	ZNF823	chr19:11832079-11849760	2395	1.97462	1.86076	0.357304	0.35589		0.185951	0.0231855
NM_025054	VCPIP1	chr8:67542487-67579452	8176	4.69587	4.76035	0.916541	0.847704		0.18657	0.000155187
NM_100486	WAC	chr10:28822420-28912041	5229	5.57783	4.78659	1.23015	0.706248		0.186831	0.0189683
NM_030919	FAM83D	chr20:37554954-37581703	2429	53.7828	53.0916	9.60405	10.5803		0.18886	0.000394238
NM_001011666	CREB5	chr7:28725720-28865511	7772	1.54826	1.61066	0.22603	0.372867		0.189589	0.0166464
NM_001261833	JRKL	chr11:96123157-96126727	3161	4.49066	4.23632	1.15138	0.505475		0.189854	0.0335647
NM_145102	ZKSCAN5	chr7:99102272-99131445	4217	4.60217	5.27772	0.778399	1.10209		0.190335	0.0242694
NM_020924	ZBTB26	chr9:125680377-125693779	1910	2.60643	2.54907	0.526864	0.457065		0.19085	0.000590521
NR_047001	RNF219-AS1	chr13:78628989-79191460	2418	4.96669	4.9872	1.00839	0.905638		0.192289	0.00597709
NM_003724	JRK	chr8:143738873-143751412	9129	3.62144	3.4114	0.642812	0.711245		0.192533	0.0132175
NM_001270438	CDC42EP3	chr2:37869024-37899342	5056	81.2104	74.9388	14.7705	15.3226		0.19272	0.0304202
NM_025027	ZNF606	chr19:58488440-58514714	4225	1.35988	1.05616	0.338908	0.129281		0.193784	0.0435649
NM_014779	TSC22D2	chr3:150126787-150177615	3885	11.0759	10.2357	2.28428	1.84597		0.193803	0.00958646
NM_152903	KBTBD6	chr13:41701708-41706936	5228	2.62197	2.4737	0.509467	0.48077		0.194329	0.0185824
NM_003437	ZNF136	chr19:12273871-12300064	3018	1.82817	1.56954	0.296861	0.36381		0.194446	0.0468206
NM_001135178	ZNF397	chr18:32820993-32827153	2644	1.43928	1.29205	0.263847	0.271365		0.195953	0.0421164
NM_016605	FAM53C	chr5:137673703-137685418	4394	12.0741	10.9506	2.76387	1.7496		0.196027	0.00687822
NM_020880	ZNF530	chr19:58111252-58119637	2964	2.39485	2.94199	0.388696	0.659213		0.196354	0.0422482
NM_001258308	NOP2	chr12:6666035-6677498	2692	12.9196	10.6087	3.05792	1.58787		0.197455	0.0308613
NM_173480	ZNF57	chr19:2900895-2918474	2003	2.46334	2.57782	0.459335	0.536636		0.197568	0.00229312
NM_181443	BTBD3	chr20:11871476-11907243	4566	4.1375	4.16832	1.07723	0.565667		0.197801	0.0480356
NM_013316	CNOT4	chr7:135046546-135194875	3341	5.04743	4.50212	1.04499	0.853069		0.198759	0.0272699
NM_145214	TRIM11	chr1:228581376-228594517	2691	7.07922	7.81397	1.28243	1.6871		0.199388	0.0124158
NM_213598	ZNF543	chr19:57831864-57842144	3671	2.21985	2.04199	0.474565	0.378132		0.200077	0.00986841
NM_152557	ZNF746	chr7:149169883-149194898	3797	5.24008	4.05362	0.527907	1.34206		0.201208	0.0455713
NM_018372	LRIF1	chr1:111489811-111506566	3335	6.46334	6.42844	1.42892	1.16934		0.201544	0.0142881
NM_032521	PARD6B	chr20:49348080-49370278	4615	30.7439	25.591	7.21861	4.18575		0.202439	0.030048
NM_001031721	ZNF613	chr19:52430687-52449011	2339	1.80594	1.57531	0.393797	0.29565		0.203903	0.0284821
NM_020657	ZNF304	chr19:57862644-57871265	4416	4.25844	3.75881	0.894897	0.74051		0.203986	0.0339778
NM_006094	DLC1	chr8:12940871-12990809	6044	8.06275	6.96279	1.01886	2.05467		0.204554	0.0157696
NM_173491	LSM11	chr5:157170754-157183746	2561	2.91904	2.70988	0.602773	0.551375		0.205039	0.0218518
NM_001554	CYR61	chr1:86046443-86049648	2293	520.635	465.167	103.945	98.4002		0.205259	0.0430626
NM_176814	ZNF800	chr7:127010353-127032767	4221	12.7523	11.9084	2.75005	2.32937		0.205972	0.00863678
NM_018364	RSBN1	chr1:114304453-114355070	6593	4.17115	3.72236	0.880415	0.749716		0.206515	0.0319099
NM_017761	PNRC2	chr1:24286300-24289949	2414	53.5497	50.9154	10.2203	11.3578		0.206558	0.00730724
NM_001168239	ABL2	chr1:179068461-179112224	11568	15.1988	13.1368	3.20683	2.6471		0.206593	0.04421
NM_001143667	ZBED5	chr11:10874250-10879620	2709	9.86502	9.30929	2.04865	1.92689		0.207337	0.0177642
NM_001282807	MARCH7	chr2:160590401-160625094	3395	10.3755	8.14254	1.28939	2.55644		0.20768	0.0483657
NM_152600	ZNF579	chr19:56088890-56092211	2168	3.47254	3.20023	0.693862	0.699517		0.208816	0.0327363
NM_003954	MAP3K14	chr17:43340487-43394414	4467	12.2807	11.6755	2.25809	2.76111		0.209516	0.00203023
NM_001195056	DDIT3	chr12:57910370-57914300	1178	2.33575	2.17444	0.265311	0.681009		0.209818	0.0465334
NM_001197109	SCHIP1	chr3:159557649-159615155	1651	5.44193	5.11309	1.43909	0.781602		0.210392	0.0208005
NM_153689	C2orf69	chr2:200775978-200792996	3728	11.6887	10.3447	2.3696	2.28646		0.211318	0.0483497
NM_005737	ARL4C	chr2:235401685-235405693	4008	14.1522	13.6403	2.8308	3.04587		0.211448	0.00507146
NM_001080826	SGK223	chr8:8175257-8239257	4627	9.4148	10.3314	2.13707	2.04		0.211538	0.0354901
NM_032833	PPP1R15B	chr1:204372491-204380944	5275	18.6076	19.1747	3.92552	4.07161		0.211663	0.00768203
NM_133466	ZFP82	chr19:36882860-36909550	2616	3.6995	3.47913	0.781364	0.738929		0.21178	0.0201921
NM_014347	ZNF324	chr19:58978411-58984945	3231	3.49377	3.42887	0.957867	0.509067		0.211904	0.0479827
NM_007149	ZNF184	chr6:27418520-27440897	3102	3.359	2.83706	0.750378	0.563759		0.212092	0.0444649
NM_032172	USP42	chr7:6144549-6201195	5120	5.31096	5.27309	1.13242	1.11787		0.212611	0.000721877
NM_017757	ZNF407	chr18:72342918-72777628	8008	1.60228	1.69963	0.376563	0.326333		0.212876	0.00656592
NM_032862	TIGD5	chr8:144680073-144682485	2412	2.06827	2.09262	0.433343	0.45405		0.21327	0.000116494
NM_001037813	ZNF284	chr19:44576296-44591623	2208	1.43925	1.52579	0.354474	0.277928		0.213286	0.00261975
NM_001284518	PHF23	chr17:7138346-7142249	1921	14.7283	13.8605	2.95021	3.17921		0.214399	0.0168162
NM_001197104	KMT2A	chr11:118307204-118397539	16594	3.0446	3.39147	0.730971	0.651629		0.214821	0.0347289
NM_012118	CCRN4L	chr4:139936912-139967093	1984	15.8414	15.4073	3.38064	3.33681		0.214967	0.0104713
NM_173680	ZNF775	chr7:150076405-150095719	2275	1.08804	1.13193	0.280006	0.19722		0.21497	0.0089092
NM_023074	ZNF649	chr19:52392487-52408305	3227	2.30079	2.31516	0.489158	0.503599		0.215071	3.16214e-05
NM_015168	ZC3H4	chr19:47567446-47617009	6116	9.08653	10.1831	1.94704	2.19823		0.215119	0.0368621
NM_014205	ZNHIT2	chr11:64883874-64885170	1296	3.02643	3.32897	0.929308	0.442035		0.215776	0.0218614
NM_182919	TICAM1	chr19:4815935-4831754	2722	5.23808	5.90976	1.30119	1.10597		0.215931	0.0346593
NM_001240	CCNT1	chr12:49082240-49110781	7079	6.03016	5.74335	1.23234	1.31015		0.21595	0.0128309
NM_001029882	AHDC1	chr1:27860755-27930143	6496	4.87053	4.96766	1.05067	1.07995		0.216566	0.00401596
NM_001001890	RUNX1	chr21:36160097-36260987	7274	12.8545	12.3642	2.42733	3.03572		0.216627	0.00195272
NM_001802	CDR2	chr16:22357256-22385938	2702	16.3572	15.4911	3.37767	3.53772		0.217135	0.0181595
NM_001256372	E2F8	chr11:19245609-19263202	3467	6.09905	5.25011	0.723214	1.75762		0.218592	0.0241944
NM_021047	ZNF253	chr19:19976713-20004293	2329	1.38008	1.41706	0.347935	0.264189		0.218839	0.00907682
NM_152407	GRPEL2	chr5:148724976-148734146	4105	8.29477	9.30139	1.99194	1.88464		0.220308	0.0443908
NM_144694	ZNF570	chr19:37959981-37976242	2247	1.44119	1.347	0.32642	0.290797		0.221368	0.0134883
NM_015322	FEM1B	chr15:68570140-68588203	7122	11.2786	10.0922	2.39736	2.37773		0.22344	0.0453789
NM_000465	BARD1	chr2:215590369-215674435	5506	5.96077	5.1612	1.62604	0.867568		0.224206	0.0160527
NM_181485	ZGPAT	chr20:62339379-62367494	1878	5.23683	6.67009	2.00448	0.670131		0.224627	0.0425804
NM_006414	RPP38	chr10:15139178-15146256	1183	10.9593	11.5082	3.34431	1.70271		0.224636	0.0400552
NM_015421	TMEM186	chr16:8889036-8891505	1448	2.70495	2.8676	0.629301	0.626809		0.22541	0.0239455
NM_006959	ZNF17	chr19:57922528-57933307	2678	2.69598	2.69158	0.691464	0.5253		0.225847	0.0252508
NM_001043318	ELMSAN1	chr14:74181824-74253896	7656	4.9547	5.41807	0.893007	1.45225		0.226097	0.00910268
NM_138330	ZNF675	chr19:23835707-23870017	2209	4.95132	4.34126	1.09905	1.00467		0.226387	0.0489655
NM_016474	CCDC174	chr3:14693252-14714166	2960	5.01467	5.47338	1.43079	0.983519		0.230196	0.0062531
NM_021030	ZNF14	chr19:19821280-19843921	2963	1.84034	1.85942	0.462401	0.390288		0.230471	0.0103776
NM_018149	SMG8	chr17:57287370-57292611	3266	8.3991	7.73356	1.57188	2.14638		0.23048	0.00541395
NM_003824	FADD	chr11:70049268-70053508	1853	20.3514	19.511	4.11444	5.08892		0.230878	0.00195509
NM_005773	ZNF256	chr19:58452200-58459077	2210	1.15325	1.05005	0.231263	0.277651		0.230978	0.0167149
NM_015169	RRS1	chr8:67341262-67342968	1706	16.1223	18.005	3.37819	4.52396		0.231549	0.0135228
NM_001282797	ZNF7	chr8:146052902-146068607	2125	6.22869	6.00789	1.75285	1.08077		0.23157	0.0290704
NM_020727	ZBTB21	chr21:43406939-43430496	7414	5.74975	5.29765	1.39824	1.16049		0.231614	0.0107464
NM_001634	AMD1	chr6:111195986-111216913	3421	42.3702	41.6204	8.92132	10.599		0.232411	0.00520564
NM_006656	NEU3	chr11:74699949-74718743	2748	4.23976	4.76763	0.957369	1.13846		0.232679	0.0303821
NM_022453	RNF25	chr2:219528586-219536781	1561	10.0517	10.2649	2.32896	2.40791		0.233153	0.00320715
NM_152622	MIER3	chr5:56215428-56247954	5201	8.30928	7.97519	2.11788	1.68677		0.233637	0.00255309
NM_001202457	ZNF816	chr19:53452631-53466164	2596	1.76818	1.68037	0.262723	0.543926		0.23391	0.0485157
NM_148886	MIEF2	chr17:18164423-18169095	2441	4.70244	3.79703	0.688037	1.30284		0.234235	0.0362594
NM_001142522	FBXO5	chr6:153291657-153304740	2253	4.65792	4.49047	0.900359	1.25416		0.235508	0.0119121
NM_145115	ZSCAN25	chr7:99214570-99230030	4349	4.0011	4.48348	0.951333	1.0481		0.235655	0.0398664
NM_017955	CDCA4	chr14:105475909-105487425	2453	19.0017	17.9884	3.42264	5.30097		0.235836	0.014414
NM_001282948	JMJD1C	chr10:64926980-65028983	8675	13.633	15.4142	3.7435	3.13571		0.236829	0.0324752
NM_005911	MAT2A	chr2:85766100-85772403	3006	102.142	94.824	24.2657	22.3821		0.236832	0.0222281
NM_001145312	ETV3	chr1:157094458-157108383	2002	5.30865	6.15749	1.57397	1.14977		0.237546	0.0281713
NM_006022	TSC22D1	chr13:45006278-45011060	3214	32.6756	29.3589	7.43623	7.30435		0.237619	0.0442615
NM_145914	ZSCAN21	chr7:99647416-99662663	1989	4.57819	4.32054	1.13704	0.977682		0.237643	0.00458981
NM_001243076	E2F3	chr6:20403909-20493945	4425	16.3718	15.6297	3.49863	4.10802		0.237697	0.00186793
NM_130850	BMP4	chr14:54416454-54423554	1732	27.6313	23.2732	6.91262	5.22554		0.23845	0.0444808
NM_025195	TRIB1	chr8:126442562-126450647	3635	1.20313	1.031	0.352231	0.180601		0.238496	0.0198096
NM_003414	ZNF267	chr16:31885078-31928629	3268	4.85876	4.91831	1.30172	1.03441		0.23894	0.0172684
NM_014117	C16orf72	chr16:9185536-9213555	3979	13.2912	11.5648	3.32574	2.6164		0.239063	0.0321504
NM_032424	MSANTD4	chr11:105878628-105892954	4087	7.62911	6.84214	1.76223	1.70213		0.239396	0.0442919
NR_034091	LOC100129046	chr1:94057524-94065587	1562	1.92478	2.30164	0.576473	0.437479		0.239908	0.048755
NM_201269	ZNF644	chr1:91380856-91487812	5765	14.8736	13.6346	3.40659	3.44138		0.240211	0.0362375
NM_198243	ASB7	chr15:101142754-101191904	4963	4.14695	3.90337	1.09351	0.841584		0.240375	0.00328405
NM_001394	DUSP4	chr8:29190578-29208267	5621	30.6895	28.1299	6.94501	7.23136		0.241015	0.0343302
NM_153690	FAM43A	chr3:194406621-194409766	3145	1.65495	1.51331	0.473221	0.290384		0.241017	0.0111714
NM_003417	ZNF264	chr19:57702867-57734214	12163	2.85773	2.44273	0.745277	0.533532		0.241264	0.0300499
NM_181845	ZNF283	chr19:44331472-44353050	2565	1.78833	1.70447	0.371899	0.471807		0.241556	0.00277401
NM_015048	SETD1B	chr12:122242637-122270562	8195	3.89139	4.37489	0.947018	1.05943		0.242727	0.0392691
NM_021089	ZNF8	chr19:58790317-58807254	2210	4.10377	3.9123	1.0985	0.851462		0.243257	0.00347642
NM_001256405	KDM2A	chr11:67007505-67025550	5369	12.6178	12.8816	3.49468	2.71792		0.243637	0.0140028
NM_016423	ZNF219	chr14:21558204-21566808	3080	1.29732	1.41969	0.403811	0.25848		0.243757	0.00931672
NM_001242481	EIF1AD	chr11:65764015-65769637	2925	3.54425	4.08735	0.540582	1.31988		0.243784	0.0338545
NM_201559	FOXO3	chr6:108881025-109005971	7314	8.30439	7.91276	1.6011	2.35899		0.244191	0.0138403
NM_001166139	LCORL	chr4:17882217-18023483	5043	3.63762	3.0338	0.937968	0.696354		0.244974	0.0470072
NM_004270	MED7	chr5:156565450-156569921	1100	7.61162	8.34184	2.29754	1.61405		0.245188	0.0069387
NM_015946	PELO	chr5:52083773-52098452	2921	11.9822	11.529	2.75982	3.02024		0.245843	0.00285381
NR_026718	FOXO3B	chr17:18569235-18576494	7259	2.78201	2.73931	0.686386	0.672802		0.246171	0.00291038
NM_145715	TIGD2	chr4:90033967-90036052	2085	6.74041	6.6287	1.4952	1.79635		0.246206	0.00861698
NM_001042353	FAM110A	chr20:814355-826922	1811	1.66748	1.78382	0.454571	0.396599		0.246623	0.00913082
NM_173079	RUNDC1	chr17:41132581-41145707	3828	5.96339	5.20278	1.1855	1.57206		0.246957	0.0248855
NM_006991	ZNF197	chr3:44666510-44686752	4336	3.52878	2.98805	0.919988	0.691207		0.247236	0.0401013
NM_005067	SIAH2	chr3:150458909-150481263	2620	6.55356	6.76394	1.56014	1.73668		0.247555	0.000891871
NM_007207	DUSP10	chr1:221874763-221915516	2676	12.3269	11.3326	2.94779	2.91839		0.247942	0.0353862
NM_015235	CSTF2T	chr10:53455245-53459355	4110	8.40722	8.97635	2.36055	1.95828		0.248443	0.00450671
NM_014271	IL1RAPL1	chrX:28605680-29974017	2679	7.52628	7.72831	1.88611	1.90532		0.248544	0.0105145
NR_024130	DNMBP-AS1	chr10:101686965-101718755	2651	4.66812	4.58869	1.07826	1.22911		0.249262	0.00275968
NM_001080821	ZNF799	chr19:12500827-12512088	2588	1.0082	1.0332	0.237162	0.272565		0.249695	0.00144717
NM_001025780	ABHD17B	chr9:74480067-74526148	3104	4.97811	5.44301	1.38208	1.22163		0.249849	0.0222214
NM_153358	ZNF791	chr19:12721731-12740676	2495	9.0802	9.58727	2.81277	1.8517		0.249872	0.0156667
NM_016535	ZNF581	chr19:56154985-56156989	1226	7.26117	6.14991	1.87244	1.4896		0.250691	0.0476198
NM_001144068	ZNF772	chr19:57980953-57988938	5296	1.76639	1.74719	0.404946	0.476849		0.250968	0.0112251
NM_005955	MTF1	chr1:38275238-38325292	7972	4.6785	4.67882	1.24046	1.1112		0.251318	0.0117443
NM_173211	TGIF1	chr18:3453771-3458406	1354	12.3279	11.9791	3.20078	2.90982		0.251393	0.000752789
NM_002467	MYC	chr8:128748314-128753680	2366	91.7521	89.0452	24.9042	20.7811		0.252688	0.00278358
NM_001142546	LUZP1	chr1:23410515-23495351	8421	10.3796	12.7031	2.24437	3.62359		0.254215	0.0385633
NM_001029859	KCTD21	chr11:77882297-77899664	3378	2.30965	2.32556	0.594691	0.587899		0.255132	0.000547423
NM_020230	PPAN	chr19:10216898-10221975	1728	17.1954	19.9666	3.87492	5.60905		0.255206	0.0225305
NM_017622	C17orf59	chr17:8091650-8093564	1914	1.56371	1.39076	0.406941	0.347425		0.25533	0.0313924
NM_152455	ZSCAN29	chr15:43650369-43662258	5607	4.06881	4.09322	1.1028	0.983657		0.25563	0.00935206
NM_001080470	ZNF697	chr1:120161999-120190390	5080	8.078	7.58782	1.98015	2.04085		0.256673	0.0246466
NM_152259	TICRR	chr15:90118817-90171253	6669	5.94384	6.73184	1.52486	1.73452		0.257137	0.040259
NM_015065	EXPH5	chr11:108376157-108464374	10187	4.14503	4.29424	1.18174	0.991834		0.257555	0.00195758
NM_023077	SELRC1	chr1:53152013-53164038	2114	15.1559	13.9336	3.32704	4.18357		0.25819	0.00730146
NM_024747	HPS6	chr10:103825123-103827795	2672	7.63284	7.21336	1.86797	1.98595		0.25959	0.0157748
NM_005612	REST	chr4:57774041-57802010	7333	2.05884	2.5184	0.831822	0.356938		0.259711	0.0360745
NM_018086	FIGN	chr2:164464117-164592513	4535	2.6014	2.72204	0.749804	0.643003		0.261637	0.00180452
NM_014685	HERPUD1	chr16:56966001-56977793	1922	12.8048	11.0108	2.86716	3.37383		0.262055	0.0489327
NM_001284265	CCDC117	chr22:29169124-29185289	3717	9.48539	8.0728	1.80195	2.80262		0.262246	0.0230467
NM_024675	PALB2	chr16:23614482-23652678	4058	5.72201	5.86222	1.36171	1.6764		0.262263	0.008458
NM_017956	TRMT12	chr8:125463047-125465266	2219	1.26738	1.18025	0.273398	0.368547		0.262272	0.00522344
NM_005398	PPP1R3C	chr10:93388196-93392858	2573	1.20482	1.08993	0.367175	0.235107		0.262461	0.0111979
NM_032018	SPRTN	chr1:231473681-231490769	3580	5.70762	5.4314	1.56017	1.36519		0.262623	0.00283976
NM_212550	BLOC1S3	chr19:45682002-45685058	2600	3.73674	4.02701	1.04071	1.00731		0.263793	0.0302134
NM_020786	PDP2	chr16:66914382-66925002	7030	4.92617	4.31218	1.33413	1.10743		0.264285	0.0351014
NM_017632	CDKN2AIP	chr4:184365788-184369049	2374	10.8132	10.7559	2.79257	2.90889		0.264335	0.000667821
NR_045022	C17orf76-AS1	chr17:16342300-16345340	1065	8.01716	6.41207	1.41633	2.41275		0.26537	0.0446022
NM_001077397	IRF2BP2	chr1:234740014-234745271	4615	9.76112	9.75518	2.81304	2.37153		0.265653	0.0195843
NM_003455	ZNF202	chr11:123594996-123612363	4055	4.78246	4.86105	0.986315	1.58128		0.266251	0.0497678
NM_006532	ELL	chr19:18553472-18632937	4027	5.64267	6.10527	1.4486	1.68028		0.266334	0.0118155
NM_152411	ZNF786	chr7:148766732-148787869	3268	2.00035	1.96262	0.514156	0.545335		0.267348	0.000359663
NM_203394	E2F7	chr12:77415025-77459360	5741	27.0438	28.7344	6.38333	8.53678		0.26749	0.00556448
NM_203390	RBM12B	chr8:94743730-94753224	5101	5.61378	4.88422	1.50391	1.31176		0.26821	0.0466957
NM_020951	ZNF529	chr19:37034516-37064197	5145	2.1212	1.99868	0.627064	0.481779		0.269144	0.00445491
NM_014755	SERTAD2	chr2:64858754-64881046	5548	37.4151	33.3451	8.63221	10.4223		0.269283	0.024454
NM_012454	TIAM2	chr6:155411422-155578857	5916	3.61354	3.19998	0.99791	0.838574		0.269535	0.0303454
NM_001113380	RGS4	chr1:163041694-163046592	3055	2.85888	2.42743	0.620025	0.805088		0.269586	0.0403168
NM_001097633	GCNT1	chr9:79074067-79122332	5478	6.26117	5.28162	2.01905	1.0975		0.27	0.0247644
NM_005124	NUP153	chr6:17615265-17707065	5937	49.2194	50.775	12.34	14.6787		0.270202	0.0029442
NM_022725	FANCF	chr11:22644078-22647387	3309	1.13372	1.14889	0.318116	0.298963		0.270339	0.000307525
NM_001242482	EIF1AD	chr11:65764015-65769637	2901	9.6076	10.6283	2.7366	2.75058		0.271161	0.043951
NM_001969	EIF5	chr14:103800338-103811361	5944	72.4763	64.8954	19.4903	17.8025		0.271474	0.0391383
NM_001012761	RGMB	chr5:98104998-98132198	4580	13.1342	15.3258	2.85574	4.90445		0.27267	0.0206083
NM_017612	ZCCHC8	chr12:122956145-122985620	4255	9.22553	9.09867	2.49042	2.52698		0.273813	0.00307299
NM_006978	RNF113A	chrX:119004494-119005791	1297	9.84065	8.54793	2.25483	2.78567		0.27411	0.034776
NM_173084	TRIM59	chr3:160153290-160167626	3876	3.87999	3.40865	1.12622	0.87175		0.274121	0.0225081
NM_021830	C10orf2	chr10:102747292-102754158	3621	6.27096	6.18774	1.36534	2.054		0.274454	0.0454995
NM_031307	PUS3	chr11:125763379-125773116	1844	6.027	5.23331	1.44971	1.65368		0.275604	0.0485524
NM_145238	ZSCAN20	chr1:33938231-33961995	4218	1.14519	1.10032	0.288935	0.333016		0.276975	0.00150004
NM_016090	RBM7	chr11:114271383-114279635	1917	25.9577	23.8395	7.49829	6.30773		0.277245	0.0111727
NM_022090	C5orf54	chr5:159820154-159827060	2807	1.26964	1.12247	0.278473	0.385149		0.277421	0.0145436
NM_001127208	TET2	chr4:106067841-106200960	9780	2.80632	2.64701	0.709636	0.803544		0.277478	0.00562188
NM_015221	DNMBP	chr10:101635333-101769676	6400	52.6991	52.2777	13.3789	15.791		0.27787	0.0168912
NM_004226	STK17B	chr2:196998306-197036336	5307	7.55493	8.63665	2.06537	2.43795		0.278127	0.0383143
NM_001008727	ZNF121	chr19:9676291-9695209	1729	22.814	25.2858	6.63546	6.76881		0.278676	0.0447018
NM_015020	PHLPP2	chr16:71678851-71748704	7919	6.51516	6.51747	1.51456	2.11766		0.278702	0.0407848
NM_001270530	RNF111	chr15:59280344-59389618	5783	1.51317	1.37317	0.545103	0.260058		0.278956	0.0470466
NM_000538	RFXAP	chr13:37393338-37403740	2825	1.84554	1.74992	0.564184	0.439171		0.279062	0.00484649
NM_014813	LRIG2	chr1:113615830-113667342	4015	5.25049	5.43805	1.55967	1.43225		0.279918	0.00173909
NM_004093	EFNB2	chr13:107142078-107187388	4387	17.0657	16.1222	4.23518	5.0686		0.280337	0.00296421
NM_006449	CDC42EP3	chr2:37869024-37899342	5715	4.42613	4.38635	1.40709	1.06371		0.280375	0.0322357
NM_001163636	GTF2I	chr7:74071990-74175022	4502	1.85787	2.13545	0.699789	0.430191		0.282968	0.0178192
NM_001242415	WDR20	chr14:102606188-102681341	3082	1.57954	1.48908	0.488549	0.381405		0.2835	0.00453841
NM_001161476	WDR25	chr14:100842754-100996640	1990	2.65787	3.15771	0.569336	1.08104		0.283785	0.0282856
NM_020870	SH3RF1	chr4:170015406-170192249	5265	16.0641	15.5943	3.9645	5.04035		0.284438	0.0123942
NM_133460	ZNF418	chr19:58433251-58446740	3694	1.31714	1.38234	0.382164	0.386562		0.284768	0.0209224
NM_018040	GPATCH2	chr1:217603833-217804409	2336	4.6504	4.5416	1.34637	1.27138		0.284786	0.000846348
NM_001452	FOXF2	chr6:1390068-1395832	2187	4.6362	4.26607	1.16973	1.36691		0.284943	0.0120043
NM_006038	SPATA2	chr20:48519928-48532080	4056	4.87675	5.7752	2.07146	0.96856		0.285396	0.0361626
NM_021005	NR2F2	chr15:96874110-96883492	5110	38.4337	34.7577	10.294	10.6074		0.285572	0.0432693
NM_003489	NRIP1	chr21:16333555-16437126	7556	8.26714	8.3781	2.11781	2.65152		0.286528	0.0228128
NM_152289	ZNF561	chr19:9718001-9731916	4540	4.83268	4.47832	1.27181	1.3987		0.286812	0.018701
NM_001258219	MIS12	chr17:5389693-5394130	2429	9.3885	9.99263	3.03308	2.5264		0.28685	0.00369163
NM_003655	CBX4	chr17:77806954-77813213	2649	3.52668	3.62671	1.12658	0.926381		0.286991	0.00749801
NM_002309	LIF	chr22:30636435-30642840	3969	21.4341	19.7225	4.2726	7.54459		0.287127	0.0327619
NM_058229	FBXO32	chr8:124510126-124553493	6793	5.78601	5.67099	1.65934	1.63354		0.287412	0.00614444
NM_173824	C3orf38	chr3:88198892-88207115	2630	11.7651	11.0494	3.28669	3.27538		0.287627	0.0279789
NM_024091	FASTKD3	chr5:7859271-7869150	2437	6.71629	6.88494	1.6535	2.25877		0.287641	0.0280454
NM_018025	GPATCH1	chr19:33571785-33621318	3362	5.23257	5.82019	1.53328	1.6461		0.287655	0.0405748
NM_023016	SOWAHC	chr2:110371910-110376564	4654	12.2464	11.8158	2.79087	4.15912		0.288834	0.0343817
NM_144689	ZNF420	chr19:37569381-37620651	2973	2.32196	2.11036	0.63874	0.643661		0.28933	0.0425973
NM_001193425	SUV39H2	chr10:14920864-14946304	3090	4.50252	5.25105	1.8713	0.963883		0.290682	0.0300793
NR_027303	TRIB2	chr2:12856997-12882858	2839	4.54994	4.14467	1.41498	1.11251		0.290696	0.00882519
NM_001080469	FBXO46	chr19:46213886-46234151	2990	4.22736	3.46329	1.33213	0.906289		0.291057	0.0433195
NM_032836	FIZ1	chr19:56102736-56110893	2660	2.69127	2.83581	0.838199	0.771047		0.291157	0.00786712
NM_001142404	CD164	chr6:109687716-109703762	2420	2.14048	2.30675	0.833753	0.468111		0.292736	0.0402268
NM_032804	ADO	chr10:64564515-64568239	3724	10.5753	10.0669	2.74296	3.30173		0.292832	0.00277836
NM_152562	CDCA2	chr8:25316512-25365425	3720	13.5183	14.3493	4.07376	4.09753		0.293218	0.0267241
NM_014777	URB2	chr1:229761980-229795946	5613	7.06537	8.0775	1.70462	2.73902		0.293448	0.0178318
NM_032792	ZBTB45	chr19:59024896-59030921	2352	4.71367	5.06136	1.34984	1.5212		0.293712	0.011062
NM_181489	ZNF445	chr3:44481261-44519162	10249	3.27709	3.35092	0.997211	0.959923		0.295282	0.00191523
NM_001109689	ZNF250	chr8:146102335-146126846	6349	1.12529	1.14877	0.295735	0.379821		0.29707	0.0229744
NM_173566	PRR14L	chr22:32077333-32146120	10828	4.01574	4.39072	1.25542	1.24424		0.29735	0.0401943
NR_103464	HSPA14	chr10:14880158-14888998	4806	6.13506	7.29654	1.56964	2.44429		0.298842	0.0275751
NM_032164	ZNF394	chr7:99090853-99097877	2145	5.95934	6.24876	2.01662	1.63561		0.299164	0.00421448
NM_001008738	FNIP1	chr5:130977406-131132756	6530	15.6092	16.437	5.21728	4.38209		0.299548	0.00273415
NM_020831	MKL1	chr22:40806284-41032723	4530	3.82208	3.30515	0.776146	1.36035		0.299765	0.0244437
NM_015443	KANSL1	chr17:44107281-44270272	5051	6.47432	6.91592	1.82766	2.19502		0.300419	0.00429322
NM_024613	PLEKHF2	chr8:96145948-96168913	2965	7.29075	6.31252	2.25782	1.82899		0.300428	0.0352749
NM_001042428	ZNF205	chr16:3162562-3170518	1992	1.99605	2.21616	0.825182	0.441367		0.300685	0.0377011
NM_001173128	YTHDF2	chr1:29063132-29096287	2826	12.0706	13.942	4.34348	3.4931		0.301261	0.0340605
NM_024835	GGNBP2	chr17:34900736-34946276	2845	39.6516	38.4769	13.0426	10.5025		0.301364	0.010997
NM_017798	YTHDF1	chr20:61826781-61847538	3252	27.1662	27.6767	7.76234	8.77115		0.30147	0.00405452
NM_203374	ZNF784	chr19:56132106-56135941	1996	1.49216	1.21337	0.4854	0.331528		0.301947	0.0472825
NM_006167	NKX3-1	chr8:23536205-23540450	3281	6.13147	6.36912	1.57493	2.2202		0.303596	0.0274294
NM_022774	EXO5	chr1:40974432-40982214	2203	4.52394	4.23192	1.24739	1.41169		0.303691	0.0080736
NM_021646	ZNF500	chr16:4800814-4817166	3252	1.28142	1.2484	0.342456	0.426376		0.303908	0.0144509
NM_001145358	SIN3A	chr15:75661719-75744087	6779	2.31763	2.3898	0.797779	0.63637		0.304656	0.0125833
NM_003430	ZNF91	chr19:23540497-23578269	5396	4.659	4.4368	1.59695	1.17537		0.304791	0.0150199
NM_021222	PRUNE	chr1:150980972-151008189	2977	2.76283	2.74442	0.888764	0.790026		0.304833	0.0131632
NM_153695	ZNF367	chr9:99148224-99180669	3702	14.859	14.9476	4.15275	4.9572		0.305635	0.0231119
NM_024831	TGS1	chr8:56685790-56738005	3692	8.62228	8.73712	2.23611	3.07653		0.306038	0.0408379
NM_001105199	TMEM177	chr2:120436742-120439694	1346	5.42475	5.93804	1.33175	2.14716		0.306167	0.0236148
NM_001042635	NGDN	chr14:23938897-23947402	1142	24.7031	24.4475	6.56634	8.53451		0.307236	0.0339079
NM_152329	LRR1	chr14:50065414-50081390	1745	17.1523	16.3921	4.28266	6.06456		0.308463	0.0245309
NM_133471	PPP1R18	chr6:30644165-30655672	4599	19.3317	17.5372	5.11441	6.26134		0.308546	0.0121748
NM_003410	ZFX	chrX:24167853-24234372	7604	4.73693	3.85782	0.89964	1.75275		0.308606	0.0400378
NM_006716	DBF4	chr7:87505543-87538856	3907	21.2088	21.3774	6.4363	6.70829		0.308658	0.000432048
NM_033211	C5orf30	chr5:102594441-102614361	3010	6.92756	6.87721	2.01495	2.24957		0.308916	0.0116482
NM_001731	BTG1	chr12:92534053-92539673	4680	11.7198	10.8694	3.36198	3.6169		0.308948	0.0226726
NM_001270	CHD1	chr5:98190907-98262238	6457	20.5598	22.6297	5.92135	7.42864		0.309103	0.0100023
NM_017748	CWC25	chr17:36956686-36981603	3103	9.9434	9.74457	3.09742	2.99055		0.309223	0.00142898
NM_001144971	NEDD4L	chr18:55816564-56068772	8406	5.16739	4.8079	1.16704	1.92749		0.31022	0.0360612
NM_017759	INO80D	chr2:206858444-206950906	14136	1.95596	2.03379	0.665971	0.573015		0.310542	0.00224739
NM_001616	ACVR2A	chr2:148602563-148688396	5253	2.16325	2.19251	0.618438	0.73486		0.310692	0.0174704
NM_018143	KLHL11	chr17:40009798-40021629	2326	6.22975	5.4756	2.04957	1.59233		0.311131	0.0209267
NM_024706	ZNF668	chr16:31072163-31085641	2769	1.55721	1.31577	0.574697	0.320235		0.3115	0.0302243
NM_052901	SLC25A25	chr9:130860760-130871537	3309	5.59744	5.76061	1.69937	1.84574		0.312123	0.00084131
NM_006963	ZNF22	chr10:45496272-45500777	2204	26.4691	25.0221	7.78504	8.31737		0.312722	0.0129632
NM_020205	OTUD7B	chr1:149912228-149982686	6415	8.56687	8.44029	2.53488	2.78589		0.312855	0.00302496
NR_027788	ZNF767	chr7:149244244-149321881	3583	2.03196	2.26977	0.625613	0.72288		0.313477	0.0273911
NM_022078	GPATCH3	chr1:27216978-27226962	2129	3.37121	3.47685	1.00916	1.13804		0.313549	0.00153249
NM_015158	KANK1	chr9:504694-746106	5073	2.54255	2.67906	0.872155	0.765191		0.313571	0.00302375
NM_020698	TMCC3	chr12:94960899-95044324	5863	4.0615	3.71024	1.1477	1.29917		0.314842	0.0197165
NM_018708	FEM1A	chr19:4791727-4795571	3844	12.6533	13.6178	3.48892	4.78422		0.314914	0.0104481
NM_017696	MCM9	chr6:119134611-119252903	4822	3.1684	2.94473	0.800594	1.12734		0.315376	0.0132676
NM_006510	TRIM27	chr6:28870778-28891768	2969	24.8614	22.3752	7.85424	7.05023		0.315528	0.0321494
NM_144671	FAM109A	chr12:111798454-111806925	3168	2.28195	1.98552	0.577868	0.768838		0.315575	0.0223074
NM_005800	USPL1	chr13:31191829-31233686	3904	3.7921	4.03102	1.36353	1.11394		0.316686	0.00418477
NM_152617	RNF168	chr3:196195656-196230639	5344	8.96074	8.72496	2.7796	2.82699		0.317013	0.00940542
NM_006777	ZBTB33	chrX:119384606-119392251	5209	11.3071	9.37406	4.19777	2.36286		0.317227	0.0340252
NM_016476	ANAPC11	chr17:79849598-79858363	892	2.62359	3.00918	1.02904	0.757978		0.317254	0.0200098
NM_001161780	PDP1	chr8:94929161-94938296	4234	18.0738	19.6621	7.0577	4.93951		0.317926	0.0132656
NM_001242628	GFOD1	chr6:13363586-13486415	2481	2.48935	2.92621	0.680245	1.04381		0.318352	0.0248194
NR_073396	ZNF818P	chr19:53716200-53719355	3155	1.37224	1.21277	0.489958	0.335116		0.319176	0.0156183
NM_053042	ZNF518B	chr4:10441503-10459032	6936	6.60515	6.11662	2.15781	1.9029		0.319194	0.0118728
NM_001099270	ZBTB34	chr9:129622943-129648156	6563	3.62386	3.09345	0.966642	1.18535		0.320365	0.0439974
NM_173475	DCUN1D3	chr16:20869395-20911561	2868	5.74047	5.62414	1.96998	1.67258		0.320518	0.0110497
NM_001396	DYRK1A	chr21:38792601-38887679	5212	11.5296	10.696	3.83354	3.30118		0.321014	0.00809611
NM_138368	AP5B1	chr11:65541368-65548062	6595	7.23102	7.13401	2.319	2.29907		0.32148	0.00447638
NM_006572	GNA13	chr17:63005406-63052920	6311	11.8144	10.7793	2.7225	4.541		0.321483	0.0328321
NM_138333	FAM122A	chr9:71394963-71398609	3646	3.61371	3.17832	1.16248	1.02483		0.322041	0.0418318
NM_001012410	SGOL1	chr3:20202084-20227698	2353	4.52169	4.231	1.5357	1.28421		0.322176	0.00454148
NM_003582	DYRK3	chr1:206808880-206822542	2167	6.64112	7.18248	2.24064	2.21305		0.32218	0.036284
NM_053053	TADA1	chr1:166825748-166845654	2247	6.25005	7.05096	2.21398	2.07193		0.322224	0.0498955
NM_017420	SIX4	chr14:61176255-61190852	6275	3.21746	3.59814	1.03416	1.16825		0.323142	0.0326679
NM_182501	MTERFD2	chr2:242034980-242041747	1637	5.16038	4.47937	1.34513	1.77097		0.323255	0.0241567
NM_144775	SMCR8	chr17:18218593-18231370	8310	9.72048	10.6753	3.06484	3.53899		0.323784	0.0173687
NM_024316	LENG1	chr19:54659378-54663446	888	12.8258	12.1193	3.5183	4.55991		0.32384	0.00891544
NM_001098638	RNF169	chr11:74459912-74553458	7823	8.33628	8.58838	2.57638	2.91436		0.324422	0.00202831
NM_031446	C18orf21	chr18:33552587-33559250	1048	10.8919	9.66342	2.51831	4.15403		0.324604	0.025432
NM_031217	KIF18A	chr11:28042162-28129746	3463	21.6737	21.1102	7.27757	6.72213		0.327219	0.000755677
NM_001170718	BCAR1	chr16:75262927-75299905	3265	4.97725	5.40863	1.68352	1.7222		0.327918	0.0378454
NM_001142498	SIRT1	chr10:69644938-69678147	3588	4.18869	4.77003	1.57758	1.36564		0.328531	0.038615
NM_032725	BUD13	chr11:116618885-116643714	2206	21.6501	22.4006	7.09655	7.38168		0.328672	0.00674524
NR_102280	KCTD21-AS1	chr11:77850838-77885023	1083	2.67452	2.5123	0.898857	0.80964		0.329392	0.00808587
NM_152475	ZNF417	chr19:58417141-58427978	4703	4.56833	4.11857	1.49195	1.38104		0.330727	0.0382955
NM_030895	ZNF696	chr8:144373558-144382120	4684	2.28016	2.10824	0.718395	0.737652		0.331795	0.0351175
NM_152608	SDE2	chr1:226170402-226187066	4009	7.87032	8.02613	2.57586	2.70474		0.332187	0.000454316
NM_080836	STK35	chr20:2082527-2129198	6411	8.6692	9.28866	2.68132	3.28421		0.332196	0.00517048
NM_033632	FBXW7	chr4:153242409-153456185	3909	5.76998	5.93078	1.58047	2.31059		0.332548	0.0494479
NM_004907	IER2	chr19:13261281-13265718	2046	22.362	22.3729	7.46114	7.43832		0.333061	2.88671e-05
NM_015021	ZNF292	chr6:87865268-87973406	10100	5.18553	4.42877	1.79313	1.41081		0.333247	0.0369702
NM_014409	TAF5L	chr1:229728865-229761794	3114	10.8747	11.2204	3.3029	4.06382		0.33341	0.0130951
NM_001102575	SNX18	chr5:53813592-53842416	5219	11.3688	10.0461	3.0666	4.0748		0.333478	0.0162846
NM_153371	LNX2	chr13:28120049-28194720	4804	3.12345	2.70708	1.07878	0.868072		0.333907	0.0320744
NM_001039999	FAM83G	chr17:18874380-18908060	2930	12.5644	13.51	3.72271	4.98533		0.333969	0.0105853
NM_001145368	PTPN3	chr9:112137973-112260593	6581	2.60266	2.72695	0.813148	0.968866		0.334361	0.00387464
NM_014913	ADNP2	chr18:77866914-77898228	5387	9.73272	9.7997	3.54112	3.01607		0.335708	0.0235443
NM_001025616	ARHGAP24	chr4:86396283-86923823	4644	1.1977	0.971785	0.483242	0.246099		0.336182	0.048232
NM_001193357	NUP62	chr19:50410083-50432799	3184	13.0012	12.8019	4.39732	4.28709		0.336565	0.000920873
NM_152339	SPATA2L	chr16:89762764-89768121	2339	1.44945	1.35261	0.475321	0.469574		0.337214	0.0325848
NM_020337	ANKRD50	chr4:125585203-125633887	8797	8.68488	9.29381	2.67238	3.39636		0.337552	0.00696517
NM_001184751	ZNF408	chr11:46722643-46727466	2212	3.68132	3.42956	1.38619	1.01703		0.337964	0.013431
NM_020931	KIAA1586	chr6:56911383-56920023	2896	11.1885	11.289	4.01207	3.59312		0.338347	0.01261
NM_001172773	ZNF548	chr19:57901217-57913919	4550	1.73832	1.51134	0.51031	0.591592		0.339082	0.0437805
NM_017665	ZCCHC10	chr5:132332677-132362240	2121	6.01828	5.68897	1.72425	2.24685		0.3392	0.0116035
NM_002158	FOXN2	chr2:48541794-48606434	5463	8.1524	7.70062	2.48652	2.90187		0.339897	0.0035279
NM_005254	GABPB1	chr15:50569388-50647605	3052	4.04361	4.99842	1.09112	1.98455		0.340153	0.045199
NM_001135745	ALS2	chr2:202624180-202645895	2892	5.44705	4.71796	1.55845	1.89945		0.340177	0.03563
NM_001010867	IBA57	chr1:228353428-228369958	7904	2.0109	1.85452	0.679336	0.637386		0.340641	0.0281544
NM_020901	PHRF1	chr11:576482-612222	5523	12.9634	13.3943	4.20829	4.78888		0.341349	0.00256866
NM_022048	CSNK1G1	chr15:64457715-64648442	8163	5.57177	5.53364	1.78963	2.00142		0.34137	0.0151099
NM_003507	FZD7	chr2:202899309-202903160	3851	13.1563	12.7066	4.57141	4.27615		0.342095	0.00217188
NM_001012414	TRIM61	chr4:165875597-165898818	1580	1.98694	2.02463	0.67429	0.701604		0.342981	0.000569775
NM_001272013	ITPRIP	chr10:106069453-106098251	6617	7.11498	6.98551	2.24714	2.59556		0.343442	0.0115192
NM_001127394	TSEN15	chr1:184020810-184043344	1816	8.34473	7.69686	2.84047	2.67462		0.343799	0.0290562
NM_001039618	CREBZF	chr11:85368607-85376182	7575	2.56377	2.63017	0.849992	0.938753		0.344391	0.00159928
NM_015208	ANKRD12	chr18:9136750-9285983	11312	7.97928	7.83878	2.70014	2.75997		0.345182	0.00237172
NM_002729	HHEX	chr10:94449680-94455408	1759	4.05743	4.0638	1.32387	1.48047		0.34531	0.018555
NM_006887	ZFP36L2	chr2:43449540-43453745	3693	11.4787	11.1301	3.92246	3.89511		0.345776	0.0144041
NM_004136	IREB2	chr15:78730517-78793798	6367	12.2996	12.3098	4.1887	4.32184		0.345825	0.00500299
NM_015131	WDR43	chr2:29117532-29171080	3501	54.5211	60.5398	17.2455	22.558		0.345934	0.0117482
NM_004180	TANK	chr2:161993465-162092682	2089	4.67914	3.80014	1.04754	1.88706		0.346091	0.0450261
NM_001005752	GJB3	chr1:35247910-35251967	1762	2.39597	2.09089	0.606888	0.947535		0.346439	0.0241731
NM_032876	AJUBA	chr14:23440409-23451848	4232	45.9074	41.6567	14.0344	16.3063		0.346497	0.0173193
NM_003016	SRSF2	chr17:74730196-74733493	2963	10.119	11.433	3.38659	4.0819		0.346534	0.0247645
NM_001145357	SIN3A	chr15:75661719-75748124	6604	11.8737	12.9326	4.3561	4.25219		0.34702	0.0397743
NM_017822	KANSL2	chr12:49046994-49076035	2386	7.51798	7.81628	2.24568	3.08008		0.347311	0.032662
NM_005707	PDCD7	chr15:65409716-65426174	2851	9.25055	8.62676	2.78226	3.43677		0.347873	0.00601378
NM_003467	CXCR4	chr2:136871918-136875725	1674	3.29056	3.81343	1.08482	1.38924		0.348263	0.029672
NM_033550	TP53RK	chr20:45313003-45318276	3373	8.6557	8.07262	2.48776	3.33867		0.348297	0.0132451
NM_024808	BORA	chr13:73302041-73330328	2773	6.63106	6.45368	2.50557	2.05241		0.348343	0.0167592
NM_001146316	SPSB2	chr12:6980099-6982449	1204	2.6738	3.05754	0.811494	1.18811		0.348889	0.0201534
NM_020935	USP37	chr2:219314973-219433084	8032	3.82657	4.04066	1.08526	1.66493		0.349575	0.0466206
NR_073562	RABGGTB	chr1:76251878-76260775	1709	11.0339	13.0763	5.01615	3.41229		0.34958	0.0299466
NM_003876	TMEM11	chr17:21101262-21117908	1396	13.2709	15.0574	4.50163	5.41067		0.349908	0.0275342
NM_005741	ZNF263	chr16:3333486-3341459	3285	7.15762	7.29992	2.51268	2.55496		0.350519	0.00508352
NM_001099642	CMTR2	chr16:71316202-71323315	4027	5.55756	4.70366	1.40267	2.19498		0.350606	0.0295979
NM_001164000	MECOM	chr3:168801286-168865522	5740	3.23871	3.15577	0.983501	1.2595		0.350771	0.0285955
NM_153256	PROSER2	chr10:11865396-11914276	3333	19.924	19.4248	6.13437	7.67782		0.351019	0.0240689
NM_001272051	C16orf91	chr16:1469744-1470801	978	5.08498	4.60887	1.53587	1.87093		0.351439	0.0121689
NM_001730	KLF5	chr13:73633141-73651676	3350	13.542	11.7712	5.61276	3.29295		0.351821	0.0350489
NM_018124	RFWD3	chr16:74655296-74700779	4952	23.2294	26.9406	8.15246	9.53307		0.352512	0.0468571
NM_058230	ZNF354B	chr5:178286953-178311424	2197	2.90946	3.12809	1.0402	1.0899		0.352809	0.0278139
NM_183425	RBM38	chr20:55966453-55984386	2333	1.33016	1.50902	0.425631	0.576143		0.352839	0.0171515
NM_002519	NPAT	chr11:108028118-108093365	5936	13.0567	13.5554	4.65878	4.76125		0.353975	0.0142715
NM_005791	MPHOSPH10	chr2:71357443-71377232	2485	20.9297	22.4758	7.42343	8.04156		0.356291	0.017198
NM_001195803	LDLR	chr19:11200037-11244505	4749	5.85416	5.25588	1.50018	2.46556		0.356951	0.0371626
NM_018064	AKIRIN2	chr6:88384577-88411985	1932	14.1354	13.6054	4.98344	4.92073		0.357025	0.017359
NM_016331	ZNF639	chr3:179041550-179053320	3013	15.8404	16.0015	5.95582	5.41965		0.357248	0.00955662
NM_007358	MTF2	chr1:93544791-93604638	4128	5.22536	5.86226	1.91609	2.04554		0.357302	0.0483711
NM_005257	GATA6	chr18:19749403-19782491	3770	5.7039	6.57385	2.66692	1.72849		0.357998	0.0257075
NM_002886	RAP2B	chr3:152880000-152888413	8413	6.35367	5.58309	2.03388	2.25484		0.359287	0.047811
NM_033656	BRWD1	chr21:40557403-40685712	17886	1.85648	1.69141	0.683379	0.592988		0.359754	0.0161586
NM_004295	TRAF4	chr17:27071022-27077976	2902	8.00665	8.03397	2.71892	3.05527		0.359973	0.0200485
NM_001195328	RAB9A	chrX:13707239-13727944	1273	5.00483	4.4838	2.11512	1.30113		0.360036	0.0356714
NM_001085411	NADK2	chr5:36192693-36241900	3881	2.05269	1.86842	0.624987	0.787954		0.360342	0.00996603
NM_032427	MAML2	chr11:95709756-96076344	7111	12.7495	12.0721	4.80237	4.14482		0.36046	0.00353161
NM_001256821	RIT1	chr1:155867598-155880706	3321	5.1975	4.49665	2.10043	1.39979		0.361065	0.0246559
NM_016166	PIAS1	chr15:68346571-68480404	2280	13.3724	14.6142	5.22349	4.88285		0.361114	0.0319895
NM_016216	DBR1	chr3:137879829-137893791	2690	5.39011	5.72617	1.95941	2.05621		0.361238	0.019858
NM_032575	GLIS2	chr16:4382224-4389598	3705	5.24341	5.20145	1.74746	2.02573		0.361248	0.0234602
NM_005544	IRS1	chr2:227596032-227663506	8736	13.832	12.9137	4.78148	4.8873		0.361508	0.032031
NM_001042734	SEC24B	chr4:110354970-110461615	4541	15.934	13.2796	6.24567	4.33906		0.362322	0.036496
NM_014892	SCAF8	chr6:155054511-155155194	5004	18.083	17.8295	6.39091	6.63722		0.362774	0.000239863
NM_144982	ZFC3H1	chr12:72003378-72057749	7158	11.7128	10.2158	4.28625	3.67896		0.363234	0.040184
NM_017658	KLHL28	chr14:45393526-45431179	6551	1.43964	1.37134	0.464757	0.557185		0.363554	0.00574608
NM_001137675	ATXN1L	chr16:71879893-71891236	7886	7.68126	7.98281	2.66093	3.04514		0.364278	0.00309238
NM_018310	BRF2	chr8:37701397-37707431	2000	2.25834	2.34567	0.726478	0.95102		0.364356	0.0271326
NM_001145412	NFE2L2	chr2:178095030-178128617	2742	59.6867	63.5509	22.2185	22.6893		0.3644	0.0290908
NM_032287	LDOC1L	chr22:44888449-44894005	5324	8.61432	8.77231	3.10334	3.24174		0.36494	0.000404875
NM_001170716	BCAR1	chr16:75262927-75300707	3178	20.1299	19.4515	6.1093	8.36584		0.365706	0.0407171
NM_001244896	PTBP3	chr9:114979994-115095944	7787	2.6898	2.83732	1.00471	1.01666		0.365718	0.0258341
NM_017666	ZNF280C	chrX:129336672-129402922	4695	3.16753	3.4654	1.22183	1.20464		0.365822	0.0443492
NM_020649	CBX8	chr17:77768175-77770915	1546	2.75369	2.86072	1.14509	0.913058		0.366583	0.0177366
NM_018994	FBXO42	chr1:16576558-16678948	2976	5.05076	5.39276	1.63173	2.21019		0.367876	0.0194544
NM_020828	ZFP28	chr19:57050316-57068170	4087	3.45863	3.15858	1.10513	1.32919		0.367877	0.0103564
NM_194282	LIN54	chr4:83845755-83931982	6127	8.01695	8.55348	2.95651	3.14026		0.367931	0.0186409
NM_006020	ALKBH1	chr14:78138748-78174356	2585	4.64357	4.09519	1.37606	1.84018		0.368043	0.0178015
NM_024482	GMEB1	chr1:28995239-29042115	2661	7.07618	7.38254	2.9422	2.38049		0.36813	0.0125731
NM_006565	CTCF	chr16:67596309-67673088	3941	21.9867	18.8403	9.09942	5.971		0.369129	0.0284189
NM_014521	SH3BP4	chr2:235860627-235964358	5183	38.3054	38.1232	13.8422	14.4677		0.37041	0.00435243
NM_030665	RAI1	chr17:17584786-17714765	7660	6.41911	7.22231	2.35271	2.71413		0.371431	0.0302228
NM_032509	MAK16	chr8:33342684-33358778	3574	11.4115	12.7328	3.72542	5.2777		0.372888	0.0189094
NM_022719	DGCR14	chr22:19117791-19132190	5385	1.40335	1.53446	0.436515	0.659347		0.37302	0.0327113
NM_001145157	NR2F2	chr15:96876568-96883492	3962	2.61084	2.435	0.913879	0.968455		0.373047	0.0225616
NM_001112707	TLK2	chr17:60556385-60692841	5343	2.94359	2.65159	1.15246	0.935343		0.373143	0.0136459
NM_018179	ATF7IP	chr12:14518610-14651697	4661	17.0614	18.5766	7.00634	6.33156		0.374261	0.0196822
NM_003804	RIPK1	chr6:3077057-3115421	3864	23.3296	21.4429	8.0171	8.74512		0.374387	0.0231405
NM_017913	CDC37L1	chr9:4679565-4706594	1698	2.79529	2.50145	0.892736	1.09355		0.375002	0.016628
NM_014805	EPM2AIP1	chr3:37027356-37034795	7439	4.36445	4.06191	1.66314	1.4986		0.37522	0.0113866
NM_005114	HS3ST1	chr4:11399987-11430537	1965	5.35714	4.47589	1.4983	2.19286		0.375384	0.0356795
NM_020310	MNT	chr17:2287353-2304258	4842	3.91265	4.39514	1.49412	1.6332		0.376432	0.0435321
NM_032334	UTP23	chr8:117778741-117786921	3691	8.29188	7.88211	2.9373	3.16082		0.377033	0.00664886
NM_033208	TIGD7	chr16:3348807-3355439	3430	3.42726	3.11731	1.29424	1.17402		0.377146	0.0268947
NM_017745	BCOR	chrX:39910498-39956719	6321	3.58035	4.32042	1.24528	1.73618		0.377363	0.0420439
NM_001033561	PHF12	chr17:27232270-27278508	4475	7.08377	7.21333	2.56608	2.8321		0.377572	0.00530856
NM_024093	C2orf49	chr2:105954012-105961984	887	14.2962	13.7288	5.58234	5.0015		0.377657	0.00216613
NM_001242851	RNF146	chr6:127587826-127609705	2083	4.58961	4.36181	1.61221	1.77058		0.377905	0.00414453
NM_002506	NGF	chr1:115828536-115880857	1049	5.43994	4.7041	1.68133	2.15315		0.378003	0.028276
NM_001128149	ATXN7	chr3:63953419-63989136	6405	6.62032	6.05361	2.53299	2.26525		0.378591	0.0196952
NM_171982	TRIM35	chr8:27142403-27168834	4227	3.59966	3.9185	1.3982	1.44907		0.378719	0.0387568
NM_032673	PCGF1	chr2:74732169-74734821	906	11.2986	12.7281	3.92372	5.18349		0.379045	0.016649
NM_198467	RSBN1L	chr7:77325742-77409120	3220	6.93333	6.99539	2.38417	2.90549		0.379766	0.035895
NM_020810	TRMT5	chr14:61438166-61447782	5281	6.87348	6.51451	2.48999	2.60365		0.380463	0.0164419
NM_001142504	STARD8	chrX:67913481-67945684	4840	3.90756	4.13622	1.69739	1.36812		0.381103	0.00973353
NM_018976	SLC38A2	chr12:46751970-46766645	4884	36.4	32.4645	13.8096	12.4564		0.381416	0.0382833
NM_001102401	TTI2	chr8:33356026-33370703	2394	5.15869	5.27446	1.85448	2.12544		0.381469	0.010847
NM_017656	ZNF562	chr19:9759337-9785776	5568	3.40819	3.61357	1.31985	1.36706		0.382655	0.0230274
NM_012204	GTF3C4	chr9:135545727-135565470	3865	19.8436	20.5369	7.12788	8.32689		0.382729	0.00771899
NR_040677	LOC100507577	chr16:48389595-48396910	2549	3.76676	3.54956	1.34772	1.45675		0.383317	0.0100319
NM_015898	ZBTB7A	chr19:4045215-4066816	4441	16.6993	15.2512	6.75424	5.51229		0.383923	0.0100069
NM_006506	RASA2	chr3:141205925-141331197	2592	9.02087	8.09523	3.15687	3.43634		0.385205	0.0395943
NM_152432	ARHGAP42	chr11:100558406-100861656	4752	7.74894	7.52996	3.0155	2.87384		0.385456	0.00181677
NM_018285	IMP3	chr15:75931425-75932664	1239	19.7682	21.796	6.91943	9.11232		0.385711	0.0136583
NM_025077	TOE1	chr1:45805341-45809650	2392	7.23647	8.35384	2.75634	3.25831		0.385794	0.0409125
NM_001031855	LONRF3	chrX:118108712-118151949	2607	3.88579	3.95011	1.36026	1.6647		0.386039	0.0328517
NM_020832	ZNF687	chr1:151254790-151264381	4508	6.72231	6.02289	2.74183	2.18267		0.386381	0.0148378
NM_001267046	FRMD6	chr14:52118575-52197444	4851	38.7994	34.4219	10.8768	17.4406		0.386737	0.0399193
NM_015721	GEMIN4	chr17:647660-655501	3741	23.249	26.0596	8.01718	11.0648		0.386991	0.018624
NM_015349	GLTSCR1L	chr6:42788793-42836296	6515	5.88893	5.92171	2.54065	2.0416		0.387976	0.0430466
NM_017542	POGK	chr1:166808723-166823709	3852	23.4722	22.9104	7.97194	10.0258		0.388028	0.033584
NM_001134870	PPP1R18	chr6:30644165-30655093	2953	36.7889	35.3259	14.0465	13.9378		0.388052	0.0204193
NM_017780	CHD7	chr8:61591323-61780586	11580	3.09795	3.03728	1.19027	1.19136		0.388189	0.0102645
NM_032182	FAM175B	chr10:126490353-126525239	2992	11.9079	11.0283	4.12872	4.79456		0.389048	0.00799307
NM_152357	ZNF440	chr19:11925106-11946016	4181	3.51148	3.14196	1.51255	1.07953		0.389585	0.0203704
NM_003704	FAM193A	chr4:2627158-2734302	4733	7.37398	7.96705	2.87973	3.10381		0.390035	0.0219061
NM_014650	ZNF432	chr19:52536676-52552073	2573	1.96576	1.99343	0.807785	0.736667		0.390093	0.00786808
NM_006910	RBBP6	chr16:24550907-24584183	6836	3.94597	3.97936	1.61457	1.47842		0.390266	0.0124188
NM_003483	HMGA2	chr12:66218239-66360071	4140	11.4706	11.8763	4.0008	5.14454		0.391715	0.0315058
NM_052864	TIFA	chr4:113196781-113207059	3073	2.60755	2.33285	0.798388	1.13891		0.392134	0.0230343
NM_001177716	KLF11	chr2:10183955-10194963	3885	4.35645	4.34544	1.70922	1.70468		0.392317	0.000210712
NM_001256192	PDCD6IP	chr3:33840062-33868756	1559	1.18291	1.08961	0.52932	0.363627		0.392933	0.0338521
NM_022894	PAPOLG	chr2:60983364-61029221	7386	3.40661	3.55261	1.32014	1.41659		0.393252	0.00340761
NM_020192	YAE1D1	chr7:39605974-39612480	899	9.83703	10.4097	3.95947	4.00454		0.393348	0.0287139
NM_002641	PIGA	chrX:15337572-15353676	3626	4.53407	3.99228	1.47118	1.88944		0.394145	0.0202845
NM_153029	N4BP1	chr16:48572636-48644120	7106	4.55761	4.50401	1.70137	1.87755		0.394954	0.0120056
NM_138441	MB21D1	chr6:74134855-74162043	1802	23.4451	21.6432	7.82017	10.0147		0.395554	0.0120373
NM_032865	TNS4	chr17:38632079-38657854	4072	1.53446	1.28239	0.645908	0.47038		0.396289	0.0397585
NM_021184	C6orf47	chr6:31626074-31628549	2475	8.87705	8.75165	3.53655	3.44988		0.39631	0.000459371
NM_021826	FASTKD5	chr20:3127164-3140532	2863	12.0901	10.5411	4.80881	4.16138		0.396364	0.0421009
NM_024683	TEFM	chr17:29226000-29233286	1339	8.10003	7.5731	2.91222	3.30416		0.396627	0.00654566
NM_025079	ZC3H12A	chr1:37940118-37949978	2716	5.34628	6.18085	2.08918	2.4833		0.396671	0.0405169
NM_015675	GADD45B	chr19:2476122-2478257	1375	28.9923	27.1561	13.2221	9.06871		0.396998	0.0444507
NM_001040664	PPAN-P2RY11	chr19:10216898-10226064	3207	4.48337	5.49501	1.59696	2.36917		0.397472	0.0477576
NM_001172640	CELF1	chr11:47487488-47510576	7673	26.1238	27.5707	9.63856	11.7186		0.397753	0.00924452
NM_031937	TBC1D10A	chr22:30687978-30722955	1997	4.4572	3.99808	1.52006	1.84308		0.397756	0.0165798
NM_022566	MESDC1	chr15:81293294-81296345	3051	8.2208	8.55625	3.14694	3.53444		0.398245	0.00282044
NM_021035	ZNFX1	chr20:47862438-47894756	7369	27.7922	29.2201	11.8196	10.9037		0.398568	0.0049758
NM_020699	GATAD2B	chr1:153777202-153895451	7476	8.66796	9.23647	3.55656	3.58446		0.398841	0.0331925
NM_001082969	C11orf57	chr11:111944967-111955874	3183	19.2255	17.6998	7.52202	7.21608		0.399133	0.0366408
NM_153380	ZNF41	chrX:47305560-47342345	4248	8.11282	8.88838	3.24448	3.54409		0.399299	0.0269632
NM_001177387	ATXN7	chr3:63884074-63989136	6849	2.0079	1.68679	0.570845	0.904641		0.399353	0.0410269
NM_014023	WDR37	chr10:1102775-1178237	4611	7.35602	7.06163	2.49353	3.2691		0.399693	0.0338917
NM_003461	ZYX	chr7:143078359-143088206	2308	28.4442	31.8803	12.8206	11.3212		0.400199	0.0318393
NM_001663	ARF6	chr14:50359735-50363772	3939	70.5703	69.9682	25.905	30.3711		0.400432	0.030808
NM_016531	KLF3	chr4:38665789-38703129	5615	9.47254	8.63332	3.42942	3.83596		0.401272	0.0211311
NM_152441	FBXL14	chr12:1675158-1703331	2111	1.74878	1.6034	0.684192	0.662013		0.401591	0.0416504
NM_019071	ING3	chr7:120590816-120615711	2204	5.37694	5.78358	2.25831	2.22385		0.401609	0.0374299
NM_001195790	SLFN12L	chr17:33801941-33814758	1767	1.13411	0.999883	0.371011	0.487004		0.40207	0.0198659
NM_021217	ZNF77	chr19:2933215-2944969	2040	1.26003	1.36934	0.552728	0.505598		0.402502	0.0211942
NM_001033554	SPECC1	chr17:20059306-20142743	4882	4.55961	4.29856	1.63642	1.93514		0.403194	0.00598181
NM_001190796	NCK1	chr3:136649316-136667968	1701	8.49786	7.91161	3.05039	3.57441		0.403718	0.00670004
NM_001789	CDC25A	chr3:48198667-48229801	3706	13.0943	15.2577	4.48564	6.96304		0.403805	0.0372014
NM_139055	ADAMTS15	chr11:130318868-130346539	5676	18.1519	15.8076	8.03288	5.69319		0.404189	0.0257648
NM_212481	ARID5A	chr2:97202463-97218371	2206	2.95641	3.47889	1.08621	1.52086		0.40512	0.0323721
NM_015210	SOGA2	chr18:8717368-8832775	6092	8.24081	9.16295	3.30425	3.75853		0.405819	0.0253427
NM_001010877	ZNF311	chr6:28962593-28973037	2698	1.46969	1.48485	0.651042	0.550864		0.4068	0.0325699
NM_020967	NCOA5	chr20:44689625-44718580	3207	22.871	21.4277	9.01798	9.05097		0.407889	0.0349051
NM_014851	KLHL21	chr1:6650783-6662929	4487	12.7038	13.4454	4.74557	5.92991		0.408253	0.0144231
NM_144997	FLCN	chr17:17115526-17140502	3686	10.3629	11.8107	3.54836	5.50442		0.408268	0.0389536
NM_014415	ZBTB11	chr3:101368282-101395988	5119	7.88553	6.58061	3.59263	2.32684		0.409195	0.0424658
NM_032021	TMEM133	chr11:100862810-100864666	1856	5.43781	5.42931	2.33431	2.11279		0.409225	0.0217694
NM_006268	DPF2	chr11:65101224-65120451	2530	23.6893	23.414	10.1967	9.08325		0.409312	0.0182952
NM_145804	ABTB2	chr11:34172533-34379555	4903	10.7416	11.2067	4.16501	4.82019		0.40938	0.00584333
NM_001564	ING2	chr4:184426219-184432249	1116	11.4313	13.001	5.53182	4.4785		0.409717	0.0240903
NM_016481	C9orf156	chr9:100666771-100684852	1646	9.43833	10.0839	4.06164	3.9397		0.409858	0.0300235
NM_001011713	NAA30	chr14:57857270-57879466	4475	8.39219	7.29444	3.00741	3.42536		0.41008	0.0482615
NM_006734	HIVEP2	chr6:143072603-143266338	9724	11.03	11.4664	4.85783	4.38009		0.41064	0.00246606
NM_001128324	ZFAND4	chr10:46110948-46168261	3371	1.86621	1.55989	0.568905	0.8386		0.410818	0.039783
NM_018416	FOXJ2	chr12:8185358-8208118	5482	6.94473	6.91333	2.79619	2.89846		0.410927	0.00389036
NM_012256	ZNF212	chr7:148936741-148952700	2810	5.68377	5.46902	2.44774	2.13725		0.411107	0.00540492
NM_001145045	ZNF286B	chr17:18561741-18585572	5328	2.45256	2.18683	1.02763	0.881149		0.411429	0.0250869
NM_001161342	TMEM171	chr5:72416387-72427644	1263	2.57383	2.98304	1.25877	1.03292		0.412407	0.0368876
NM_001145523	RAI14	chr5:34687663-34832717	4918	15.6241	14.0277	7.25621	4.97296		0.412426	0.0320774
NM_207395	ZNF324B	chr19:58962970-58969199	2995	1.8623	2.14851	0.716814	0.937925		0.41257	0.0265248
NM_015100	POGZ	chr1:151375199-151431941	6626	8.5372	8.50232	3.66309	3.36733		0.412595	0.0172695
NM_033414	ZNF622	chr5:16451627-16465894	1692	21.8669	20.0466	9.76226	7.53601		0.412714	0.0150196
NM_015630	EPC2	chr2:149402559-149545136	3641	9.9478	10.8141	4.99413	3.57592		0.412778	0.0295597
NM_002114	HIVEP1	chr6:12012723-12165232	8874	5.13564	5.38811	2.23731	2.10711		0.412821	0.00748384
NM_152758	YTHDF3	chr8:64081111-64125346	5164	11.5975	11.6348	4.79074	4.801		0.412862	0.000774665
NM_144684	ZNF480	chr19:52800425-52829174	4741	8.07565	7.50329	3.43181	3.00357		0.413082	0.00805069
NM_003266	TLR4	chr9:120466452-120479769	5781	2.07196	2.01154	0.824456	0.863275		0.413305	0.00211218
NM_022826	MARCH7	chr2:160568967-160625094	3520	24.292	22.9711	11.2645	8.27682		0.413458	0.0372924
NM_001077700	MIER1	chr1:67390577-67454302	5551	1.86896	1.91293	0.840302	0.723656		0.413539	0.0173151
NM_024511	HAUS3	chr4:2230095-2243860	5600	5.7219	5.98191	2.32796	2.52319		0.414493	0.00318317
NM_001277074	CCDC12	chr3:46963219-47018257	863	22.2887	23.2191	9.14456	9.73006		0.414756	0.00384649
NM_198526	ZNF710	chr15:90544751-90625432	4489	4.11578	4.07535	1.79314	1.62043		0.41674	0.0169004
NM_021632	ZNF350	chr19:52467592-52490079	2341	3.06489	2.5755	1.43141	0.920894		0.417046	0.0434255
NM_006494	ERF	chr19:42751716-42759309	2705	16.2295	15.065	6.71247	6.33947		0.417068	0.0259149
NM_005207	CRKL	chr22:21271713-21308037	5325	18.4691	16.8844	6.89622	7.8526		0.417181	0.0153186
NM_057749	CCNE2	chr8:95892452-95907482	2726	16.6662	16.6369	6.42664	7.49396		0.417997	0.0348913
NM_005253	FOSL2	chr2:28615778-28637516	3991	45.5625	43.7801	18.2528	19.1		0.418085	0.00679038
NM_001270552	MDK	chr11:46403204-46405387	712	4.76534	4.04299	1.60481	2.07882		0.418198	0.0380079
NM_152641	ARID2	chr12:46123619-46301819	8466	4.61104	4.45345	2.00387	1.7887		0.418399	0.00378176
NR_045388	RBM5-AS1	chr3:50137035-50138421	1386	1.77927	1.64553	0.742032	0.691101		0.418457	0.0233817
NM_001145207	HBS1L	chr6:135356994-135376036	2807	3.69722	3.80805	1.51779	1.62525		0.418778	0.00125642
NM_033395	KIAA1731	chr11:93394815-93463522	8044	5.48389	4.9575	2.09324	2.28755		0.41956	0.0334157
NM_024857	ATAD5	chr17:29159022-29222295	6242	6.85182	7.55676	2.74676	3.30849		0.420253	0.0133307
NM_002263	KIFC1	chr6:33359312-33377699	2704	51.3639	54.0464	21.9083	22.4124		0.420459	0.0231773
NM_004281	BAG3	chr10:121410881-121437329	2569	47.3596	48.8857	21.1115	19.4527		0.421467	0.00169319
NM_018027	FRMD4A	chr10:13685705-14372866	6804	10.5156	11.5977	3.97139	5.36154		0.422051	0.0216013
NR_028077	ZSCAN12	chr6:28346597-28367544	4343	2.01339	2.4235	0.767241	1.10963		0.423015	0.0434757
NM_014494	TNRC6A	chr16:24741048-24837547	8422	8.19296	7.79289	3.29533	3.47005		0.423211	0.0109548
NM_203290	POLR1C	chr6:43484776-43489246	1320	25.6291	28.19	9.37902	13.4417		0.424026	0.0348328
NR_024542	SNHG7	chr9:139619045-139622636	968	19.9527	21.1224	7.68037	9.75158		0.424392	0.0206667
NM_020233	ADPRM	chr17:10600926-10614875	1518	5.78478	5.22283	2.27278	2.40193		0.42468	0.0459668
NR_003562	MPP3	chr17:41878166-41910547	2814	2.75093	2.77249	1.19106	1.15519		0.424782	0.000668644
NM_005238	ETS1	chr11:128328655-128392205	5242	76.7959	72.5529	27.3098	36.2187		0.42537	0.0327544
NM_032329	ING5	chr2:242641455-242668896	5198	4.36149	4.21138	1.86104	1.80427		0.427548	0.00862749
NM_001202504	CTDP1	chr18:77441429-77514510	3380	3.74245	4.21042	1.46757	1.9362		0.427993	0.0205439
NR_046723	SGOL1-AS1	chr3:20215735-20227919	819	7.86516	7.89961	3.06442	3.68287		0.427998	0.0429922
NR_045026	C17orf76-AS1	chr17:16342300-16344525	545	32.205	27.9049	10.2349	15.5531		0.429014	0.0408862
NM_001421	ELF4	chrX:129198894-129244475	4178	8.50179	9.69504	3.13003	4.67973		0.429182	0.0384901
NM_018403	DCP1A	chr3:53317444-53381654	6012	9.28722	8.91869	3.70733	4.10972		0.429369	0.00284535
NM_020943	CWC22	chr2:180809603-180871780	3279	18.3882	18.1749	7.37359	8.33188		0.429544	0.0226312
NM_001142565	CPSF7	chr11:61170119-61197464	3585	29.0677	30.8142	12.2737	13.4514		0.429597	0.0064708
NM_004824	CDYL	chr6:4776679-4955778	3461	4.24482	3.59921	1.92096	1.44924		0.429652	0.0369964
NM_001276270	MBD4	chr3:129149786-129159022	2628	6.32495	5.33213	2.99047	2.02235		0.430024	0.0409555
NM_023072	ZSWIM4	chr19:13906273-13943044	4339	1.58396	1.45429	0.750285	0.556744		0.430191	0.0252555
NM_001962	EFNA5	chr5:106712589-107006596	5335	8.06886	7.60138	3.5092	3.24926		0.431293	0.00951163
NM_002956	CLIP1	chr12:122755980-122907116	5880	3.16937	3.43332	1.27978	1.57313		0.432083	0.0112876
NM_145062	ZUFSP	chr6:116956780-116989973	2211	6.55677	5.80628	2.49928	2.84913		0.432613	0.0349686
NM_012384	GMEB2	chr20:62218954-62258381	4210	6.63738	6.09776	2.65628	2.85482		0.432748	0.0277249
NM_001128615	ARHGEF3	chr3:56761445-57113336	3639	9.10485	8.08818	4.16979	3.27596		0.433068	0.0195861
NM_001284230	MAP3K9	chr14:71189242-71275888	11169	3.28032	3.10898	1.26412	1.50447		0.433317	0.00947361
NM_031296	RAB33B	chr4:140374960-140397069	3868	3.00912	2.57223	1.35778	1.06737		0.43451	0.0365161
NM_031219	HDHD3	chr9:116135697-116138341	1721	2.57466	2.66509	1.03211	1.24831		0.435215	0.0234783
NM_032175	UTP15	chr5:72861565-72879202	5095	8.63069	8.25248	3.27867	4.0838		0.436083	0.0249249
NM_020354	ENTPD7	chr10:101419262-101471002	8555	2.80622	3.09599	1.34714	1.23163		0.436916	0.0312182
NM_173569	UBN2	chr7:138916230-138992982	14444	1.63764	1.54464	0.696176	0.69468		0.437063	0.0329769
NM_020368	UTP3	chr4:71554195-71556268	2073	32.6003	29.4844	13.8535	13.2909		0.437216	0.049877
NM_014344	FJX1	chr11:35639734-35642421	2687	12.6929	13.9154	5.16134	6.49011		0.437888	0.0145564
NM_006153	NCK1	chr3:136581049-136667968	1937	4.60429	4.34025	2.09984	1.81888		0.438113	0.00592057
NM_001281749	SIK3	chr11:116714117-116969131	6027	4.09388	4.18624	1.86445	1.76718		0.438596	0.000844547
NM_001278647	ZBTB48	chr1:6640050-6649340	2263	3.36919	2.8859	1.51948	1.22453		0.438684	0.0388069
NM_001252296	CEBPG	chr19:33865429-33873592	3633	9.30543	10.1394	3.63254	4.9306		0.440381	0.0293037
NM_019012	PLEKHA5	chr12:19282625-19529333	4339	10.5338	9.64422	4.27126	4.61813		0.440548	0.0280079
NM_020825	CRAMP1L	chr16:1664640-1727909	7673	2.65261	2.81673	1.04814	1.36403		0.441035	0.0294836
NM_016340	RAPGEF6	chr5:130759613-130970929	8357	6.83793	6.30019	2.8381	2.9715		0.442194	0.0359949
NM_198935	SS18L1	chr20:60718821-60757566	4548	4.43624	3.84837	1.62428	2.04285		0.442644	0.0301343
NM_018174	MAP1S	chr19:17830302-17845324	3276	16.0589	17.4406	7.12596	7.7115		0.442916	0.0235333
NM_001164637	ENDOV	chr17:78388966-78411884	2683	1.10886	1.06813	0.489978	0.474654		0.443104	0.00979969
NM_003109	SP1	chr12:53774427-53810226	7594	14.5171	15.1079	6.2675	6.87255		0.443546	0.00262811
NM_016077	PTRH2	chr17:57774666-57784856	798	41.8794	45.3556	18.2556	20.4406		0.443586	0.0128411
NM_024945	RMI1	chr9:86595636-86618987	3494	10.6571	11.9788	4.53867	5.50761		0.443821	0.0209845
NM_015534	ZZZ3	chr1:78030189-78148343	4323	23.3704	22.163	9.62969	10.5922		0.444111	0.00454234
NM_001006115	IP6K1	chr3:49761727-49823973	4117	3.36399	2.93518	1.53046	1.26735		0.444155	0.0319851
NM_003173	SUV39H1	chrX:48555123-48567406	2736	13.9049	16.0748	6.08061	7.30304		0.446424	0.0385639
NM_012158	FBXL3	chr13:77579388-77601331	3549	14.3082	13.4476	5.81626	6.60481		0.447513	0.00591413
NM_014757	MAML1	chr5:179159850-179204287	5723	11.2034	11.1484	4.81231	5.19394		0.447671	0.0173599
NM_016628	WAC	chr10:28822420-28912041	5538	32.3658	32.4946	13.4863	15.6271		0.448862	0.0374319
NM_139056	ADAMTS16	chr5:5140442-5320412	4974	3.76658	4.10258	1.50748	2.0395		0.450744	0.0313681
NM_001040285	PAPD5	chr16:50186828-50269219	7971	1.11607	1.00191	0.567956	0.389044		0.451846	0.0449545
NM_001012991	KNOP1	chr16:19717673-19729492	1950	13.3358	13.8349	5.91183	6.37991		0.45239	0.00215053
NM_013250	ZNF215	chr11:6947653-6979278	3658	2.61823	2.55743	1.0745	1.26853		0.452702	0.0286969
NR_037625	BRD2	chr6:32938664-32949282	4899	12.6103	10.9571	6.01919	4.66109		0.45318	0.0288763
NM_021964	ZNF148	chr3:124944512-125094198	9543	5.71357	5.69698	2.73834	2.43725		0.453579	0.0302403
NM_001282790	PUM2	chr2:20448452-20527147	5877	9.56071	8.20909	3.28192	4.8057		0.455133	0.0426744
NM_003211	TDG	chr12:104359592-104382656	3244	9.26041	9.81235	3.97722	4.71469		0.455724	0.010152
NM_001037806	NCKAP5L	chr12:50184928-50222208	4900	3.35889	3.19053	1.48184	1.51024		0.456847	0.0259989
NM_024667	VPS37B	chr12:123349874-123380712	2749	21.4856	21.9065	9.67246	10.1764		0.45743	0.000930737
NM_020182	PMEPA1	chr20:56223447-56285031	4918	3.90831	4.13132	2.01225	1.66943		0.457941	0.0143389
NM_213589	RAPH1	chr2:204298404-204400058	9733	31.1218	29.7466	13.3631	14.5577		0.458708	0.00331757
NM_001348	DAPK3	chr19:3958451-3969826	2105	24.497	23.0189	10.158	11.6413		0.458779	0.00656546
NM_004592	SFSWAP	chr12:132195631-132284283	3249	12.8745	13.7862	5.30852	6.92978		0.459039	0.0306063
NM_015325	KIAA0947	chr5:5422785-5490347	7948	18.417	19.2291	8.03495	9.27324		0.459761	0.009152
NM_001145415	SETDB1	chr1:150898814-150937220	4446	5.07655	5.0445	2.16918	2.49189		0.460532	0.0358612
NM_016448	DTL	chr1:212208918-212278187	4412	21.034	23.3574	9.61206	10.8447		0.460827	0.0261982
NM_018074	CCDC94	chr19:4247110-4269085	1397	15.4125	16.6596	7.41266	7.3764		0.461119	0.0456879
NM_001039887	C19orf55	chr19:36249043-36260077	2147	7.25209	7.71111	3.61872	3.28696		0.461511	0.00706796
NM_001142471	INTS12	chr4:106603784-106629881	1590	16.5755	16.8972	8.27802	7.17047		0.461525	0.0267351
NM_017926	GPATCH2L	chr14:76618258-76669134	2475	10.7018	10.6012	4.50646	5.33012		0.461746	0.0427782
NM_005858	AKAP8	chr19:15464331-15490612	3543	11.6615	10.7855	4.66311	5.7048		0.461884	0.0136211
NM_003112	SP4	chr7:21467688-21554151	5800	1.75671	1.70095	0.867613	0.729886		0.462017	0.0248073
NM_001278509	ZNF180	chr19:44978644-45004574	4263	2.18908	2.3804	1.08407	1.02734		0.462068	0.0347193
NM_014319	LEMD3	chr12:65563350-65642141	4798	4.5056	4.04364	1.75237	2.20629		0.463042	0.0193449
NM_013262	MYLIP	chr6:16129316-16148478	3071	5.31305	4.62156	2.74068	1.86498		0.463597	0.0455402
NM_001130968	ZNF385A	chr12:54762919-54785083	2093	0.969515	1.11311	0.545361	0.421601		0.4643	0.0290941
NR_047526	LOC643837	chr1:762970-778984	2692	1.29077	1.47254	0.550597	0.732774		0.464433	0.0289329
NM_004623	TTC4	chr1:55181494-55208328	2393	16.3329	18.6476	6.69533	9.60084		0.465864	0.0412005
NM_001199456	BRD2	chr6:32940860-32949282	3210	60.8438	60.0397	28.5594	27.7778		0.466045	0.000303344
NM_005121	MED13	chr17:60019965-60142643	10465	14.2302	12.8733	6.17702	6.47383		0.466761	0.0497957
NM_021075	NDUFV3	chr21:44313377-44329773	2130	10.882	11.0299	4.64507	5.59585		0.467368	0.046874
NM_001002860	BTBD7	chr14:93703895-93799385	8448	7.54651	7.78426	3.48036	3.68747		0.467545	0.00163913
NM_014264	PLK4	chr4:128802015-128820377	3868	19.5416	17.4974	9.24602	8.096		0.46821	0.0270328
NM_194449	PHLPP1	chr18:60382671-60647676	6411	2.99622	3.24036	1.27526	1.6451		0.468263	0.0255059
NM_182679	GPATCH4	chr1:156564099-156571279	2155	13.604	14.3685	7.42178	5.68987		0.468734	0.0415293
NM_014487	ZNF330	chr4:142142048-142155850	1890	22.1858	21.0979	9.85401	10.439		0.468837	0.00862676
NM_003432	ZNF131	chr5:43121641-43175823	2402	23.8934	23.2009	10.5135	11.5718		0.468959	0.00492004
NM_001166693	AFF1	chr4:87856153-88062206	9285	11.8156	11.4567	5.83049	5.08654		0.4691	0.0148226
NM_013375	ABT1	chr6:26597170-26600277	2263	11.3961	13.0353	5.29478	6.18552		0.469899	0.0380356
NM_133473	ZNF431	chr19:21324839-21368805	3846	2.4122	2.56357	1.19152	1.14673		0.469927	0.0243486
NM_001143853	WIBG	chr12:56295196-56320909	1087	4.91666	5.08905	2.42986	2.27474		0.470192	0.00201482
NM_130807	MOB3A	chr19:2071034-2096269	3331	30.5697	29.5296	13.2919	15.0298		0.471248	0.0089124
NM_033356	CASP8	chr2:202125222-202152434	2652	2.46519	2.94773	1.44076	1.11095		0.471411	0.0499951
NM_014640	TTLL4	chr2:219575567-219620138	4996	5.88726	6.18942	2.56547	3.13043		0.471645	0.0225744
NM_006753	SURF6	chr9:136197542-136203047	2326	17.8765	18.45	7.87987	9.25694		0.471744	0.023043
NM_178496	MB21D2	chr3:192514604-192635950	3367	3.09658	3.42644	1.36586	1.71393		0.472142	0.0189965
NM_020859	SHROOM3	chr4:77356252-77704405	11019	11.0761	9.68816	5.36195	4.44615		0.472355	0.0316435
NR_027007	SETD5-AS1	chr3:9430536-9439174	1860	2.57627	2.56448	1.31316	1.12111		0.473524	0.0443558
NM_001038603	MARVELD2	chr5:68710938-68737890	2160	1.75102	1.61522	0.844884	0.755372		0.475384	0.0135565
NM_012406	PRDM4	chr12:108126642-108154914	4187	19.401	20.2584	8.4225	10.4784		0.476581	0.0352786
NM_001004125	TUSC1	chr9:25676386-25678856	2470	2.26725	1.99408	0.934071	1.09788		0.476835	0.032747
NM_144609	CCDC43	chr17:42754804-42767165	2138	13.3412	14.4355	7.05477	6.20492		0.477367	0.010973
NM_003575	ZNF282	chr7:148892576-148923339	3721	6.83411	6.31768	2.96789	3.3151		0.477729	0.0127084
NM_015358	MORC3	chr21:37692486-37748944	4246	10.6293	11.0278	4.96395	5.39239		0.478196	0.00273516
NM_004973	JARID2	chr6:15246205-15522273	6097	11.4714	11.6156	5.49958	5.56055		0.479063	0.00204179
NM_016120	RLIM	chrX:73802810-73834461	10567	13.9727	12.3204	6.95734	5.64814		0.479422	0.0259895
NM_024596	MCPH1	chr8:6264112-6501140	3154	3.37006	3.92419	1.92648	1.57274		0.479723	0.0411466
NM_020940	FAM160B1	chr10:116581502-116624474	5808	8.51902	7.83279	3.99093	3.86485		0.480423	0.0447022
NM_033426	KIAA1737	chr14:77564577-77583630	4348	5.51371	5.79632	2.45027	3.00542		0.482376	0.0266159
NM_152293	TADA2B	chr4:7045155-7059677	4310	8.14454	8.16098	3.73244	4.14451		0.483085	0.0308454
NM_032207	C19orf44	chr19:16607204-16632163	3346	2.77304	2.9952	1.4119	1.38267		0.484475	0.0440869
NM_017736	THUMPD1	chr16:20744988-20753199	4413	13.4019	14.0531	6.69585	6.61199		0.484715	0.0268467
NM_207380	C15orf52	chr15:40623652-40633168	5327	18.107	19.5537	9.02157	9.2339		0.484735	0.0432111
NM_145253	UBALD1	chr16:4658883-4664927	1413	5.81501	5.39541	3.06972	2.36483		0.484777	0.0327788
NM_001126337	TUFT1	chr1:151512780-151556059	3036	15.7718	15.4014	6.83062	8.28435		0.484871	0.0449546
NM_001161576	SAMD4A	chr14:55034329-55260033	6569	6.19138	6.09401	2.88235	3.07728		0.485099	0.0052598
NM_001267571	TBC1D2	chr9:100961279-101018003	3350	17.7336	17.7991	8.60417	8.66837		0.486103	2.53213e-05
NM_133474	ZNF721	chr4:433772-492960	4692	7.39618	6.69218	3.90341	2.94503		0.486106	0.0316874
NM_001098790	MID1IP1	chrX:38660684-38665783	2008	9.68425	8.609	5.03781	3.85621		0.486191	0.028268
NM_002449	MSX2	chr5:174151574-174157902	2208	1.12442	1.15282	0.607671	0.50027		0.486528	0.0448795
NM_206861	TACC2	chr10:123748688-124014057	4131	1.7731	1.53664	0.869017	0.743909		0.487327	0.0450606
NM_017970	NRDE2	chr14:90744397-90798481	4010	4.55482	4.1687	2.43019	1.82437		0.487711	0.0364691
NM_001146019	TJAP1	chr6:43445260-43474294	2721	7.47499	6.8807	3.67391	3.35176		0.4894	0.0193915
NM_144653	NACC2	chr9:138898382-138987131	6899	8.81814	8.79429	4.05796	4.56446		0.489564	0.0354449
NM_002938	RNF4	chr4:2470794-2517586	2961	41.4696	40.8176	20.0161	20.2898		0.48982	0.00293842
NM_018139	DNAAF2	chr14:50091891-50101948	2963	3.57946	3.15719	1.38899	1.91104		0.489862	0.0394387
NM_024836	ZNF672	chr1:249132529-249143714	2936	8.97374	8.20758	4.72277	3.69681		0.490043	0.0252292
NM_001243984	RELA	chr11:65421066-65430443	2371	2.97623	3.07845	1.62737	1.34918		0.491611	0.0352701
NM_006785	MALT1	chr18:56338617-56417371	5030	16.3057	17.1417	7.99593	8.4573		0.491914	0.0087266
NM_000376	VDR	chr12:48235319-48298814	4653	9.63942	9.04133	5.08336	4.13638		0.493542	0.0222836
NM_015155	LARP4B	chr10:852853-977645	8546	17.5974	17.5615	8.11588	9.24054		0.493657	0.0399751
NM_207111	RNF216	chr7:5659671-5821361	5850	12.558	12.8279	6.75296	5.79022		0.4941	0.0344565
NM_182757	RNF144B	chr6:18387580-18469105	5036	1.16273	1.23748	0.618057	0.56865		0.494418	0.00922548
NM_152316	ARL14EP	chr11:30344648-30359165	1770	9.3241	8.52611	4.85093	4.00712		0.496243	0.0164189
NM_005686	SOX13	chr1:204042245-204096871	4073	4.94658	5.24237	2.39062	2.6776		0.497423	0.00643715
NM_025134	CHD9	chr16:53088944-53361414	11462	4.04579	4.43618	1.99084	2.2296		0.497578	0.0200133
NM_033390	ZC3H12C	chr11:109964086-110042566	8807	16.0403	17.5855	8.1595	8.5847		0.497957	0.0437893
NM_001077654	TNFAIP8	chr5:118604417-118730294	1969	7.38036	6.75626	3.95888	3.08381		0.498188	0.0284796
NM_001164213	LRCH1	chr13:47127295-47327175	4717	5.81447	6.18201	2.64525	3.33393		0.498411	0.0333146
NM_199320	PHF17	chr4:129730778-129796379	5771	8.05791	8.04614	4.33296	3.70502		0.499128	0.0493874
NM_018207	TRIM62	chr1:33611002-33647671	3841	1.28868	1.21437	0.677631	0.571721		0.499132	0.0148191
NM_001195626	MLLT10	chr10:21823573-22032559	4854	7.46293	7.68305	3.92989	3.63193		0.499263	0.00347942
NM_178832	MORN4	chr10:99374309-99393344	2422	1.05963	1.16029	2.30396	2.13823		2.00106	0.0144344
NM_006478	GAS2L1	chr22:29702984-29708778	2543	5.58071	5.11609	11.344	10.4245		2.03505	0.0221183
NM_207002	BCL2L11	chr2:111878490-111886423	722	0.908127	0.736349	1.63459	1.7166		2.03785	0.0312693
NM_003968	UBA3	chr3:69103880-69129524	2119	1.28493	1.62802	3.24282	2.86123		2.09549	0.0255795
NM_001134335	EIF2AK1	chr7:6061877-6098860	4462	2.3023	1.8553	4.20135	4.84401		2.17562	0.032376
NM_152926	CPNE1	chr20:34213952-34252878	1979	28.547	41.8117	73.3721	83.189		2.22518	0.0411868
NM_001177358	GPR137	chr11:64052282-64056972	1843	0.815746	0.748086	1.78449	1.73145		2.24828	0.00252974
NM_025247	ACAD10	chr12:112123856-112194911	4014	1.14622	0.729375	1.98261	2.31076		2.28907	0.049624
NR_024448	GUSBP11	chr22:23980674-24059610	3416	0.767013	1.10004	2.03558	2.28313		2.31312	0.03298
NR_033334	TMEM70	chr8:74888376-74895018	2178	0.695644	0.485274	1.47741	1.30853		2.35913	0.0301407
NM_001082578	RBFOX2	chr22:36134782-36424585	6937	2.1663	2.11071	5.0363	5.18834		2.3906	0.00722458
NM_001166358	SHMT2	chr12:57623827-57628718	2256	0.77619	0.878272	1.90346	2.08226		2.40907	0.0165247
NR_073039	MDK	chr11:46403204-46405387	803	4.06235	5.12772	11.7893	10.9428		2.47355	0.0117057
NR_046478	FKBP14	chr7:30050198-30066417	5173	1.00057	0.677701	2.01489	2.16293		2.48936	0.0461415
NM_001167676	FAM229A	chr1:32826870-32827844	699	0.606945	0.480436	1.46434	1.27519		2.51938	0.0263439
NM_004172	SLC1A3	chr5:36606456-36688436	4170	0.510015	0.364652	1.08649	1.13583		2.54076	0.04668
NM_001258447	TOP1MT	chr8:144391496-144442147	1901	2.83958	2.11551	6.20822	6.62812		2.59054	0.0215132
NM_001165928	DAG1	chr3:49507564-49573051	5886	0.834979	0.594343	1.777	2.01402		2.65232	0.0198591
NR_072977	MKKS	chr20:10385427-10414887	1558	2.15033	1.61182	5.00744	5.57275		2.81227	0.0129537
NM_001099922	ALG13	chrX:110924345-111003875	4163	0.790036	0.897387	2.31681	2.59681		2.91191	0.0322351
NM_002570	PCSK6	chr15:101844132-102030187	4552	0.305653	0.477782	1.3518	1.08971		3.11642	0.045947
NM_024311	MFSD11	chr17:74733582-74775336	2706	0.529558	0.316942	1.4707	1.18089		3.13242	0.0445083
NM_001199120	RPP21	chr6:30312905-30314635	580	0.830907	0.847828	2.54532	2.73788		3.14713	0.0327005
NR_046337	MELK	chr9:36572858-36677680	2523	0.621196	0.703407	1.99707	2.26927		3.22084	0.0420054
NR_033839	ST3GAL4-AS1	chr11:126211611-126225482	752	0.712719	0.433971	1.7989	1.89718		3.22326	0.0461924
NM_001006946	SDC1	chr2:20400557-20425194	3293	1.33979	0.73376	3.51866	3.26415		3.27111	0.0495482
NM_130766	INPP5K	chr17:1397870-1420182	3213	0.341842	0.251958	1.00661	1.00833		3.3933	0.040143
NM_001143781	FKBP11	chr12:49315741-49318664	544	0.287246	0.476104	1.41368	1.33407		3.59959	0.0331048
NM_001282920	MX1	chr21:42803976-42831141	1981	0.192837	0.40715	1.1935	0.970446		3.60665	0.0370847
NM_001284378	COMMD4	chr15:75628336-75632618	708	0.280168	0.507465	1.54827	1.85807		4.32478	0.0259673
NM_004040	RHOB	chr2:20646834-20649201	2367	7.20899	4.55504	26.7694	24.2048		4.33306	0.00877865
NM_017881	NMRK1	chr9:77676115-77703133	1193	0.328273	0.238415	1.15439	1.31614		4.35959	0.0201461
NM_199444	COPE	chr19:19010322-19030199	978	1.38288	2.55675	9.21076	10.0966		4.90081	0.0115092
NR_030386	MIR663A	chr20:26188821-26188914	93	230.239	338.462	1533.14	1451.19		5.24763	0.00427934
NM_000600	IL6	chr7:22766765-22771621	1184	24.9244	25.2032	146.777	143.825		5.79725	0.00728321
NM_001174092	TMEM185A	chrX:148678215-148713568	2636	0.397709	0.00153429	1.25497	1.60618		7.16643	0.0444588
NM_001077394	DPH5	chr1:101455179-101491362	1807	0.526029	0.00056354	2.12917	1.65808		7.19199	0.0447763
NM_001172660	ZFYVE28	chr4:2330305-2366604	1618	2.47343e-19	0.279791	1.01081	1.24686		8.06913	0.0346171
NM_016122	CCDC41	chr12:94702055-94853764	3225	0.582782	0.000237378	2.14345	2.72398		8.34866	0.034929
NM_012485	HMMR	chr5:162887516-162918953	3095	5.41699e-05	0.231793	0.962087	1.077		8.79496	0.0424402
NM_001278293	ARL6	chr3:97483364-97517379	1531	0.169459	0.202079	1.6744	1.60622		8.82984	0.00388642
NM_001279358	LYPLA1	chr8:54958926-55014577	2543	0.225457	1.94526e-09	1.55427	1.67593		14.3273	0.0173423
NM_001282758	TRA2A	chr7:23544400-23571660	1933	0.298118	0.000239941	2.31942	1.98505		14.4272	0.0127767
NM_015193	ARC	chr8:143692404-143695833	2948	0.0875931	0.074288	2.44087	2.23274		28.8706	0.0287228
NM_001282610	TMBIM4	chr12:66530715-66563852	1824	0.000268226	6.37946e-05	1.05214	1.22477		6857.74	0.0481816
NM_130898	CREB3L4	chr1:153940314-153946840	1837	7.77404e-16	3.06429e-19	1.19259	1.15723		3.02146e+15	0.00957911

## Sheet: cN-II+ CD73-
tracking_id	gene_id	locus	length	NT	NT	Ado	Ado		Expression ratio	p-value
NR_003026	SNORA1	chr11:93465169-93465299	130	6.01877	5.78788	0	0		0	0.0124481
NR_002982	SNORA54	chr11:2985000-2985123	123	7.53334	7.24435	0	0		0	0.012448
NR_002952	SNORA9	chr7:45024976-45025109	133	10.9868	10.5654	0	0		0	0.0124459
NR_002914_dup1	NA	chr9:134365872-134365958	86	18.6705	17.9543	0	0		0	0.0124475
NR_002914	SNORD62A	chr9:134361051-134361137	86	18.6705	17.9543	0	0		0	0.0124475
NR_036212	MIR4258	chr1:154948168-154948259	91	28.2944	27.209	0	0		0	0.0124479
NM_203282	ZNF254	chr19:24269961-24312769	4115	1.85267	1.78956	5.53846e-09	9.11282e-12		1.52313e-09	0.0110298
NR_002968	SNORA34	chr12:49048164-49048301	137	4.88367	4.69633	4.44821e-08	0		4.64323e-09	0.0124477
NM_001261384	UEVLD	chr11:18552949-18610293	2176	1.063	1.21486	0.000126031	1.65642e-28		5.53287e-05	0.0423816
NM_001172085	TBP	chr6:170863420-170881958	1702	1.10147	1.25508	0.000136333	3.09485e-05		7.09858e-05	0.0414418
NM_021088	ZNF2	chr2:95831161-95850064	3974	1.71179	1.80061	0.00014825	0.000245525		0.00011211	0.0160968
NM_001164783	BCKDHA	chr19:41903693-41930910	1771	1.22334	1.28375	0.000168175	0.000192969		0.000144049	0.015339
NM_018443	ZNF302	chr19:35168566-35177302	2623	5.77429	6.74909	0.00141347	0.00156035		0.000237461	0.0494654
NM_001142431	MORF4L2	chrX:102930425-102943086	1863	3.15642	3.52187	0.000736226	0.00179042		0.000378337	0.0348142
NM_001199324	ZNF615	chr19:52494586-52511483	4092	1.85288	1.97622	0.00110862	0.00122359		0.000609075	0.0205116
NM_212460	ARL4A	chr7:12726451-12730558	2982	5.56531	5.66228	0.00482333	0.00261548		0.000662547	0.00547732
NM_199126	ZNF585A	chr19:37641000-37663333	4096	1.78146	1.78416	0.00289817	0.000163188		0.000858577	1.16613e-06
NM_006969	ZNF28	chr19:53300660-53324922	4594	3.35645	3.10074	0.00549981	7.96408e-05		0.000864068	0.0251562
NM_016631	PAXBP1	chr21:34106209-34144169	3995	3.83889	4.2475	0.00816457	0.000423332		0.00106202	0.0321169
NM_001278202	CLCC1	chr1:109472129-109493070	4343	3.76231	3.40091	0.00191014	0.00596682		0.00109964	0.0321063
NM_001206651	SH3GLB1	chr1:87170252-87213867	6464	1.4252	1.64194	0.000387161	0.00378821		0.00136132	0.0449243
NM_020682	AS3MT	chr10:104629209-104661655	2466	1.69571	1.46123	0.00467846	0.000184313		0.00154034	0.0471955
NM_001033521	CSTF1	chr20:54967426-54979582	2295	18.1849	15.6843	0.0741986	0.0820268		0.00461261	0.0471318
NM_001142519	FAM111A	chr11:58910317-58922511	3761	1.13294	1.21734	9.47456e-06	0.0109165		0.0046488	0.0208653
NM_001142403	CD164	chr6:109687716-109703762	2516	1.2202	1.3721	0.000157299	0.0210796		0.0081923	0.0343396
NM_031446	C18orf21	chr18:33552587-33559250	1048	11.7683	10.9469	0.248904	0.42319		0.0295879	0.0184347
NM_025203	C2orf44	chr2:24252205-24270296	3894	4.47085	4.1911	0.256892	8.72298e-05		0.0296676	0.00210856
NM_001130031	ZNF562	chr19:9759337-9785776	5784	5.19729	6.14163	0.364812	0.0096918		0.0330282	0.0325076
NM_001204862	TCEB1	chr8:74857372-74884143	1976	0.911548	1.09932	0.00155014	0.0730343		0.0370907	0.0373748
NM_013380	ZFP112	chr19:44830705-44860856	3686	1.40506	1.50741	0.0805485	0.0686355		0.0512225	0.021824
NM_001145662	GATA2	chr3:128198264-128206764	3254	1.68621	1.32959	0.000294785	0.159149		0.0528695	0.045214
NM_005414	SKIL	chr3:170075472-170114637	7199	5.95299	6.9566	0.00136054	0.727104		0.0564282	0.0137409
NM_024111	CHAC1	chr15:41245635-41248717	1560	2.8235	2.9985	0.0693377	0.278966		0.0598254	0.0028689
NM_152485	C1orf74	chr1:209955661-209957890	1561	1.86462	1.7459	0.0461923	0.17741		0.0619308	0.00284492
NM_032325	EIF1AD	chr11:65764015-65769637	2896	4.35771	4.34807	0.494861	0.0477757		0.0623306	0.0347524
NM_001163474	ZNF746	chr7:149169883-149194898	3800	3.90955	4.74059	0.405439	0.154278		0.0647061	0.047453
NM_001172431	AMPD3	chr11:10471867-10529126	3994	1.14414	1.21207	0.157027	0.000689595		0.0669366	0.0216185
NM_016201	AMOTL2	chr3:134074186-134093427	5008	34.1879	31.0278	2.42326	1.98069		0.067529	0.0299707
NM_016265	ZNF12	chr7:6728063-6746566	5063	7.35084	6.73148	0.282271	0.685404		0.0687156	0.00599821
NM_006779	CDC42EP2	chr11:65082288-65089900	2023	25.3498	23.4621	1.41287	2.02308		0.0703916	0.015359
NM_001015880	PAPSS2	chr10:89419475-89507462	3858	1.27953	1.05996	0.170379	0.000146489		0.07289	0.0189643
NM_016264	ZNF44	chr19:12382624-12405714	2650	1.26581	1.09597	0.173779	6.05156e-05		0.0736053	0.0121257
NM_012177	FBXO5	chr6:153291657-153304203	2093	25.1361	26.1066	1.56425	2.22392		0.073926	0.00127588
NM_030809	CSRNP2	chr12:51454987-51477454	4592	3.48009	2.98906	0.459709	0.0231709		0.0746435	0.0123492
NM_022752	ZNF574	chr19:42580289-42585720	3131	8.69018	9.02404	0.749544	0.622754		0.0774687	0.00511111
NM_002228	JUN	chr1:59246462-59249785	3323	47.3196	41.1828	3.35624	3.53959		0.0779169	0.0476008
NM_144574	WDR20	chr14:102606188-102676867	2432	6.33744	6.34758	0.372789	0.68184		0.0831397	0.0167972
NM_006242	PPP1R3D	chr20:58511886-58515352	3466	2.38831	2.26724	0.240203	0.147607		0.0833006	0.00180086
NM_001946	DUSP6	chr12:89741836-89746296	2820	48.4836	57.4333	5.99985	2.82531		0.0833215	0.0372417
NM_175884	CCDC71L	chr7:106297210-106301634	4424	2.65085	2.42777	0.222808	0.211897		0.0855951	0.0301812
NM_001955	EDN1	chr6:12290528-12297427	2100	9.51532	10.2938	1.6178	0.0783625		0.0856253	0.022857
NM_006626	ZBTB6	chr9:125670334-125675607	4104	3.67081	4.36734	0.506289	0.194009		0.0871218	0.0309025
NM_152735	ZBTB9	chr6:33422355-33425320	2711	8.68523	10.1399	0.650086	1.00145		0.0877304	0.0427695
NM_138417	KTI12	chr1:52497776-52499472	1696	5.97895	6.39091	0.584337	0.507125		0.0882356	0.0190551
NM_001184718	TIPARP	chr3:156394452-156424557	3683	28.2449	27.1167	3.39534	1.52962		0.0889599	0.00460984
NM_001197109	SCHIP1	chr3:159557649-159615155	1651	6.51855	5.65008	0.524104	0.569426		0.0898647	0.0492515
NR_030724	XPNPEP1	chr10:111624523-111683311	2386	3.60697	2.74507	0.000284542	0.58426		0.0920247	0.0409967
NM_145295	ZNF627	chr19:11708234-11729974	2864	2.49075	2.70814	0.282782	0.196097		0.0921118	0.013576
NM_002714	PPP1R10	chr6:30568176-30585084	4588	18.3934	20.7635	1.68717	1.92985		0.0923725	0.0404326
NM_021960	MCL1	chr1:150547026-150552214	4085	54.839	57.6367	4.57256	5.84211		0.0925948	0.0054275
NM_033089	ZCCHC3	chr20:278203-280963	2760	7.05986	7.44038	0.711195	0.632412		0.092661	0.0141711
NM_006352	ZBTB18	chr1:244216506-244220780	4274	1.38958	1.25166	0.116965	0.128376		0.0928886	0.0354198
NM_003885	CDK5R1	chr17:30814104-30818271	3854	5.78302	5.10506	0.446512	0.565356		0.0929336	0.0381007
NM_052857	ZNF830	chr17:33288548-33290205	1657	5.75128	6.08151	0.603966	0.520737		0.0950497	0.0134759
NM_173176	PTK2B	chr8:27182995-27316908	4152	3.48089	2.94465	0.103438	0.520089		0.0970388	0.016012
NM_001258220	MIS12	chr17:5389693-5394130	2035	4.58975	4.75676	0.697907	0.209343		0.0970683	0.0217017
NM_001256969	CCDC51	chr3:48473579-48481529	1380	2.32739	2.6623	0.280009	0.212416		0.0986885	0.0398358
NR_073595	TYSND1	chr10:71897736-71904484	2722	1.06469	0.985923	0.203705	8.31412e-13		0.0993386	0.0434516
NM_013316	CNOT4	chr7:135046546-135194875	3341	7.2088	6.63565	3.64884e-05	1.38424		0.0999878	0.0413285
NM_003431	ZNF124	chr1:247319202-247335318	1674	3.47551	3.24011	0.342119	0.330494		0.100157	0.0244501
NM_001172677	ZNF607	chr19:38187263-38210089	4013	1.63987	1.4691	0.312308	0.000147232		0.100501	0.0312185
NM_001270507	TNFAIP3	chr6:138188324-138204451	4714	1.67781	2.08585	0.00242697	0.378314		0.101162	0.0262725
NM_014628	MAD2L1BP	chr6:43603576-43608688	1279	17.1444	19.2394	2.24492	1.4697		0.102095	0.0227395
NM_001142578	ZNF780A	chr19:40578898-40596845	3598	1.99836	1.50374	0.000131001	0.358209		0.102321	0.0432001
NM_003955	SOCS3	chr17:76352857-76356160	2737	4.71864	5.78895	0.754773	0.325866		0.102844	0.0437628
NM_025069	ZNF703	chr8:37553300-37556396	2174	10.2415	11.0838	0.906838	1.2919		0.103105	0.0103764
NM_014793	LCMT2	chr15:43619973-43622820	2847	3.50191	3.7431	0.320176	0.429417		0.103463	0.00831241
NM_001143808	BDNF	chr11:27676441-27722600	3764	6.79273	5.66298	0.984911	0.311737		0.104101	0.0242887
NM_003567	BCAR3	chr1:94027342-94147394	3185	38.17	41.6181	4.43528	3.94596		0.105044	0.0276995
NM_138447	ZNF689	chr16:30613878-30621707	3554	1.25061	1.20373	0.0860385	0.171799		0.105054	0.00621629
NM_001172679	ZNF764	chr16:30565084-30569642	2793	1.11799	1.27962	0.14552	0.106457		0.105095	0.0375358
NM_020807	ZNF319	chr16:58028572-58033762	4220	2.12229	2.05682	0.202909	0.239788		0.105931	0.00165423
NM_025189	ZNF430	chr19:21203425-21242852	3919	2.61701	3.1208	1.77832e-05	0.609434		0.106217	0.025027
NM_001017999	KAZN	chr1:15272414-15394651	3653	4.19892	5.07159	0.977942	0.0119088		0.106774	0.0244434
NM_024700	SNIP1	chr1:38000049-38019945	4605	5.37075	4.65182	0.676847	0.402978		0.107739	0.029415
NM_001031721	ZNF613	chr19:52430687-52449011	2339	2.79122	2.53425	0.381673	0.193178		0.107944	0.00630962
NM_145199	LIPT1	chr2:99771417-99779613	1291	1.78638	1.4327	0.285084	0.0645118		0.108601	0.0318147
NM_016272	TOB2	chr22:41829491-41843027	4565	8.45124	8.06096	0.848044	1.03312		0.113926	0.00476849
NM_198256	E2F6	chr2:11584500-11606303	3246	5.93744	7.40803	0.00212707	1.52084		0.114119	0.030589
NM_001040110	NRF1	chr7:129269918-129396922	3513	5.49111	6.9173	0.01464	1.40849		0.114691	0.0314466
NM_001270529	RNF111	chr15:59279864-59389618	5899	2.04388	1.58931	0.412821	0.00398724		0.114722	0.0351002
NM_001272066	SHISA5	chr3:48509196-48542259	2153	1.97854	2.45629	0.0149009	0.493942		0.114738	0.0284365
NM_001277092	ZNF550	chr19:58053203-58071231	3376	1.21653	1.3528	0.121765	0.173416		0.114886	0.0203209
NM_152618	BBS12	chr4:123653856-123666098	3244	1.60989	1.47442	0.154619	0.203632		0.116153	0.0169093
NR_073482	ZNF689	chr16:30613878-30621754	3072	1.90247	2.12727	0.463608	0.0071791		0.116828	0.0427278
NM_000024	ADRB2	chr5:148206155-148208197	2042	16.5742	16.0777	1.90982	1.90861		0.116944	0.0109608
NM_001012981	ZKSCAN2	chr16:25247321-25268855	7126	2.24137	2.51616	0.303366	0.253398		0.117028	0.0358329
NM_177401	MIDN	chr19:1248551-1259142	3793	6.56778	7.73421	0.672419	1.00619		0.117369	0.0433183
NM_015062	PPRC1	chr10:103892786-103910090	5338	21.3418	22.344	2.42358	2.76667		0.118809	0.0081139
NM_173531	ZNF100	chr19:21906842-21950430	4470	5.16477	5.50925	0.671013	0.598731		0.118956	0.0181933
NM_001256371	E2F8	chr11:19245609-19263167	3522	1.84862	1.39461	0.000337639	0.388448		0.119876	0.0430623
NM_145291	ZBTB49	chr4:4291923-4323513	2943	1.37355	1.33255	0.148756	0.175792		0.119932	0.00102413
NM_007129	ZIC2	chr13:100634025-100639019	2975	3.42426	2.94628	0.429803	0.335112		0.120071	0.0463505
NM_001199480	ZSCAN9	chr6:28193028-28201264	1646	7.62237	6.31217	0.309966	1.36592		0.120268	0.020639
NM_001159860	ZNF583	chr19:56915382-56936400	2538	2.34624	1.73894	0.492436	1.60219e-05		0.120546	0.0478427
NM_175876	EXOC8	chr1:231468481-231473578	5097	5.32097	5.80389	0.698191	0.646661		0.120887	0.0296343
NM_014484	MOCS3	chr20:49575350-49578399	3049	3.04919	3.48398	0.40571	0.384336		0.120928	0.0476092
NM_178558	ZNF680	chr7:63980254-64023505	3050	3.74245	3.98892	0.548834	0.38965		0.121387	0.00388093
NM_001163391	ZSCAN12	chr6:28356726-28367544	3519	1.84053	1.59587	0.230536	0.18823		0.121862	0.045581
NM_198535	ZNF699	chr19:9405985-9415795	2094	3.24125	3.18467	0.364823	0.418531		0.121905	0.000194876
NM_016545	IER5	chr1:181057637-181059979	2342	27.1735	28.6768	3.65017	3.18508		0.122385	0.0111641
NM_001199155	KAT7	chr17:47865980-47906458	3556	2.80803	2.38035	0.000146771	0.637021		0.122807	0.0369139
NM_001170716	BCAR1	chr16:75262927-75300707	3178	21.6228	18.6657	3.08626	1.91728		0.124193	0.0299055
NM_145312	ZNF485	chr10:44101854-44113352	2055	3.11169	3.6323	0.507967	0.334448		0.124913	0.0370677
NM_003435	ZNF134	chr19:58125829-58133636	2248	10.115	8.89686	1.33401	1.04321		0.125039	0.0365855
NM_023074	ZNF649	chr19:52392487-52408305	3227	3.19388	3.25669	0.476916	0.329931		0.125082	0.00568638
NM_003420	ZNF35	chr3:44690232-44702283	2649	7.82973	6.94011	1.15368	0.703321		0.125729	0.016765
NR_047001	RNF219-AS1	chr13:78628989-79191460	2418	5.29325	6.13137	0.821054	0.621362		0.126255	0.0426083
NM_031218	ZNF93	chr19:20011721-20046382	2794	6.78622	6.56767	0.771238	0.917131		0.126433	0.00114703
NM_012083	FRAT2	chr10:99092253-99094458	2205	1.61392	1.68001	0.281933	0.137501		0.127335	0.0124565
NM_001195102	GSR	chr8:30535579-30585486	3073	1.16142	1.5684	0.000563033	0.349739		0.128324	0.049222
NM_152667	NANP	chr20:25593572-25604648	3799	6.95504	7.63224	0.906686	0.975809		0.12905	0.0321941
NM_005613	RGS4	chr1:163038763-163046592	3371	3.30831	2.76767	0.297877	0.488324		0.129395	0.0425379
NM_001010851	ZNF766	chr19:52772823-52795976	2975	6.25978	5.21087	0.916158	0.583343		0.130725	0.0473705
NM_021030	ZNF14	chr19:19821280-19843921	2963	2.2083	2.27444	0.363513	0.22438		0.131146	0.00719915
NM_024523	GCC1	chr7:127220681-127225654	4132	7.37406	8.17523	0.981423	1.05944		0.131251	0.0360521
NM_017757	ZNF407	chr18:72342918-72777628	8008	1.65214	1.45507	0.290258	0.1177		0.131294	0.00984325
NM_018260	ZNF701	chr19:53073525-53090427	5244	3.10768	3.14323	0.584508	0.242096		0.132237	0.0381828
NM_080603	ZSWIM1	chr20:44509847-44513905	2787	6.0513	6.87314	0.966692	0.743702		0.132338	0.0342411
NM_001199055	CDIP1	chr16:4560676-4588816	2624	1.28147	1.02023	0.000190254	0.305163		0.132664	0.0399953
NM_005438	FOSL1	chr11:65659691-65667997	1668	414.267	372.81	36.2012	68.7846		0.133387	0.00726695
NM_004645	COIL	chr17:55015560-55038411	2633	12.2126	12.0209	1.6774	1.57166		0.134073	0.000636798
NM_001015048	BAG5	chr14:104022880-104029151	4848	11.9946	12.6552	2.41476	0.899777		0.134465	0.0214808
NR_028102	THUMPD2	chr2:39963199-40006416	2345	2.06397	1.88058	0.181734	0.355202		0.136121	0.00550904
NM_145701	CDCA4	chr14:105475909-105487425	1927	7.26838	7.39217	1.0524	1.01461		0.140991	0.00294177
NM_017956	TRMT12	chr8:125463047-125465266	2219	1.12355	1.20756	0.124433	0.204818		0.141242	0.00338535
NM_022903	CCDC71	chr3:49199967-49203785	1812	10.4559	10.7119	1.24742	1.75384		0.141784	0.00442129
NM_001163999	MECOM	chr3:168801286-168864093	4811	7.01509	6.28885	0.359382	1.53459		0.142362	0.0239442
NM_005982	SIX1	chr14:61111416-61116155	2687	6.47632	7.41414	1.0098	0.969581		0.142499	0.0496358
NM_003489	NRIP1	chr21:16333555-16437126	7556	6.81991	5.87459	0.989021	0.832681		0.143503	0.0495534
NR_034091	LOC100129046	chr1:94057524-94065587	1562	3.50584	3.20632	0.461583	0.506514		0.14423	0.0296522
NM_023016	SOWAHC	chr2:110371910-110376564	4654	10.5439	10.1168	1.35311	1.6272		0.14425	0.00196848
NM_001554	CYR61	chr1:86046443-86049648	2293	1008.2	917.664	145.606	132.845		0.144585	0.0317229
NM_031459	SESN2	chr1:28585962-28609002	3528	3.62582	4.00684	0.707168	0.403522		0.145518	0.00666872
NM_004620	TRAF6	chr11:36505316-36531863	7928	3.82311	3.57086	0.509299	0.577994		0.147051	0.0170846
NM_001014841	NCDN	chr1:36023392-36032380	3365	2.16873	2.31012	0.305793	0.355862		0.147729	0.012016
NM_025040	ZNF614	chr19:52516576-52531680	4676	3.77455	3.91612	0.651784	0.48451		0.14775	0.00129215
NM_020924	ZBTB26	chr9:125680377-125693779	1910	3.51277	3.54692	0.624627	0.423352		0.148445	0.0180069
NM_007147	ZNF175	chr19:52074530-52092991	3785	14.5316	15.047	2.66067	1.76716		0.149697	0.00478218
NM_017943	FBXO34	chr14:55738020-55820329	3466	15.1259	15.8116	2.45884	2.21853		0.151188	0.00788752
NM_019002	ETAA1	chr2:67624441-67637533	3283	5.96881	6.85245	1.15025	0.793071		0.15157	0.02806
NM_024546	RNF219	chr13:79188420-79233314	3534	4.41913	5.08606	0.658834	0.784933		0.151892	0.0454956
NM_032530	ZNF594	chr17:5082830-5095178	4877	1.74554	1.57923	0.201209	0.304206		0.152015	0.00951654
NM_025231	ZSCAN16	chr6:28092386-28097856	1275	3.73032	3.43776	0.351164	0.738581		0.152027	0.00824208
NM_014779	TSC22D2	chr3:150126787-150177615	3885	12.6806	11.7593	2.02644	1.69113		0.152111	0.0146002
NM_015508	TIPARP	chr3:156392204-156424557	4033	3.22193	4.2343	0.189148	0.954521		0.153384	0.0439847
NM_015158	KANK1	chr9:504694-746106	5073	2.24395	1.99217	0.497792	0.153298		0.1537	0.0179443
NM_014797	ZBTB24	chr6:109783718-109804440	5597	4.08879	4.2948	0.74442	0.549723		0.154366	0.00162102
NM_014872	ZBTB5	chr9:37438099-37465407	4649	4.46409	4.79704	0.712151	0.72731		0.15543	0.0267801
NM_002657	PLAGL2	chr20:30780306-30795546	5656	14.8514	15.462	2.173	2.54222		0.155549	0.00224237
NM_001031716	NABP1	chr2:192542860-192553248	3849	11.0982	10.5791	1.41597	2.02348		0.158666	0.00215409
NM_001256835	QTRTD1	chr3:113775581-113807268	3916	5.78111	5.45336	0.678172	1.11265		0.159404	0.00451775
NM_030634	ZNF436	chr1:23685940-23694879	4315	3.14223	2.80364	0.625115	0.326228		0.160001	0.00852287
NM_145288	ZNF296	chr19:45574757-45579688	1586	3.0836	2.87264	0.408211	0.547489		0.160454	0.00481174
NM_001172828	YTHDF2	chr1:29063451-29096287	2719	26.6368	23.2964	6.07165	1.95064		0.16066	0.0176279
NM_001190822	SMAD7	chr18:46446222-46475703	2292	4.544	3.90848	0.458147	0.902705		0.161	0.0164982
NM_000958	PTGER4	chr5:40680031-40693837	3416	1.54443	1.53502	0.224427	0.278395		0.163283	0.0108499
NM_004235	KLF4	chr9:110247132-110252047	2933	7.9421	7.21508	1.21737	1.27286		0.164294	0.0354876
NM_005513	GTF2E1	chr3:120461557-120501916	3033	4.29951	4.43633	0.764657	0.67063		0.164299	0.00106328
NM_133466	ZFP82	chr19:36882860-36909550	2616	5.42467	5.05728	0.974553	0.755721		0.165072	0.0058489
NM_000465	BARD1	chr2:215590369-215674435	5506	6.7088	6.44247	1.372	0.803496		0.165421	0.012523
NM_003620	PPM1D	chr17:58677543-58743640	4777	3.17427	3.36055	0.671657	0.413643		0.16608	0.00506419
NM_033418	METTL18	chr1:169761669-169764061	1475	3.19573	3.47617	0.542496	0.568243		0.16648	0.0307334
NM_024496	IRF2BPL	chr14:77490885-77495042	4157	5.39871	6.13921	0.991073	0.930938		0.166582	0.0475796
NM_006958	ZNF16	chr8:146155743-146176274	2530	3.21225	3.15196	0.48498	0.576545		0.166796	0.00103375
NM_001007257	PRDM2	chr1:14075875-14114574	6197	7.27166	6.57982	1.23511	1.07993		0.167133	0.0302042
NM_020657	ZNF304	chr19:57862644-57871265	4416	4.56085	4.57592	0.811075	0.718552		0.167414	0.00628333
NM_020772	NUFIP2	chr17:27582853-27621166	10880	18.7954	19.7328	3.35259	3.10336		0.167564	0.0121667
NM_018566	YOD1	chr1:207217193-207224422	6265	6.13487	6.14815	1.13481	0.924407		0.167647	0.0127458
NM_033177	GPANK1	chr6:31629005-31633179	2769	1.1667	1.0384	0.263916	0.106454		0.167961	0.0136214
NM_005773	ZNF256	chr19:58452200-58459077	2210	1.41073	1.6439	0.343726	0.171448		0.168653	0.0163866
NM_032173	ZNRF3	chr22:29313376-29453476	6470	2.23798	2.41461	0.520773	0.267975		0.169529	0.00947136
NM_001240	CCNT1	chr12:49082240-49110781	7079	6.27852	5.69914	1.00156	1.03902		0.170365	0.0363403
NM_213598	ZNF543	chr19:57831864-57842144	3671	2.61516	2.72252	0.464844	0.44937		0.171276	0.0134953
NM_005158	ABL2	chr1:179068461-179112224	11940	11.0918	9.83861	1.71707	1.8688		0.171323	0.0430831
NM_023927	GRAMD3	chr5:125758868-125829853	2934	3.86679	3.36881	0.953636	0.29693		0.172835	0.0222398
NM_021047	ZNF253	chr19:19976713-20004293	2329	1.9124	2.07138	0.41756	0.270989		0.172838	0.00439629
NM_015322	FEM1B	chr15:68570140-68588203	7122	9.23536	8.76075	1.66721	1.48647		0.175242	0.00903915
NM_001168239	ABL2	chr1:179068461-179112224	11568	13.4265	12.2992	2.59232	1.91879		0.175354	0.00853039
NM_152622	MIER3	chr5:56215428-56247954	5201	8.93467	8.80335	1.6182	1.49353		0.175427	0.000156341
NM_001164271	DLC1	chr8:12940871-12973753	5786	24.4727	20.5436	2.95744	4.96064		0.175894	0.0312452
NM_001256574	ENC1	chr5:73923230-73937249	5657	11.1585	8.96861	0.887833	2.66413		0.176477	0.030536
NM_001146319	GRAMD3	chr5:125695787-125829853	2785	19.847	18.9408	4.62618	2.22623		0.176664	0.0272313
NM_024310	PLEKHF1	chr19:30156326-30166383	1739	1.97374	1.91888	0.285851	0.403297		0.17704	0.00772035
NM_080666	WDR89	chr14:64063756-64108641	3161	5.2387	5.02522	0.80688	1.0118		0.177192	0.0012366
NM_203344	SERTAD3	chr19:40946747-40950282	1407	6.08944	7.2592	1.74551	0.628915		0.177878	0.0211496
NM_133444	ZNF526	chr19:42724491-42732353	3954	5.99482	5.83411	1.2146	0.892092		0.178097	0.00588988
NM_007149	ZNF184	chr6:27418520-27440897	3102	4.17029	4.23127	0.821935	0.676456		0.178347	0.00443797
NM_153689	C2orf69	chr2:200775978-200792996	3728	11.7151	11.8744	2.48137	1.74695		0.179246	0.0185895
NM_006959	ZNF17	chr19:57922528-57933307	2678	2.97406	2.73056	0.620752	0.403145		0.179486	0.00508028
NM_032018	SPRTN	chr1:231473681-231490769	3580	4.49343	5.20722	0.62005	1.12699		0.180095	0.0162925
NM_001199099	BAIAP3	chr16:1383605-1399442	4489	1.09579	1.33129	0.326041	0.111106		0.180112	0.025226
NM_020787	ZNF624	chr17:16524047-16557167	4244	1.40096	1.15702	0.294798	0.17026		0.181807	0.0358927
NM_001080485	ZNF275	chrX:152599612-152618384	6320	4.26784	3.92613	0.79943	0.691674		0.181976	0.0200734
NM_014117	C16orf72	chr16:9185536-9213555	3979	11.8092	10.9491	2.22505	1.92233		0.182236	0.0159374
NM_001008801	ZNF468	chr19:53341784-53360902	3913	3.09021	3.60747	0.704261	0.517482		0.182413	0.0378308
NM_130850	BMP4	chr14:54416454-54423554	1732	45.544	47.1256	9.74122	7.19434		0.182752	0.00371559
NM_001145312	ETV3	chr1:157094458-157108383	2002	5.83925	6.17149	1.09579	1.09997		0.182816	0.0215215
NM_001145301	RARA	chr17:38474472-38513895	3396	5.21247	6.23409	0.564772	1.53265		0.183236	0.0220796
NM_017704	ANKRD49	chr11:94227152-94232744	1905	7.94655	8.65809	1.54773	1.51642		0.184536	0.0331006
NM_005398	PPP1R3C	chr10:93388196-93392858	2573	1.36322	1.22983	0.264598	0.217765		0.186021	0.0235539
NM_173632	ZNF776	chr19:58258163-58269527	5292	4.54775	4.93962	0.967109	0.804385		0.186721	0.0146027
NM_001400	S1PR1	chr1:101702304-101707076	3050	3.60308	3.20612	0.660752	0.616309		0.187549	0.0431745
NM_178006	STARD13	chr13:33677271-33859901	5926	3.72596	3.95995	0.795634	0.655521		0.188807	0.00482008
NM_003954	MAP3K14	chr17:43340487-43394414	4467	16.2992	15.4036	2.51439	3.47717		0.188992	0.00266893
NM_016474	CCDC174	chr3:14693252-14714166	2960	5.12206	5.59935	1.04624	0.98585		0.189536	0.032304
NM_145214	TRIM11	chr1:228581376-228594517	2691	5.93042	6.74567	1.1468	1.25843		0.189745	0.0466497
NM_021269	ZNF708	chr19:21473962-21512212	4003	2.85779	2.92959	0.675674	0.425133		0.190208	0.0229661
NM_001284518	PHF23	chr17:7138346-7142249	1921	16.75	14.7693	3.19437	2.80397		0.190307	0.0419669
NM_001032373	ZNF226	chr19:44669248-44681838	2567	2.37841	2.00988	0.532621	0.304124		0.190677	0.0241468
NM_024762	ZNF552	chr19:58318449-58326281	2352	2.79253	2.44195	0.583643	0.416295		0.191029	0.0237068
NM_005955	MTF1	chr1:38275238-38325292	7972	4.23445	4.29295	0.768279	0.863429		0.191349	0.000865822
NM_153690	FAM43A	chr3:194406621-194409766	3145	1.96976	1.98128	0.372988	0.385906		0.192074	3.30577e-05
NM_017632	CDKN2AIP	chr4:184365788-184369049	2374	10.5557	10.1212	1.84872	2.15547		0.193655	0.00179623
NM_032833	PPP1R15B	chr1:204372491-204380944	5275	16.3152	18.2258	3.47952	3.21408		0.193787	0.040029
NM_006170	NOP2	chr12:6666035-6677498	2680	13.5565	11.14	3.38165	1.4066		0.193884	0.0260743
NM_017544	NKRF	chrX:118722299-118739846	3257	12.4829	12.6493	2.65286	2.22276		0.193999	0.00520129
NM_018364	RSBN1	chr1:114304453-114355070	6593	5.25275	5.20158	1.16753	0.87206		0.195095	0.0188071
NM_003414	ZNF267	chr16:31885078-31928629	3268	5.05675	4.86387	1.0703	0.868118		0.195393	0.0012379
NM_153358	ZNF791	chr19:12721731-12740676	2495	11.932	10.9321	2.83798	1.6361		0.195681	0.00804154
NM_001003681	HMGXB4	chr22:35653444-35691800	4136	9.99604	11.01	2.46403	1.68519		0.197525	0.0072784
NM_001166037	ZNF260	chr19:37001588-37019248	5360	5.56552	5.89158	1.28835	0.984976		0.198421	0.00240167
NM_024784	ZBTB3	chr11:62518434-62521656	2974	1.59997	1.60759	0.354047	0.28619		0.199603	0.0155273
NM_025054	VCPIP1	chr8:67542487-67579452	8176	5.45008	4.77514	1.08509	0.957745		0.199784	0.0453795
NM_153812	PHF13	chr1:6673755-6684093	3670	8.84687	8.62757	2.12501	1.37927		0.200537	0.0224785
NM_022453	RNF25	chr2:219528586-219536781	1561	9.81377	10.4282	1.77841	2.28099		0.200544	0.00286997
NM_001129996	ZNF222	chr19:44529493-44537262	1650	2.03098	1.94466	0.346676	0.451904		0.200868	0.00220203
NM_001802	CDR2	chr16:22357256-22385938	2702	15.0207	14.547	2.78537	3.16664		0.201301	0.000862415
NM_017761	PNRC2	chr1:24286300-24289949	2414	52.6366	50.3856	10.4378	10.38		0.202071	0.0173558
NM_015235	CSTF2T	chr10:53455245-53459355	4110	9.05213	10.2459	2.07019	1.83145		0.202178	0.0417289
NM_001282797	ZNF7	chr8:146052902-146068607	2125	8.73129	8.44799	1.91083	1.5703		0.202635	0.00124853
NM_005815	ZNF443	chr19:12540519-12551926	2664	1.02632	1.0889	0.212342	0.2167		0.202836	0.0229732
NM_198243	ASB7	chr15:101142754-101191904	4963	2.45963	2.49425	0.557377	0.447729		0.202893	0.0096964
NM_015168	ZC3H4	chr19:47567446-47617009	6116	9.01041	10.1378	1.59571	2.29788		0.20334	0.013712
NM_017635	SUV420H1	chr11:67923506-67980784	4562	4.46874	4.44641	1.06229	0.755328		0.20388	0.0267427
NM_024627	C22orf29	chr22:19833660-19842371	6635	3.74817	3.66845	0.79925	0.717386		0.204492	0.000376624
NM_002033	FUT4	chr11:94277016-94283064	6048	2.32439	2.27631	0.411615	0.529659		0.204594	0.00823483
NM_001394	DUSP4	chr8:29190578-29208267	5621	25.2957	25.6644	5.11108	5.33563		0.204998	0.000448361
NM_001136265	IFFO2	chr1:19230773-19282826	5835	14.5567	13.9869	2.58816	3.29816		0.206222	0.00202877
NM_018149	SMG8	chr17:57287370-57292611	3266	7.70902	8.56345	1.40229	1.9656		0.206969	0.0104851
NM_006038	SPATA2	chr20:48519928-48532080	4056	4.52026	4.45858	1.07396	0.791002		0.207706	0.0195296
NM_018143	KLHL11	chr17:40009798-40021629	2326	6.3386	7.15158	1.49175	1.31281		0.207896	0.0395053
NM_201269	ZNF644	chr1:91380856-91487812	5765	22.8408	20.2971	4.30648	4.66655		0.208008	0.043427
NM_001003688	SMAD1	chr4:146403956-146480325	2877	2.42363	2.25158	0.621411	0.354299		0.208699	0.0125676
NM_006991	ZNF197	chr3:44666510-44686752	4336	3.42314	3.26381	0.815234	0.580724		0.208759	0.00497435
NM_022836	DCLRE1B	chr1:114447914-114456708	3788	9.44274	11.4701	1.714	2.66772		0.209523	0.0419243
NM_003582	DYRK3	chr1:206808880-206822542	2167	6.32378	6.31184	1.39014	1.25755		0.209542	0.00793652
NM_022817	PER2	chr2:239152678-239197207	6342	1.99199	2.0381	0.363811	0.481603		0.209775	0.0104736
NM_016324	ZNF274	chr19:58694355-58724928	2578	8.12646	7.56157	1.48716	1.82036		0.210831	0.00682547
NM_016605	FAM53C	chr5:137673703-137685418	4394	11.4883	13.562	1.83551	3.44675		0.210866	0.0202263
NM_173211	TGIF1	chr18:3453771-3458406	1354	14.1526	11.0446	4.15849	1.16737		0.211367	0.044154
NM_172373	ELF1	chr13:41506054-41593508	3739	5.57751	6.52062	1.53036	1.02829		0.211491	0.0268158
NM_025027	ZNF606	chr19:58488440-58514714	4225	1.82158	1.61634	0.506643	0.222384		0.212055	0.0212082
NM_181846	ZSCAN22	chr19:58838384-58853712	4643	2.41032	2.3809	0.494262	0.524829		0.2127	0.000127893
NM_001040664	PPAN-P2RY11	chr19:10216898-10226064	3207	3.37655	3.86953	0.443064	1.10001		0.212953	0.0244289
NM_003441	ZNF141	chr4:331595-367691	1642	3.48573	3.1838	0.77373	0.647592		0.213107	0.0171003
NM_017749	AMBRA1	chr11:46417961-46612914	5025	3.81416	4.11149	0.841203	0.856203		0.214166	0.0299695
NM_148886	MIEF2	chr17:18164423-18169095	2441	6.2046	5.07774	0.852025	1.56815		0.21451	0.0329023
NM_006022	TSC22D1	chr13:45006278-45011060	3214	29.7826	25.6067	6.76466	5.12602		0.214675	0.0358991
NM_005067	SIAH2	chr3:150458909-150481263	2620	6.07714	5.77775	1.27131	1.28117		0.21531	0.0203494
NM_145715	TIGD2	chr4:90033967-90036052	2085	6.77902	6.09345	1.43295	1.35302		0.216429	0.0406569
NR_024380	LOC441666	chr10:42827313-42863493	6661	1.10344	1.221	0.308479	0.195441		0.216792	0.00797315
NM_145115	ZSCAN25	chr7:99214570-99230030	4349	4.07232	4.46451	0.914921	0.9376		0.217003	0.0367176
NM_152379	C1orf131	chr1:231359508-231376924	1435	2.81275	3.27703	0.483743	0.838154		0.217068	0.0178164
NM_001194990	MEPCE	chr7:100026412-100031749	2297	8.02065	8.36573	1.40082	2.1595		0.217273	0.0157812
NM_145702	TIGD1	chr2:233412778-233415226	2448	1.06824	1.1842	0.167602	0.321854		0.2173	0.0148063
NM_024091	FASTKD3	chr5:7859271-7869150	2437	5.62414	5.73067	1.24002	1.2385		0.218279	0.00762774
NM_022482	GZF1	chr20:23345020-23353683	4741	6.69978	6.07582	1.66483	1.12949		0.218723	0.00730523
NM_001199513	TGIF2	chr20:35201875-35222355	3321	11.6908	12.5739	2.67098	2.64623		0.219134	0.029528
NM_024613	PLEKHF2	chr8:96145948-96168913	2965	7.76564	7.80402	2.14544	1.27056		0.219401	0.045364
NM_012342	BAMBI	chr10:28966423-28971868	1724	1.94941	1.79037	0.556725	0.271518		0.221468	0.024985
NM_001634	AMD1	chr6:111195986-111216913	3421	44.2318	43.7757	9.27504	10.3914		0.223463	0.00332832
NM_030759	NRBF2	chr10:64893006-64914791	1901	16.085	15.8662	2.93335	4.2143		0.223705	0.0284057
NM_001159293	ZNF737	chr19:20720797-20748626	8391	1.41629	1.38698	0.338033	0.291377		0.224527	0.00170255
NM_007156	ZXDA	chrX:57931863-57937067	5204	1.33174	1.1718	0.297746	0.264822		0.224709	0.0441352
NM_007135	ZNF79	chr9:130186652-130207651	2086	2.29975	2.10946	0.516254	0.475134		0.224845	0.0283125
NM_001037813	ZNF284	chr19:44576296-44591623	2208	1.62812	1.83725	0.453546	0.326075		0.224975	0.0154117
NM_024675	PALB2	chr16:23614482-23652678	4058	6.10754	6.71228	1.44754	1.43674		0.224986	0.0386428
NM_001135178	ZNF397	chr18:32820993-32827153	2644	1.52911	1.46263	0.380673	0.292784		0.225105	0.00314379
NM_003437	ZNF136	chr19:12273871-12300064	3018	2.60723	2.81024	0.727667	0.493678		0.225446	0.00583751
NM_001128214	KCTD6	chr3:58477822-58488087	1559	6.97736	7.94281	1.91981	1.44666		0.225632	0.0232273
NM_012416	RANBP6	chr9:6011018-6015640	4622	1.94317	1.61118	0.281415	0.521729		0.225961	0.0271288
NM_031307	PUS3	chr11:125763379-125773116	1844	5.76423	5.58314	1.08928	1.48891		0.227206	0.0110434
NM_024106	ZNF426	chr19:9638680-9649303	2304	6.34159	7.28749	1.65663	1.4412		0.227296	0.0467477
NM_023077	SELRC1	chr1:53152013-53164038	2114	11.3269	12.7329	2.50475	2.97107		0.227592	0.0308971
NM_138330	ZNF675	chr19:23835707-23870017	2209	5.32334	5.81906	1.25054	1.2865		0.227692	0.0357158
NM_212550	BLOC1S3	chr19:45682002-45685058	2600	4.55769	4.38285	0.876415	1.16268		0.228073	0.0054514
NM_052852	ZNF486	chr19:20278022-20311299	3897	5.14066	5.34037	1.34637	1.04537		0.228197	0.00383499
NM_003417	ZNF264	chr19:57702867-57734214	12163	3.18552	2.865	0.823456	0.560577		0.228746	0.00890119
NM_001243076	E2F3	chr6:20403909-20493945	4425	16.1368	15.5203	3.40672	3.83831		0.22886	0.00172937
NM_021184	C6orf47	chr6:31626074-31628549	2475	11.8455	10.4888	2.60835	2.51393		0.229346	0.0490693
NM_178496	MB21D2	chr3:192514604-192635950	3367	2.9683	3.08724	0.584622	0.804629		0.229418	0.00849334
NM_003447	ZNF165	chr6:28048481-28057340	2377	1.5781	1.90064	0.548082	0.253234		0.230347	0.0261151
NM_024336	IRX3	chr16:54317211-54320378	2308	2.00963	1.98579	0.446886	0.47404		0.230495	0.000156503
NM_080867	SOCS4	chr14:55493843-55516206	6883	7.01218	6.37386	1.84836	1.24543		0.231121	0.00728498
NM_016090	RBM7	chr11:114271383-114279635	1917	33.8958	30.334	8.32482	6.60542		0.23245	0.0192305
NM_022090	C5orf54	chr5:159820154-159827060	2807	1.44531	1.58666	0.337136	0.369953		0.233211	0.0301741
NM_006532	ELL	chr19:18553472-18632937	4027	4.60691	5.03316	1.04937	1.20549		0.233905	0.0201304
NM_006323	SEC24B	chr4:110354970-110461615	4646	5.02218	5.30528	1.21928	1.20832		0.235063	0.0226078
NR_103464	HSPA14	chr10:14880158-14888998	4806	6.42402	7.20171	1.3389	1.87319		0.235737	0.0122206
NM_014330	PPP1R15A	chr19:49375648-49379319	2383	113.501	100.508	20.928	29.5232		0.235743	0.0142669
NM_032725	BUD13	chr11:116618885-116643714	2206	24.5564	24.4519	6.21506	5.39419		0.236883	0.0125299
NM_015131	WDR43	chr2:29117532-29171080	3501	51.2478	49.4567	11.1127	12.7681		0.237137	0.00104159
NM_017665	ZCCHC10	chr5:132332677-132362240	2121	5.19286	5.64499	1.20985	1.3635		0.237441	0.0203654
NM_020786	PDP2	chr16:66914382-66925002	7030	4.51616	4.33925	1.09851	1.01514		0.238685	0.00472082
NM_001145357	SIN3A	chr15:75661719-75748124	6604	12.0475	10.5645	2.95665	2.45112		0.239155	0.0354149
NM_015048	SETD1B	chr12:122242637-122270562	8195	3.67891	4.07866	0.749127	1.11902		0.240816	0.00862105
NM_001001890	RUNX1	chr21:36160097-36260987	7274	13.6824	13.1801	3.14855	3.3412		0.241591	0.00640054
NM_005124	NUP153	chr6:17615265-17707065	5937	62.2302	57.4434	13.4984	15.4826		0.242167	0.0154076
NM_001134419	CDC7	chr1:91966403-91991321	3185	10.0142	11.7818	3.16323	2.12909		0.242812	0.0271397
NM_015020	PHLPP2	chr16:71678851-71748704	7919	6.3782	6.21652	1.33654	1.72743		0.243274	0.0110509
NM_005911	MAT2A	chr2:85766100-85772403	3006	102.197	99.1565	26.3082	22.7565		0.243674	0.00107383
NM_152600	ZNF579	chr19:56088890-56092211	2168	3.28865	3.58633	0.750028	0.928104		0.244093	0.00961691
NM_020230	PPAN	chr19:10216898-10221975	1728	16.1174	19.1234	3.29977	5.33572		0.245042	0.0254655
NM_006716	DBF4	chr7:87505543-87538856	3907	19.4474	20.6294	4.62973	5.19184		0.245069	0.00817461
NM_001029882	AHDC1	chr1:27860755-27930143	6496	4.19079	4.62706	1.01617	1.14788		0.245417	0.028037
NM_001127208	TET2	chr4:106067841-106200960	9780	2.81017	2.50156	0.769992	0.536154		0.245898	0.0116517
NM_001270	CHD1	chr5:98190907-98262238	6457	22.9961	22.1702	5.17768	5.97318		0.246885	0.00114327
NM_001258219	MIS12	chr17:5389693-5394130	2429	7.73897	8.57931	2.5365	1.49648		0.247145	0.0133201
NM_001080826	SGK223	chr8:8175257-8239257	4627	14.6708	14.3831	3.65641	3.53023		0.247355	0.002122
NM_020205	OTUD7B	chr1:149912228-149982686	6415	8.86075	8.74249	2.25564	2.1042		0.247673	0.000313721
NM_139118	YY1AP1	chr1:155629232-155658823	2662	10.0902	11.0212	3.0262	2.21173		0.248109	0.00643151
NM_001204456	RBAK	chr7:5085451-5109119	6356	4.72473	4.36473	1.45259	0.807181		0.248614	0.0236267
NM_001001662	ZNF782	chr9:99579272-99616389	3313	1.41355	1.45201	0.403238	0.309742		0.24881	0.0120238
NM_001144068	ZNF772	chr19:57980953-57988938	5296	2.44149	2.18691	0.579151	0.576972		0.249789	0.0465774
NM_003244	TGIF1	chr18:3450169-3458406	1605	6.87566	7.66775	1.909	1.72593		0.249937	0.0367795
NM_173079	RUNDC1	chr17:41132581-41145707	3828	5.27153	5.52268	1.18484	1.51775		0.250374	0.00367268
NM_001256404	DENND2C	chr1:115127195-115212732	4514	1.29308	1.36106	0.350229	0.317237		0.251481	0.00650037
NM_152289	ZNF561	chr19:9718001-9731916	4540	4.51584	4.7027	1.19043	1.13343		0.252085	0.00978762
NM_020951	ZNF529	chr19:37034516-37064197	5145	2.24478	2.42274	0.637839	0.538906		0.252114	0.00910127
NR_024322	MSL3P1	chr2:234774089-234777055	1990	5.78811	5.27029	1.04413	1.75235		0.252883	0.0146038
NM_017955	CDCA4	chr14:105475909-105487425	2453	12.9361	15.733	2.80311	4.45265		0.253086	0.0368375
NM_182757	RNF144B	chr6:18387580-18469105	5036	1.45383	1.43782	0.441067	0.291824		0.253451	0.0417526
NM_152411	ZNF786	chr7:148766732-148787869	3268	1.82549	1.83905	0.368244	0.561235		0.253641	0.0438799
NM_014577	BRD1	chr22:50166936-50218452	4608	5.39771	5.60503	1.39486	1.40569		0.254532	0.0158066
NM_012408	ZMYND8	chr20:45837858-45985633	5249	5.34349	5.9191	1.24364	1.62318		0.254544	0.0111295
NM_001199251	SGOL1	chr3:20209935-20227724	4136	1.64528	1.64221	0.419749	0.419045		0.255147	0.000417249
NM_001098496	ZNF419	chr19:57999078-58006048	2225	2.25611	1.87507	0.673035	0.3817		0.255311	0.0275944
NM_203390	RBM12B	chr8:94743730-94753224	5101	6.11207	5.88414	1.73445	1.34845		0.256989	0.00625967
NM_173824	C3orf38	chr3:88198892-88207115	2630	12.2414	13.2763	3.43647	3.13303		0.257449	0.0231407
NM_001452	FOXF2	chr6:1390068-1395832	2187	4.96965	4.76287	1.13797	1.37015		0.257705	0.00197228
NM_018343	RIOK2	chr5:96496570-96519005	3963	6.34511	6.20693	1.27234	1.99397		0.260221	0.0424012
NM_152640	DCP1B	chr12:2055213-2113677	2092	1.65761	1.74664	0.38181	0.510056		0.261986	0.00615541
NM_033452	TRIM47	chr17:73870244-73874656	2263	7.84229	7.4015	2.13105	1.87079		0.262523	0.00533122
NR_104273	DEAR	chr4:153258806-153259248	370	1.80108	1.92443	0.565166	0.413452		0.26268	0.0059056
NM_005088	AKAP17A	chrX:1710485-1721411	3208	4.58282	5.00162	1.20794	1.31164		0.262882	0.0283818
NM_005088	AKAP17A	chrY:1660485-1671411	3208	4.58282	5.00162	1.20794	1.31164		0.262882	0.0283818
NM_001170905	ZNF736	chr7:63773185-63810017	2098	3.1641	2.9751	0.860487	0.753581		0.262912	0.00644119
NM_053053	TADA1	chr1:166825748-166845654	2247	7.26815	7.66319	2.19376	1.75076		0.264177	0.00308073
NM_001142575	IMPDH1	chr7:128032330-128046024	2306	3.28622	2.93522	1.07342	0.57862		0.26554	0.0227376
NM_100486	WAC	chr10:28822420-28912041	5229	4.01644	4.18942	1.00341	1.17638		0.265638	0.00164383
NM_021646	ZNF500	chr16:4800814-4817166	3252	1.47461	1.40754	0.359895	0.40621		0.26581	0.00266881
NM_024831	TGS1	chr8:56685790-56738005	3692	8.4379	9.00457	2.16552	2.48478		0.266608	0.00712249
NM_001146030	SEMA7A	chr15:74701629-74726001	3229	16.3145	13.8118	4.90603	3.13292		0.266842	0.0246509
NM_005737	ARL4C	chr2:235401685-235405693	4008	17.4397	17.034	5.21342	3.99505		0.267116	0.0178196
NM_018025	GPATCH1	chr19:33571785-33621318	3362	4.92338	5.65708	1.22072	1.61181		0.267713	0.0250927
NM_001023561	ZNF749	chr19:57946692-57957191	2929	4.09336	3.99664	1.04943	1.11697		0.267787	0.000797952
NM_145111	FAM200A	chr7:99143922-99149757	2488	3.78996	4.41554	1.23653	0.96371		0.268142	0.0361047
NM_001145513	SCRN1	chr7:29959718-30029734	5276	2.96427	2.37383	0.929258	0.503048		0.268318	0.0403553
NM_001184751	ZNF408	chr11:46722643-46727466	2212	4.2114	3.49179	1.21744	0.854365		0.268954	0.0415252
NR_045484	LOC646626	chr1:85742040-85743771	888	1.26552	1.4042	0.366564	0.351964		0.26914	0.0430276
NM_016166	PIAS1	chr15:68346571-68480404	2280	12.8619	11.9829	3.57802	3.11453		0.269374	0.00926372
NM_014913	ADNP2	chr18:77866914-77898228	5387	10.676	10.5691	2.9449	2.7936		0.270109	0.000306487
NM_002114	HIVEP1	chr6:12012723-12165232	8874	8.21777	7.52586	2.19428	2.05879		0.270145	0.0320305
NM_018704	CTTNBP2NL	chr1:112938799-113003786	5900	12.5493	10.4772	3.63159	2.60238		0.27073	0.0400977
NM_018994	FBXO42	chr1:16576558-16678948	2976	5.56091	6.39862	1.48115	1.76181		0.271161	0.0409611
NM_183419	RNF19A	chr8:101269286-101322394	4407	3.73847	3.0067	0.586767	1.24251		0.271198	0.0386269
NM_152608	SDE2	chr1:226170402-226187066	4009	7.35605	8.07067	2.04039	2.14915		0.271577	0.0363608
NM_006978	RNF113A	chrX:119004494-119005791	1297	8.95534	8.72897	2.58072	2.23408		0.272264	0.00227282
NM_013964	NRG1	chr8:32405727-32622558	3078	1.83701	1.70237	0.475406	0.490686		0.272955	0.0312068
NM_024747	HPS6	chr10:103825123-103827795	2672	5.9491	6.68085	1.37151	2.07637		0.272992	0.0120763
NM_001136156	ZNF507	chr19:32836513-32878573	7718	6.97315	7.90166	2.19267	1.87174		0.273241	0.0348673
NR_002909	SNHG3	chr1:28832454-28837404	2238	9.65693	12.195	3.8613	2.11573		0.273524	0.045543
NM_017819	TRMT10C	chr3:101280679-101285290	1845	25.3808	23.217	7.10485	6.20361		0.273849	0.0186896
NM_001242783	TRIM26	chr6:30152231-30181271	3385	18.4504	18.1319	5.03717	4.98621		0.273995	0.00623591
NM_021830	C10orf2	chr10:102747292-102754158	3621	4.81456	5.74516	0.905959	1.99147		0.274385	0.0347827
NM_017612	ZCCHC8	chr12:122956145-122985620	4255	9.10035	8.16151	2.30342	2.44155		0.274882	0.0434651
NM_153695	ZNF367	chr9:99148224-99180669	3702	16.4944	18.1041	4.37243	5.15199		0.275284	0.0161572
NM_024316	LENG1	chr19:54659378-54663446	888	11.195	12.5442	3.52818	3.01684		0.275705	0.0286647
NM_017745	BCOR	chrX:39910498-39956719	6321	5.03363	5.3615	1.16408	1.70291		0.275801	0.0134598
NM_058241	CCNT2	chr2:135676391-135716915	6923	4.94821	4.31455	1.12575	1.4313		0.276057	0.0282639
NM_017742	ZCCHC2	chr18:60190657-60245818	5543	3.36739	3.0763	0.780755	0.998472		0.276119	0.00800864
NM_001012409	SGOL1	chr3:20209935-20227698	3999	3.18007	3.15589	0.817215	0.93343		0.276303	0.0122473
NM_001243120	SKP2	chr5:36152144-36184142	3257	1.21413	1.50221	0.483525	0.267741		0.276573	0.0376395
NM_017748	CWC25	chr17:36956686-36981603	3103	11.493	10.3976	3.14573	2.91211		0.276732	0.0360615
NM_001099270	ZBTB34	chr9:129622943-129648156	6563	3.46076	3.75093	1.03503	0.96271		0.277014	0.026348
NM_014840	NUAK1	chr12:106457124-106533811	6821	18.8732	16.9686	5.36177	4.58948		0.277644	0.0245552
NM_002158	FOXN2	chr2:48541794-48606434	5463	8.43257	7.25069	2.38385	2.0077		0.280015	0.0469978
NM_001099642	CMTR2	chr16:71316202-71323315	4027	4.94813	4.73961	1.31985	1.39435		0.280169	0.00909294
NM_001201475	C18orf21	chr18:33552587-33559250	1127	1.48862	1.57313	0.42715	0.432268		0.280695	0.0239181
NM_014898	ZFP30	chr19:38123388-38146313	4611	4.01909	3.80739	1.18293	1.01713		0.281105	0.00295705
NM_018366	BLOC1S4	chr4:6717841-6719387	1546	3.47321	3.72169	0.794047	1.23013		0.281335	0.0192404
NM_001969	EIF5	chr14:103800338-103811361	5944	53.6739	59.7947	13.8451	18.0858		0.281407	0.0122053
NM_018064	AKIRIN2	chr6:88384577-88411985	1932	17.9183	16.8048	4.47996	5.29419		0.281488	0.00446295
NM_000662	NAT1	chr8:18067617-18081198	1799	2.30833	2.0993	0.551246	0.689956		0.281603	0.0103332
NM_001256405	KDM2A	chr11:67007505-67025550	5369	12.7433	11.4112	4.3749	2.42765		0.281627	0.0249488
NM_001166139	LCORL	chr4:17882217-18023483	5043	2.96114	3.13452	1.06235	0.6545		0.281651	0.0318871
NM_014789	ZNF623	chr8:144731953-144735900	3947	4.75518	4.90307	1.52068	1.21323		0.283065	0.00961828
NM_015324	RRP8	chr11:6621143-6624880	1751	7.3172	8.13337	1.8031	2.57887		0.283612	0.0102782
NM_145914	ZSCAN21	chr7:99647416-99662663	1989	4.71888	4.64548	1.21152	1.44506		0.283691	0.0127712
NM_001127457	CRY2	chr11:45868668-45904796	4065	2.45433	2.81644	0.557029	0.941169		0.284247	0.0192027
NM_006734	HIVEP2	chr6:143072603-143266338	9724	18.787	16.7884	5.65929	4.46886		0.284695	0.0161477
NM_006015	ARID1A	chr1:27022521-27108601	8585	13.4705	13.2213	3.63766	3.96401		0.284794	0.000700936
NM_001204818	ZNF587B	chr19:58341661-58357606	3340	5.68692	5.02806	1.71899	1.33797		0.285298	0.0194603
NM_032509	MAK16	chr8:33342684-33358778	3574	11.4996	11.2959	2.82726	3.68418		0.285646	0.0254091
NM_182627	WDR53	chr3:196281058-196295413	1571	6.33229	5.97227	1.81125	1.71081		0.28624	0.0172464
NM_001197114	IQCJ-SCHIP1	chr3:158787040-159615155	2384	4.45376	4.02246	1.21554	1.21242		0.286444	0.04531
NM_001164000	MECOM	chr3:168801286-168865522	5740	5.19424	4.76638	1.54335	1.31461		0.286926	0.0125934
NM_001102401	TTI2	chr8:33356026-33370703	2394	5.04736	5.46757	1.53197	1.4877		0.287179	0.0337822
NM_153371	LNX2	chr13:28120049-28194720	4804	2.99699	2.92815	0.870001	0.835389		0.287823	0.00203107
NM_182501	MTERFD2	chr2:242034980-242041747	1637	4.56643	5.15946	1.64801	1.15367		0.288064	0.0134696
NM_016535	ZNF581	chr19:56154985-56156989	1226	7.94865	7.51842	2.57601	1.8845		0.288388	0.0104878
NR_046262	LOC646719	chr5:36871462-36876796	5334	1.8756	2.13657	0.71983	0.438007		0.288581	0.0179182
NM_006980	MTERF	chr7:91502020-91510016	2163	5.25147	4.7395	1.53588	1.35182		0.289031	0.0271066
NM_014699	ZNF646	chr16:31085742-31094833	6208	3.3604	3.54611	0.970947	1.02536		0.289047	0.0150716
NR_073000	ACTR3B	chr7:152456833-152552464	2161	2.16294	2.68852	0.476054	0.926591		0.289118	0.0398216
NM_001142579	ZNF780A	chr19:40575058-40596845	4250	1.56356	1.65548	0.471001	0.461209		0.289593	0.0240224
NM_173084	TRIM59	chr3:160153290-160167626	3876	5.49979	5.97227	1.86645	1.45639		0.289646	0.00629662
NM_152603	ZNF567	chr19:37180301-37212225	2688	4.59727	4.22758	1.47624	1.07996		0.289659	0.00752054
NM_006020	ALKBH1	chr14:78138748-78174356	2585	5.06182	5.35172	1.48744	1.53112		0.289869	0.021994
NM_002729	HHEX	chr10:94449680-94455408	1759	4.00376	3.43838	0.987611	1.17221		0.290215	0.0474754
NM_001077397	IRF2BP2	chr1:234740014-234745271	4615	7.83921	7.0233	2.37364	1.95689		0.291373	0.0196764
NM_001012761	RGMB	chr5:98104998-98132198	4580	12.2872	11.4574	2.8792	4.0397		0.291388	0.0101094
NM_015694	ZNF777	chr7:149128453-149158053	3072	11.5273	11.0963	3.63904	2.96197		0.291775	0.00517764
NM_001004301	ZNF813	chr19:53970988-53997546	4188	2.42271	2.67479	0.71776	0.76958		0.291778	0.0369259
NM_001039999	FAM83G	chr17:18874380-18908060	2930	12.7384	11.5333	3.21925	3.87325		0.292213	0.0155151
NM_001040185	ZNF765	chr19:53898396-53915262	4577	4.17935	3.61071	1.22011	1.05635		0.292226	0.0490002
NM_001003699	RREB1	chr6:7108085-7252213	8733	3.7244	3.37677	1.23208	0.845145		0.292519	0.010946
NM_001195056	DDIT3	chr12:57910370-57914300	1178	1.80046	1.53041	0.338739	0.637005		0.29294	0.0286072
NM_001284265	CCDC117	chr22:29169124-29185289	3717	7.94129	8.59679	2.08175	2.76842		0.293273	0.00658512
NM_001257273	ZNF451	chr6:56954807-56974512	9542	5.333	4.83493	1.67375	1.31814		0.294248	0.0102421
NM_025194	ITPKC	chr19:41223007-41246765	3385	2.76311	2.75776	0.965572	0.659522		0.294355	0.0498458
NM_030980	ISG20L2	chr1:156692412-156697705	2051	17.3406	19.1195	4.59858	6.16344		0.295173	0.00887613
NM_152556	C7orf60	chr7:112459201-112579932	3942	2.32466	2.45818	0.880385	0.533645		0.295647	0.039921
NM_194329	RNF38	chr9:36336398-36400296	4939	8.87026	8.89027	2.14725	3.12365		0.296776	0.0495799
NM_004456	EZH2	chr7:148504463-148581441	2723	2.20348	2.30809	0.807466	0.531913		0.296876	0.0325723
NM_006510	TRIM27	chr6:28870778-28891768	2969	27.6462	25.173	8.5807	7.10238		0.29692	0.0123001
NM_001012414	TRIM61	chr4:165875597-165898818	1580	1.20978	1.32625	0.478322	0.274938		0.297023	0.0306966
NM_001144879	IMPA1	chr8:82569150-82598589	3287	2.47334	2.82835	1.01685	0.561033		0.297619	0.0268123
NM_032164	ZNF394	chr7:99090853-99097877	2145	5.6518	6.25698	1.76004	1.78961		0.29807	0.045532
NM_001396	DYRK1A	chr21:38792601-38887679	5212	11.2	11.7504	3.79681	3.05685		0.298629	0.00459696
NM_032120	RBM48	chr7:92158086-92166823	1717	5.76966	6.17891	1.78148	1.78692		0.298647	0.0310367
NM_001198852	FOXJ3	chr1:42642209-42800886	5112	4.29433	3.89383	1.2391	1.21849		0.300139	0.043901
NM_033550	TP53RK	chr20:45313003-45318276	3373	7.34331	7.49612	2.25494	2.21397		0.301151	0.0055247
NM_005791	MPHOSPH10	chr2:71357443-71377232	2485	22.0691	20.1417	5.79841	6.95085		0.302038	0.0119433
NM_001190796	NCK1	chr3:136649316-136667968	1701	9.26289	8.31206	3.12661	2.18947		0.302481	0.0116608
NM_001142498	SIRT1	chr10:69644938-69678147	3588	5.4539	6.37419	2.09964	1.47978		0.30262	0.0250456
NM_020828	ZFP28	chr19:57050316-57068170	4087	4.41569	4.18858	1.25109	1.35515		0.302901	0.00836749
NM_145804	ABTB2	chr11:34172533-34379555	4903	8.09132	9.37527	2.39448	2.89837		0.303027	0.0405153
NM_138368	AP5B1	chr11:65541368-65548062	6595	7.67041	7.63645	2.1416	2.49805		0.303109	0.0201573
NM_015412	C3orf17	chr3:112721291-112738555	4856	7.52656	6.51997	1.62869	2.63788		0.303745	0.0205881
NM_015905	TRIM24	chr7:138145078-138270332	4004	16.6898	17.408	5.88891	4.48826		0.304335	0.0130845
NM_031217	KIF18A	chr11:28042162-28129746	3463	22.4646	24.8055	7.61663	6.77507		0.304457	0.0266966
NM_001082969	C11orf57	chr11:111944967-111955874	3183	22.399	19.5209	6.79642	5.96863		0.304511	0.0466189
NM_001128149	ATXN7	chr3:63953419-63989136	6405	6.02186	5.77591	2.02915	1.56574		0.304709	0.0115638
NM_152617	RNF168	chr3:196195656-196230639	5344	8.83507	9.19014	2.89179	2.61122		0.305295	0.00171201
NM_001282963	HJURP	chr2:234745346-234763212	2934	11.0369	11.4017	3.9647	2.90201		0.306022	0.0264501
NM_001008738	FNIP1	chr5:130977406-131132756	6530	14.6999	14.0967	4.51263	4.31197		0.306446	0.0100932
NM_005800	USPL1	chr13:31191829-31233686	3904	3.62628	4.23134	1.32143	1.08755		0.306579	0.0438428
NM_181489	ZNF445	chr3:44481261-44519162	10249	3.89557	3.87192	1.18313	1.20546		0.307511	3.76488e-05
NM_138333	FAM122A	chr9:71394963-71398609	3646	3.5789	3.59043	1.1291	1.07914		0.308012	0.00414728
NM_013248	NXT1	chr20:23331372-23335408	1117	14.878	16.7268	3.67308	6.06476		0.308113	0.0218917
NM_032575	GLIS2	chr16:4382224-4389598	3705	5.58219	5.02969	1.36969	1.90578		0.308661	0.0108644
NR_033302	DHX9	chr1:182808438-182857117	4673	2.62798	2.39206	0.622927	0.929735		0.309293	0.0148705
NM_032836	FIZ1	chr19:56102736-56110893	2660	2.67052	2.69843	0.778436	0.882216		0.309307	0.0114682
NM_015630	EPC2	chr2:149402559-149545136	3641	10.9654	9.93928	3.70228	2.77181		0.309696	0.00938569
NM_005921	MAP3K1	chr5:56110899-56191978	7511	9.30869	8.74566	3.1183	2.47577		0.309846	0.00500218
NM_025090	USP36	chr17:76792964-76836969	5234	14.9986	17.4657	4.43021	5.6375		0.310116	0.0346044
NM_001284527	ZSCAN32	chr16:3432080-3451065	3173	1.83704	2.00072	0.731975	0.460513		0.310725	0.0244827
NM_004268	MED17	chr11:93517404-93546496	3497	16.1159	16.8297	5.33941	4.89829		0.310746	0.00335685
NM_178835	ZNF827	chr4:146681887-146859607	4183	2.15876	2.36561	0.819185	0.587758		0.31097	0.0101808
NM_022774	EXO5	chr1:40974432-40982214	2203	4.94653	5.20523	1.85008	1.30756		0.311044	0.0216388
NM_144694	ZNF570	chr19:37959981-37976242	2247	1.85778	1.5201	0.613639	0.437691		0.31124	0.0485069
NM_198267	ING3	chr7:120590816-120597034	1222	3.89288	3.92743	1.34198	1.09312		0.311382	0.0265822
NR_103493	GIGYF2	chr2:233562014-233601358	1425	1.39182	1.47511	0.373147	0.520401		0.311674	0.0160453
NM_017696	MCM9	chr6:119134611-119252903	4822	3.36844	3.69551	0.934103	1.26762		0.311684	0.00911595
NM_053042	ZNF518B	chr4:10441503-10459032	6936	5.65772	5.40263	1.78776	1.67058		0.312679	0.0070316
NM_001143667	ZBED5	chr11:10874250-10879620	2709	8.27018	7.13173	2.65221	2.16888		0.313019	0.0387077
NM_001161476	WDR25	chr14:100842754-100996640	1990	2.29284	2.1511	0.737001	0.654687		0.313165	0.00723619
NM_003165	STXBP1	chr9:130374485-130454995	3967	1.06	1.06618	0.374089	0.293156		0.313823	0.0342879
NM_001143971	CDYL	chr6:4890225-4955778	3234	22.6556	22.2849	6.40197	7.70293		0.313857	0.0175297
NM_181291	WDR20	chr14:102606188-102690010	2608	2.20758	2.56917	0.62152	0.878185		0.313959	0.0234914
NM_020698	TMCC3	chr12:94960899-95044324	5863	3.4829	3.15128	0.985833	1.10003		0.314412	0.0286059
NM_014947	FOXJ3	chr1:42642209-42800903	5231	14.1394	13.9268	4.45715	4.3726		0.314604	0.00210768
NM_144993	TET3	chr2:74273449-74335302	10982	2.31368	2.54871	0.721169	0.810513		0.315006	0.0249588
NM_032804	ADO	chr10:64564515-64568239	3724	10.0164	10.5235	3.16978	3.31223		0.315581	0.0147961
NM_022841	RFX7	chr15:56382730-56535483	7195	5.39573	5.84363	1.68567	1.86451		0.31587	0.0184212
NM_001243704	ZBTB14	chr18:5289017-5297052	3342	2.42721	2.3109	0.815513	0.687219		0.317159	0.00297843
NM_014519	ZNF232	chr17:5009030-5026397	2078	2.20297	2.39181	0.668977	0.789152		0.317345	0.00941675
NM_014409	TAF5L	chr1:229728865-229761794	3114	9.41301	9.7253	2.50925	3.5928		0.31884	0.0381639
NM_173566	PRR14L	chr22:32077333-32146120	10828	4.53148	4.11957	1.38064	1.37907		0.319003	0.0444359
NM_022048	CSNK1G1	chr15:64457715-64648442	8163	4.47647	3.97036	1.26932	1.42924		0.319476	0.0384463
NM_032051	PATZ1	chr22:31736664-31742249	3001	1.12452	1.13582	0.349847	0.37424		0.320344	0.00241083
NM_003109	SP1	chr12:53774427-53810226	7594	14.8166	13.7363	5.67896	3.46822		0.320359	0.0363632
NM_003440	ZNF140	chr12:133657036-133684258	3065	4.92244	4.36432	1.78563	1.19009		0.320426	0.0165122
NM_001012506	CCDC66	chr3:56591183-56655848	3117	5.50673	5.77378	2.1351	1.48331		0.320767	0.0293882
NM_014813	LRIG2	chr1:113615830-113667342	4015	6.86661	6.41837	2.21226	2.05759		0.321404	0.0178283
NM_144721	THAP6	chr4:76439653-76455236	3578	4.95356	4.43141	1.47698	1.53998		0.321467	0.0490682
NM_015443	KANSL1	chr17:44107281-44270272	5051	8.12341	7.56069	2.7225	2.32236		0.321654	0.00632398
NM_001043318	ELMSAN1	chr14:74181824-74253896	7656	5.5482	5.84004	1.82606	1.83816		0.321755	0.0238093
NM_015675	GADD45B	chr19:2476122-2478257	1375	29.6255	27.5595	9.9297	8.48792		0.322071	0.00659104
NM_030628	INTS5	chr11:62414319-62420774	3285	5.80284	6.51547	1.8921	2.07627		0.322152	0.0417836
NM_003804	RIPK1	chr6:3077057-3115421	3864	27.881	26.2953	8.58899	8.88003		0.322448	0.0229706
NM_030895	ZNF696	chr8:144373558-144382120	4684	1.94707	2.03675	0.594653	0.690921		0.322699	0.00242583
NM_001267594	SENP1	chr12:48436680-48500091	4684	4.69376	5.2858	2.08461	1.13938		0.323059	0.0389698
NM_001202504	CTDP1	chr18:77441429-77514510	3380	3.96299	4.67137	1.18183	1.61236		0.323613	0.0317886
NM_001271629	MEF2D	chr1:156433512-156460391	5683	7.93014	9.09258	2.98621	2.52774		0.323917	0.0381519
NM_144775	SMCR8	chr17:18218593-18231370	8310	9.8766	10.5476	2.85411	3.76348		0.324007	0.00897169
NR_015449	RNF216P1	chr7:5013615-5037800	2257	6.77902	7.026	1.81501	2.66388		0.324439	0.0421584
NM_005569	LIMK2	chr22:31608249-31676066	3701	4.55742	4.72376	1.79383	1.22075		0.324806	0.0424491
NM_018040	GPATCH2	chr1:217603833-217804409	2336	5.10644	4.55014	1.41125	1.72607		0.324889	0.0197804
NM_020905	RDH14	chr2:18735988-18741959	1600	11.6383	11.1689	3.70597	3.70663		0.325011	0.0194051
NM_173811	HARBI1	chr11:46624855-46638777	1522	1.31354	1.62752	0.356694	0.600168		0.325346	0.0426894
NM_005236	ERCC4	chr16:14014013-14046205	6761	1.78945	1.94941	0.590794	0.625987		0.325442	0.0323886
NM_003633	ENC1	chr5:73923230-73937249	5520	37.5032	30.9798	13.4432	8.88498		0.32604	0.0365624
NM_001277348	LOC100996485	chr5:134368969-134680370	2474	2.376	2.51052	0.883641	0.712089		0.326558	0.00545718
NM_004973	JARID2	chr6:15246205-15522273	6097	12.445	14.0821	4.06494	4.59887		0.326602	0.0394399
NM_006537	USP3	chr15:63796709-63886839	5606	4.57407	3.73352	1.60808	1.1087		0.327024	0.0456777
NM_183376	ARRDC4	chr15:98503932-98517068	4067	2.07707	1.90622	0.673404	0.632117		0.327749	0.0312074
NM_001172681	ZNF641	chr12:48733792-48744674	4369	1.14694	1.08199	0.341454	0.39249		0.329281	0.00386313
NM_006963	ZNF22	chr10:45496272-45500777	2204	25.4694	23.74	8.86967	7.34277		0.329458	0.00515821
NM_019110	ZKSCAN4	chr6:28212489-28220002	2286	1.91892	1.97602	0.722573	0.561643		0.329714	0.0225991
NM_001172574	MCPH1	chr8:6264112-6304940	3773	2.59714	2.53693	0.918604	0.77658		0.330183	0.0107382
NM_212481	ARID5A	chr2:97202463-97218371	2206	3.0433	3.16643	0.986274	1.0651		0.330348	0.00279924
NM_001171182	CENPL	chr1:173768687-173793270	2147	4.71701	5.15814	1.68346	1.57955		0.330426	0.0332059
NR_073396	ZNF818P	chr19:53716200-53719355	3155	1.88975	1.74963	0.57769	0.627725		0.331214	0.020619
NM_017666	ZNF280C	chrX:129336672-129402922	4695	3.83234	3.50397	1.3051	1.13008		0.331935	0.0148724
NM_005707	PDCD7	chr15:65409716-65426174	2851	7.19449	7.60793	2.23784	2.67655		0.331999	0.00375223
NM_021216	ZNF71	chr19:57106663-57135544	3127	2.27803	2.25636	0.729125	0.776566		0.33206	0.00244797
NM_015483	KBTBD2	chr7:32907777-32931468	3710	22.9569	19.8389	7.81307	6.42529		0.332705	0.0377056
NM_014892	SCAF8	chr6:155054511-155155194	5004	21.2038	19.6833	7.1433	6.49875		0.333652	0.0160993
NR_029427	WDR13	chrX:48455879-48463582	2091	5.63604	5.67131	1.96151	1.81503		0.33399	0.00832226
NM_018703	RBBP6	chr16:24550907-24584183	6734	10.9903	12.53	3.14447	4.71246		0.334049	0.0191381
NM_001549	IFIT3	chr10:91087601-91100725	2542	6.00999	6.83963	1.77055	2.5328		0.334901	0.0172789
NM_002519	NPAT	chr11:108028118-108093365	5936	16.2924	16.8962	5.3913	5.74809		0.335639	0.00297593
NM_207395	ZNF324B	chr19:58962970-58969199	2995	2.24262	2.4319	0.713076	0.856422		0.335756	0.0075686
NM_014521	SH3BP4	chr2:235860627-235964358	5183	36.911	38.1122	12.5707	12.6615		0.336325	0.0147912
NM_014729	TOX	chr8:59717976-60031767	4131	1.32258	1.22293	0.36713	0.490445		0.336897	0.0100846
NM_017709	FAM46C	chr1:118148603-118171011	5720	3.14465	3.74955	1.43186	0.891612		0.337018	0.0309332
NM_015001	SPEN	chr1:16174358-16266950	12227	14.1338	13.3492	4.48112	4.79431		0.337497	0.0124264
NM_203394	E2F7	chr12:77415025-77459360	5741	25.8315	24.5919	7.5793	9.44754		0.337677	0.00776619
NM_001011713	NAA30	chr14:57857270-57879466	4475	8.38767	8.05841	2.73717	2.8184		0.337805	0.0133828
NM_021222	PRUNE	chr1:150980972-151008189	2977	2.90552	3.12888	0.960707	1.07903		0.338018	0.0114213
NM_024721	ZFHX4	chr8:77593514-77779521	13958	1.08929	1.06147	0.373713	0.355078		0.338853	0.0012259
NM_018403	DCP1A	chr3:53317444-53381654	6012	9.33131	8.91032	3.22699	2.95882		0.339104	0.00374434
NM_001172640	CELF1	chr11:47487488-47510576	7673	26.1553	24.8385	8.52189	8.78394		0.339371	0.0199959
NM_020699	GATAD2B	chr1:153777202-153895451	7476	9.86168	9.32488	3.06435	3.47614		0.340889	0.00380609
NM_153029	N4BP1	chr16:48572636-48644120	7106	4.77068	4.79177	1.6075	1.65435		0.34111	0.000900718
NM_018416	FOXJ2	chr12:8185358-8208118	5482	6.3332	6.21157	2.17931	2.10473		0.3415	0.000972297
NM_014415	ZBTB11	chr3:101368282-101395988	5119	7.47833	7.07419	3.02896	1.95929		0.342776	0.0450681
NM_020652	ZNF286A	chr17:15602890-15624100	5545	2.70561	2.23979	1.05907	0.637724		0.343106	0.036154
NM_032182	FAM175B	chr10:126490353-126525239	2992	10.9266	9.95626	3.6198	3.56507		0.344056	0.0443944
NM_005253	FOSL2	chr2:28615778-28637516	3991	35.2539	39.3714	12.0169	13.7043		0.344671	0.0289855
NM_020832	ZNF687	chr1:151254790-151264381	4508	6.47459	7.02215	2.36665	2.28538		0.344678	0.0355397
NM_058230	ZNF354B	chr5:178286953-178311424	2197	2.9234	3.06025	1.1244	0.940484		0.345088	0.00477319
NM_018133	MSL2	chr3:135867759-135914688	4696	3.88232	4.49994	1.33617	1.56022		0.345538	0.046895
NM_022894	PAPOLG	chr2:60983364-61029221	7386	3.44895	3.55291	1.13026	1.29295		0.346081	0.00383039
NM_133502	ZNF274	chr19:58694355-58724928	2879	5.79289	6.28592	2.241	1.94174		0.346287	0.0108039
NM_019605	SERTAD4	chr1:210406194-210416440	2008	9.91048	8.83815	3.4573	3.05032		0.347098	0.0329327
NM_001949	E2F3	chr6:20402136-20493945	5009	3.65948	3.61681	1.37756	1.15183		0.347621	0.0251847
NM_033395	KIAA1731	chr11:93394815-93463522	8044	6.19157	6.6442	2.17074	2.30746		0.348884	0.0223782
NM_130436	DYRK1A	chr21:38791206-38887679	6580	1.27029	1.11543	0.348635	0.484627		0.349271	0.0179783
NM_021826	FASTKD5	chr20:3127164-3140532	2863	10.7681	10.4754	3.97222	3.45347		0.349551	0.00547297
NM_033632	FBXW7	chr4:153242409-153456185	3909	5.50809	4.94958	1.93139	1.72595		0.349728	0.0312461
NM_001105539	ZBTB10	chr8:81398447-81438500	9951	1.5133	1.85959	0.455363	0.724602		0.349838	0.0425094
NM_138704	NDNL2	chr15:29560352-29562020	1668	7.36818	8.1571	2.48334	2.95999		0.350611	0.0157308
NM_001098638	RNF169	chr11:74459912-74553458	7823	9.09355	8.60183	3.38552	2.82579		0.351013	0.00447845
NM_018988	GFOD1	chr6:13363586-13487869	3308	1.14858	1.113	0.400657	0.394535		0.351609	0.0127459
NM_006572	GNA13	chr17:63005406-63052920	6311	11.362	9.89239	3.40221	4.09463		0.35272	0.0345004
NM_006268	DPF2	chr11:65101224-65120451	2530	23.3884	26.0837	9.01442	8.48721		0.353768	0.0459661
NM_004380	CREBBP	chr16:3775055-3930121	10196	8.56796	8.63536	2.97038	3.11836		0.353928	0.00196422
NM_001663	ARF6	chr14:50359735-50363772	3939	87.4365	81.8021	29.3446	30.5619		0.353977	0.0260258
NM_015384	NIPBL	chr5:36876860-37065921	10389	2.54295	2.42741	0.898193	0.867919		0.355329	0.0156276
NM_001137675	ATXN1L	chr16:71879893-71891236	7886	6.73931	6.76835	2.2725	2.52952		0.355503	0.0173748
NM_020967	NCOA5	chr20:44689625-44718580	3207	20.6213	21.5894	7.13876	7.868		0.35552	0.00281312
NM_020310	MNT	chr17:2287353-2304258	4842	3.97684	3.60338	1.17582	1.52015		0.355659	0.0108727
NM_006965	ZNF24	chr18:32912177-32924426	6311	20.422	17.961	8.46283	5.19239		0.355762	0.0312719
NM_003211	TDG	chr12:104359592-104382656	3244	8.81618	9.86816	2.82487	3.8239		0.355847	0.0143334
NM_004907	IER2	chr19:13261281-13265718	2046	16.6105	18.3545	6.12539	6.34821		0.356745	0.0459985
NM_016481	C9orf156	chr9:100666771-100684852	1646	10.5513	10.9681	4.43389	3.24366		0.356773	0.0345416
NM_001029859	KCTD21	chr11:77882297-77899664	3378	2.4873	2.38054	1.03682	0.700106		0.356817	0.0486519
NM_016202	ZNF580	chr19:56153417-56154836	1419	1.12822	1.20651	0.493822	0.339537		0.35694	0.0300568
NM_152475	ZNF417	chr19:58417141-58427978	4703	5.04027	4.97252	1.7979	1.77607		0.35694	0.00294128
NM_152604	ZNF383	chr19:37717365-37734574	1694	1.74287	2.12724	0.483795	0.900201		0.357612	0.0487865
NM_005114	HS3ST1	chr4:11399987-11430537	1965	3.49759	3.58159	1.06786	1.46475		0.357755	0.0465379
NM_001080469	FBXO46	chr19:46213886-46234151	2990	3.23852	3.39009	1.18122	1.19744		0.358847	0.0212464
NM_153688	ZFP1	chr16:75182420-75206132	3288	3.06593	3.21823	1.11789	1.14865		0.360675	0.0192206
NM_001146316	SPSB2	chr12:6980099-6982449	1204	2.79649	2.83672	1.00287	1.03155		0.361148	0.000381275
NM_005542	INSIG1	chr7:155089485-155101945	3010	21.9534	19.6099	8.41716	6.62206		0.361839	0.0148687
NM_014805	EPM2AIP1	chr3:37027356-37034795	7439	5.0619	4.62433	1.85841	1.64951		0.362155	0.0189812
NM_030665	RAI1	chr17:17584786-17714765	7660	6.23806	7.18391	2.06395	2.79993		0.362382	0.0222473
NM_003575	ZNF282	chr7:148892576-148923339	3721	6.53183	7.13697	2.45066	2.5034		0.362436	0.0426713
NM_005741	ZNF263	chr16:3333486-3341459	3285	6.41879	6.2349	2.299	2.28837		0.362532	0.0141908
NM_006472	TXNIP	chr1:145438437-145442628	2951	104.595	115.256	40.686	39.2252		0.363479	0.0447079
NM_001564	ING2	chr4:184426219-184432249	1116	13.5801	13.2697	4.63935	5.12865		0.363802	0.00270309
NM_012204	GTF3C4	chr9:135545727-135565470	3865	17.8062	19.9916	6.48921	7.29936		0.364798	0.0353132
NM_005544	IRS1	chr2:227596032-227663506	8736	13.884	15.07	5.38158	5.19194		0.365183	0.0365193
NM_001012991	KNOP1	chr16:19717673-19729492	1950	11.9558	12.9458	4.66713	4.432		0.365403	0.0308474
NM_032334	UTP23	chr8:117778741-117786921	3691	8.42751	8.28866	3.03874	3.0762		0.36581	0.00479678
NM_016340	RAPGEF6	chr5:130759613-130970929	8357	7.18051	6.35945	2.17615	2.79704		0.367297	0.0174125
NM_020337	ANKRD50	chr4:125585203-125633887	8797	7.7217	7.93403	2.8595	2.89371		0.367483	0.0114574
NM_005935	AFF1	chr4:87928152-88062191	9378	1.55541	1.45172	0.472258	0.633321		0.367653	0.0164698
NM_005450	NOG	chr17:54671059-54672951	1892	16.7453	19.1755	5.73729	7.47748		0.367886	0.0221077
NM_003483	HMGA2	chr12:66218239-66360071	4140	12.6365	11.9911	4.08702	4.98806		0.368492	0.00737377
NM_002015	FOXO1	chr13:41129800-41240734	5738	1.44388	1.58519	0.594666	0.52204		0.368663	0.0181873
NM_013262	MYLIP	chr6:16129316-16148478	3071	5.56245	6.53278	2.77669	1.69143		0.369412	0.0354677
NM_017780	CHD7	chr8:61591323-61780586	11580	3.09346	2.84252	1.12958	1.06419		0.369572	0.0316863
NM_016470	OSER1	chr20:42824580-42839546	2242	27.9187	24.5541	10.4113	8.99467		0.369829	0.0362253
NM_005655	KLF10	chr8:103661004-103668130	3099	19.1888	20.8501	8.80941	6.02624		0.370531	0.0278617
NM_001256166	BIRC2	chr11:102217912-102249401	2393	9.02933	8.21753	3.05825	3.3386		0.370899	0.0294547
NM_031296	RAB33B	chr4:140374960-140397069	3868	2.51162	2.30005	1.05613	0.729674		0.37114	0.024563
NM_006999	PAPD7	chr5:6714717-6757161	3861	16.8847	16.8169	5.44754	7.06139		0.371167	0.0480227
NM_012345	NUFIP1	chr13:45513383-45563613	3487	4.96917	4.84681	1.68021	1.96947		0.37181	0.0127869
NM_001037806	NCKAP5L	chr12:50184928-50222208	4900	3.61577	3.9134	1.3682	1.43546		0.372373	0.0317671
NM_006494	ERF	chr19:42751716-42759309	2705	14.59	13.4158	4.12291	6.31192		0.372595	0.0376303
NM_017580	ZRANB1	chr10:126630691-126676005	4942	13.049	11.8051	4.91492	4.35532		0.372986	0.0242526
NM_024857	ATAD5	chr17:29159022-29222295	6242	7.47697	8.36199	2.83934	3.09294		0.374537	0.0416289
NM_000538	RFXAP	chr13:37393338-37403740	2825	1.10512	1.24596	0.382653	0.498631		0.374842	0.0167159
NM_001277074	CCDC12	chr3:46963219-47018257	863	21.3974	23.0279	8.03738	8.64308		0.375472	0.0202765
NM_001127372	ZNF84	chr12:133613979-133639885	6935	3.01693	2.75619	1.33608	0.832545		0.375642	0.0461254
NM_001199456	BRD2	chr6:32940860-32949282	3210	70.5176	66.1684	26.5789	24.8661		0.376374	0.0157731
NM_021632	ZNF350	chr19:52467592-52490079	2341	4.38562	3.94771	1.9066	1.23117		0.376533	0.0335388
NM_018179	ATF7IP	chr12:14518610-14651697	4661	18.5852	17.0102	6.87028	6.55904		0.377277	0.0381421
NM_020928	ZSWIM6	chr5:60628099-60841999	5503	11.8246	11.673	4.4419	4.42644		0.377415	0.00605577
NM_001242415	WDR20	chr14:102606188-102681341	3082	1.19143	1.09995	0.515528	0.350535		0.377966	0.0325185
NM_001190947	TRAF1	chr9:123664670-123676850	3715	5.15956	4.90083	1.97444	1.82893		0.378054	0.00641449
NM_001547	IFIT2	chr10:91061705-91069033	3495	13.0199	11.2363	5.61884	3.55316		0.37813	0.0326906
NM_173569	UBN2	chr7:138916230-138992982	14444	1.97278	1.67995	0.761501	0.621882		0.378726	0.0444469
NM_014572	LATS2	chr13:21547175-21635722	5542	15.1124	14.1188	5.97712	5.11571		0.379486	0.00563966
NM_001135564	HSF2	chr6:122720695-122754264	2643	7.55283	8.73718	3.61339	2.57645		0.379978	0.0244661
NM_022566	MESDC1	chr15:81293294-81296345	3051	5.32086	5.94892	1.9045	2.37981		0.380159	0.0154843
NM_012420	IFIT5	chr10:91174324-91180759	4034	9.73594	10.0563	4.05069	3.48415		0.380697	0.00756072
NR_046723	SGOL1-AS1	chr3:20215735-20227919	819	8.66155	8.95398	2.85383	3.8586		0.381052	0.0427602
NM_020810	TRMT5	chr14:61438166-61447782	5281	6.78067	6.51424	2.65142	2.415		0.38108	0.00200331
NM_001947	DUSP7	chr3:52082936-52090461	3233	13.2338	15.9183	4.41825	6.69909		0.381356	0.0380703
NM_017703	FBXL12	chr19:9920942-9929731	1852	7.51523	7.44064	2.70055	3.00516		0.381503	0.0148021
NM_012099	CD3EAP	chr19:45909466-45914024	3286	3.78791	4.25253	1.19255	1.8762		0.381664	0.0355312
NM_033426	KIAA1737	chr14:77564577-77583630	4348	5.52748	5.98502	2.24229	2.15921		0.382324	0.0352243
NM_032982	CASP2	chr7:142985307-143004789	4225	3.55883	4.04547	1.08109	1.82702		0.38243	0.0465196
NM_004841	RASAL2	chr1:178310605-178448648	9819	5.37348	5.8092	2.35198	1.93042		0.382949	0.00766129
NM_004136	IREB2	chr15:78730517-78793798	6367	9.25389	9.68939	3.81919	3.43758		0.383079	0.00264984
NM_001924	GADD45A	chr1:68150859-68154021	1380	27.4594	25.3678	11.3711	8.87231		0.383201	0.0108975
NM_001099639	ZNF146	chr19:36705503-36729675	3741	43.6056	41.8468	17.6963	15.0532		0.383248	0.00639784
NM_032557	USP38	chr4:144106069-144143141	5195	6.82413	7.18458	2.75049	2.61854		0.383264	0.0133804
NM_015210	SOGA2	chr18:8717368-8832775	6092	10.2459	11.2612	3.86449	4.38084		0.383377	0.0194532
NM_001284230	MAP3K9	chr14:71189242-71275888	11169	3.72194	4.03441	1.46686	1.51676		0.384668	0.0370906
NM_001198844	RBM4	chr11:66406087-66435858	3092	1.25149	1.40002	0.621401	0.400003		0.385216	0.0351226
NM_001272013	ITPRIP	chr10:106069453-106098251	6617	4.93836	6.0801	1.71436	2.53066		0.385264	0.0489098
NM_018389	SLC35C1	chr11:45826640-45834567	3488	4.40403	4.09051	1.35542	1.91867		0.385435	0.029061
NM_001267035	PWWP2A	chr5:159502891-159546452	3890	1.58024	1.34814	0.463214	0.666504		0.385783	0.0293264
NM_001145373	OTUD1	chr10:23728197-23731310	3113	2.18599	1.80497	0.937341	0.602961		0.385948	0.0415721
NM_021140	KDM6A	chrX:44732422-44971845	5770	7.56072	7.98394	2.96187	3.04009		0.386111	0.0235661
NM_001278478	RUNX2	chr6:45390313-45518819	5235	13.4245	14.3046	5.45759	5.2521		0.386226	0.0251588
NM_033414	ZNF622	chr5:16451627-16465894	1692	18.101	16.8472	7.45625	6.05563		0.386626	0.00793804
NM_001276270	MBD4	chr3:129149786-129159022	2628	7.21393	7.07671	3.06997	2.46894		0.38759	0.0347775
NM_173179	SLC35C2	chr20:44978166-44993097	2504	2.55757	2.41638	0.841102	1.09101		0.388446	0.0186847
NM_194449	PHLPP1	chr18:60382671-60647676	6411	3.89953	3.65709	1.32295	1.61241		0.388449	0.00739098
NM_024482	GMEB1	chr1:28995239-29042115	2661	5.52006	6.20986	2.15327	2.40641		0.388722	0.0381866
NM_020714	ZNF490	chr19:12686919-12721623	6098	1.12199	1.20079	0.509069	0.395314		0.389354	0.0137145
NM_144684	ZNF480	chr19:52800425-52829174	4741	10.0607	9.41717	4.24844	3.3354		0.389357	0.0124442
NM_020961	METTL14	chr4:119606573-119632077	2107	16.1655	15.3267	6.02786	6.23508		0.389396	0.0201603
NM_001202457	ZNF816	chr19:53452631-53466164	2596	1.86546	2.12462	0.844794	0.710541		0.3898	0.030912
NM_152641	ARID2	chr12:46123619-46301819	8466	4.94043	4.80903	2.12814	1.67342		0.389925	0.0345815
NM_012238	SIRT1	chr10:69644426-69678147	4094	5.13229	4.72648	1.50907	2.33762		0.39018	0.0475824
NM_181698	CCNY	chr10:35535908-35861598	4730	0.998162	1.04845	0.410274	0.388523		0.390302	0.0100617
NM_014583	LMCD1	chr3:8543492-8609811	1757	1.57978	1.57588	0.601567	0.63027		0.390358	0.00827202
NM_004874	BAG4	chr8:38034105-38070819	4464	3.00265	2.71652	1.1456	1.08978		0.390857	0.0447336
NM_024683	TEFM	chr17:29226000-29233286	1339	7.01063	8.12388	3.20318	2.72714		0.391841	0.0449383
NM_006079	CITED2	chr6:139693391-139695787	1936	40.4959	36.0378	17.4449	12.5491		0.391906	0.0201051
NM_021035	ZNFX1	chr20:47862438-47894756	7369	25.4198	23.2556	10.1084	8.9951		0.392467	0.0179057
NM_006753	SURF6	chr9:136197542-136203047	2326	12.8647	14.6494	4.61016	6.1998		0.392888	0.0205666
NM_017542	POGK	chr1:166808723-166823709	3852	22.5059	24.1877	8.79767	9.61632		0.394358	0.0143606
NM_022755	IPPK	chr9:95375465-95432547	4401	5.08485	5.69076	1.70262	2.5485		0.394513	0.0309892
NM_018151	RIF1	chr2:152266396-152333860	9855	19.0362	16.6902	7.46076	6.68619		0.39598	0.0480179
NM_194292	SASS6	chr1:100549101-100598511	3897	9.47506	10.5247	3.75965	4.16286		0.39613	0.0322331
NM_004270	MED7	chr5:156565450-156569921	1100	6.33901	7.00136	2.25921	3.03234		0.396657	0.0166997
NM_004623	TTC4	chr1:55181494-55208328	2393	14.8172	15.854	5.21167	6.96018		0.396849	0.0218833
NM_001277059	ERCC6-PGBD3	chr10:50723150-50747584	3535	5.64537	5.32088	2.46614	1.89085		0.397309	0.0204947
NM_014494	TNRC6A	chr16:24741048-24837547	8422	7.58806	7.9359	3.03197	3.15132		0.398306	0.0125685
NM_001128164	ATXN1	chr6:16299342-16761721	10587	5.03959	4.67395	2.0798	1.78977		0.398369	0.00761771
NM_198437	AURKA	chr20:54944444-54967351	2114	79.9679	80.6313	30.734	33.3404		0.398971	0.0115161
NM_002504	NFX1	chr9:33290417-33371155	4695	11.296	11.3359	4.94091	4.09953		0.399456	0.0389477
NM_002263	KIFC1	chr6:33359312-33377699	2704	60.787	66.6833	23.1427	27.9817		0.401069	0.0111225
NM_018963	BRWD1	chr21:40557403-40685712	8806	1.43222	1.48727	0.548481	0.622761		0.40118	0.00399825
NM_003112	SP4	chr7:21467688-21554151	5800	1.75511	1.83987	0.767301	0.675231		0.401263	0.00346487
NM_005207	CRKL	chr22:21271713-21308037	5325	16.4874	16.5005	6.14472	7.11222		0.401873	0.031162
NR_073093	MPC1	chr6:166778407-166796501	1205	1.12364	1.16095	0.399907	0.518903		0.402177	0.0381748
NM_001962	EFNA5	chr5:106712589-107006596	5335	9.68112	10.1958	4.35522	3.65307		0.402894	0.00743477
NM_001264573	KIF18B	chr17:43002078-43025079	4289	14.4716	17.5162	5.49805	7.40032		0.403228	0.0482558
NM_015534	ZZZ3	chr1:78030189-78148343	4323	38.1593	37.3018	15.2105	15.2299		0.403392	0.0120805
NM_018421	TBC1D2	chr9:100961279-101018003	3317	7.22457	7.81808	3.07062	3.03024		0.405571	0.0413168
NM_017658	KLHL28	chr14:45393526-45431179	6551	1.41003	1.30395	0.53463	0.566496		0.405724	0.0282447
NM_145114	MAX	chr14:65550456-65569262	937	1.26886	1.38128	0.610938	0.465094		0.406028	0.0161623
NR_036610	SRSF3	chr6:36562089-36572244	3600	30.1382	31.5691	12.9345	12.1933		0.40721	0.00695154
NM_001170629	CHD8	chr14:21853352-21899867	8230	13.0807	13.6394	4.92967	5.98042		0.40831	0.0147469
NM_078626	CDKN2C	chr1:51435641-51440309	1273	7.69298	7.52296	3.3701	2.84599		0.408525	0.0229552
NM_003194	TBP	chr6:170863420-170881958	1904	13.1888	13.791	4.97766	6.04898		0.4087	0.0137338
NM_001128615	ARHGEF3	chr3:56761445-57113336	3639	7.93242	6.7573	3.42622	2.58357		0.409115	0.0334086
NM_001031685	TP53BP2	chr1:223967594-224033674	4657	16.943	14.4273	7.27757	5.56237		0.409302	0.0346866
NM_001134442	ZNF502	chr3:44754134-44765323	3171	3.21859	2.924	1.31186	1.20746		0.41014	0.0319045
NR_003699	ZNF525	chr19:53868967-53889841	6094	1.62542	1.5755	0.714305	0.601807		0.411167	0.0165529
NM_001164213	LRCH1	chr13:47127295-47327175	4717	7.01578	7.06951	2.6029	3.18899		0.411201	0.0432828
NM_144609	CCDC43	chr17:42754804-42767165	2138	16.0797	13.8508	7.11579	5.2065		0.411697	0.0281757
NM_032453	ZNF527	chr19:37862058-37883966	5126	1.41637	1.42518	0.618413	0.552662		0.412125	0.0226708
NM_003468	FZD5	chr2:208627309-208634143	6564	1.93688	2.36095	0.74412	1.03286		0.41346	0.0498849
NM_018993	RIN2	chr20:19870209-19983103	4247	8.25774	8.02429	3.22816	3.50541		0.413558	0.00166737
NM_152699	SENP5	chr3:196594726-196661584	6307	11.8874	11.377	5.16722	4.47221		0.414343	0.00566048
NM_014650	ZNF432	chr19:52536676-52552073	2573	2.10806	2.29749	0.926093	0.900097		0.41452	0.0430354
NM_153719	NUP62	chr19:50410083-50432788	3419	11.9444	13.1238	4.51834	5.88893		0.415158	0.015855
NM_133473	ZNF431	chr19:21324839-21368805	3846	3.35143	3.38722	1.35605	1.44372		0.415479	0.005021
NM_003246	THBS1	chr15:39873279-39889668	5790	565.548	522.016	255.604	196.461		0.415667	0.0168426
NM_138358	C19orf52	chr19:11039423-11040916	1396	6.87091	6.98336	2.97113	2.7987		0.416466	0.00152683
NM_014023	WDR37	chr10:1102775-1178237	4611	6.01352	6.64735	2.5318	2.74703		0.416941	0.0353537
NM_001270531	WTAP	chr6:160148531-160177352	2112	10.0353	9.2321	4.62315	3.41063		0.416962	0.0240478
NM_152357	ZNF440	chr19:11925106-11946016	4181	3.51742	4.0019	1.93348	1.20205		0.416996	0.049976
NM_015155	LARP4B	chr10:852853-977645	8546	16.5111	17.0674	6.84168	7.20669		0.418374	0.00247505
NM_024585	ARMC7	chr17:73106081-73126360	2126	2.37315	2.74852	1.22301	0.930491		0.420469	0.0284505
NM_001017395	TMCC1	chr3:129366634-129599402	6085	1.51153	1.52976	0.666164	0.614045		0.420943	0.00923751
NM_001007239	METTL13	chr1:171750760-171766856	2939	2.89528	3.23686	1.11031	1.47771		0.422042	0.0197279
NM_177966	PDE12	chr3:57541980-57547768	3993	23.0106	22.4102	9.15546	10.0345		0.422493	0.00301173
NM_001199252	SGOL1	chr3:20202084-20227724	2490	1.43486	1.67814	0.75075	0.565092		0.422693	0.0324192
NM_001281749	SIK3	chr11:116714117-116969131	6027	3.89561	4.29281	1.61426	1.84907		0.422955	0.0182039
NR_027007	SETD5-AS1	chr3:9430536-9439174	1860	2.51308	2.74534	1.23019	0.996879		0.423524	0.0115904
NM_178815	ARL5B	chr10:18948312-18966940	3589	13.4944	11.7282	5.98131	4.71436		0.424051	0.0276559
NM_019012	PLEKHA5	chr12:19282625-19529333	4339	12.9508	11.4262	6.00655	4.33543		0.424252	0.0255167
NM_020233	ADPRM	chr17:10600926-10614875	1518	5.44752	4.9218	2.31364	2.0939		0.425056	0.0301767
NM_017926	GPATCH2L	chr14:76618258-76669134	2475	11.7105	10.3724	4.03469	5.35911		0.425388	0.0213189
NR_028272	NEAT1	chr11:65190268-65194003	3735	89.7112	101.679	44.5982	37.1197		0.42697	0.0260048
NM_014615	GSE1	chr16:85646841-85709812	7477	1.83137	1.52586	0.574488	0.860222		0.427349	0.0445984
NR_033735	REREP3	chr15:22546564-22570831	804	1.02653	1.22727	0.391764	0.573198		0.428149	0.0421821
NM_018174	MAP1S	chr19:17830302-17845324	3276	13.5471	14.1738	5.21341	6.6613		0.428367	0.0304864
NM_006465	ARID3B	chr15:74833547-74890472	4241	1.36901	1.2134	0.520162	0.587833		0.429055	0.0368497
NM_014247	RAPGEF2	chr4:160188997-160281301	6820	11.9063	11.8754	5.52839	4.72533		0.43116	0.0374819
NM_024667	VPS37B	chr12:123349874-123380712	2749	19.5051	19.7507	7.78307	9.14879		0.431321	0.0334819
NM_022347	TOR1AIP2	chr1:179828164-179846941	7074	11.2815	9.63025	4.921	4.1024		0.431499	0.0475926
NM_153340	ATXN7L2	chr1:110026560-110035420	2382	1.40633	1.54348	0.546823	0.726378		0.431621	0.0211935
NM_013254	TBK1	chr12:64845839-64895899	3087	14.4352	15.2807	6.08787	6.75204		0.432089	0.00505519
NM_001243985	RELA	chr11:65421066-65430443	2269	16.2979	14.9568	8.06391	5.4619		0.432761	0.0497754
NM_015325	KIAA0947	chr5:5422785-5490347	7948	16.148	14.8299	6.42295	6.98599		0.432855	0.02373
NM_001163813	C10orf2	chr10:102747292-102754158	1781	2.89769	2.91657	1.223	1.29401		0.432903	0.00858939
NM_002938	RNF4	chr4:2470794-2517586	2961	42.1568	41.1832	16.701	19.3786		0.432921	0.0198231
NM_001145207	HBS1L	chr6:135356994-135376036	2807	3.92536	4.17622	1.68522	1.8264		0.433449	0.00992655
NM_001134470	C3orf58	chr3:143692166-143711210	3401	2.90211	2.46033	1.33403	0.995579		0.434431	0.0369286
NM_001257406	IL4R	chr16:27325229-27376099	3556	6.31475	5.45617	2.76567	2.35346		0.434896	0.0441775
NM_020825	CRAMP1L	chr16:1664640-1727909	7673	2.81597	3.22472	1.08295	1.55063		0.435973	0.0329215
NM_145062	ZUFSP	chr6:116956780-116989973	2211	7.29899	7.76874	3.27939	3.29015		0.436001	0.0350639
NM_001271906	GSKIP	chr14:96829788-96853627	2144	6.98796	7.40543	3.57553	2.71235		0.436859	0.033396
NM_033512	TSPYL5	chr8:98285713-98290176	4463	3.1816	3.05203	1.54538	1.17899		0.437044	0.0435413
NM_031267	CDK13	chr7:39989958-40136733	6795	8.42324	7.68426	4.17413	2.89616		0.438944	0.042485
NM_020651	PELI1	chr2:64319785-64371605	3767	2.68179	2.56993	1.10835	1.19693		0.438957	0.00296781
NM_015349	GLTSCR1L	chr6:42788793-42836296	6515	6.7948	7.04653	3.19327	2.88285		0.438984	0.00319301
NM_001161584	TEX10	chr9:103064356-103114853	3008	9.89776	9.9583	4.27929	4.44768		0.439512	0.00383781
NM_016151	TAOK2	chr16:29985187-29999726	4950	4.54835	4.66698	1.97338	2.08626		0.440531	0.00102123
NM_012406	PRDM4	chr12:108126642-108154914	4187	17.6623	18.1744	7.67215	8.11673		0.440579	0.00127012
NM_138426	GLCCI1	chr7:8008373-8128709	4793	1.94436	2.2186	1.08593	0.749455		0.440885	0.0360106
NM_018109	MTPAP	chr10:30598729-30638267	5620	5.42794	6.21389	2.32488	2.82255		0.44215	0.030428
NM_018073	TRIM68	chr11:4619901-4629489	3352	2.54979	2.68878	1.22602	1.09252		0.44259	0.00435674
NM_015203	RPRD2	chr1:150336989-150449041	7818	9.61987	9.88998	4.70908	3.93206		0.442912	0.0276877
NM_134442	CREB1	chr2:208394615-208470284	9779	3.80653	3.57379	1.6912	1.57817		0.442985	0.0134256
NM_014062	NOB1	chr16:69775756-69788871	1775	22.6797	23.356	9.29781	11.1293		0.443723	0.0261528
NR_036488	LINC00673	chr17:70399462-70588943	2257	4.23262	4.84999	2.13727	1.89301		0.443736	0.0486271
NM_001166693	AFF1	chr4:87856153-88062206	9285	10.4431	10.0446	4.83454	4.26097		0.44395	0.00599931
NM_018989	RBM27	chr5:145583162-145668784	6540	14.1771	14.1638	5.77764	6.80685		0.44404	0.0414933
NM_032287	LDOC1L	chr22:44888449-44894005	5324	7.36748	8.21668	3.18927	3.74153		0.444734	0.0208631
NM_016448	DTL	chr1:212208918-212278187	4412	20.5315	22.7111	8.92285	10.3553		0.445814	0.0181226
NM_000059	BRCA2	chr13:32889616-32973809	11386	5.0497	4.73573	2.2451	2.12224		0.44631	0.0187534
NM_006387	CHERP	chr19:16628699-16653263	4095	19.2522	22.5126	8.0952	10.5891		0.44737	0.0349693
NM_007067	KAT7	chr17:47865980-47906458	3646	24.3936	24.6263	11.5229	10.4208		0.447649	0.0203423
NM_001164766	ZFHX3	chr16:72816785-73092534	12776	1.73086	1.68559	0.708655	0.820806		0.447676	0.0186591
NM_003432	ZNF131	chr5:43121641-43175823	2402	21.2665	19.7224	9.52511	8.82498		0.447684	0.0193177
NM_018074	CCDC94	chr19:4247110-4269085	1397	14.2047	14.7064	6.01609	6.97646		0.449397	0.0131083
NM_012158	FBXL3	chr13:77579388-77601331	3549	16.0147	15.4386	7.11161	7.06357		0.450674	0.0203655
NM_001136499	ZNF841	chr19:52567718-52599018	3876	8.30471	7.82968	3.84516	3.42801		0.450787	0.00539436
NM_021705	NFYA	chr6:41040706-41070146	6132	16.6709	18.0683	8.8874	6.77299		0.450799	0.025207
NM_032195	SON	chr21:34915343-34932973	7503	9.17139	9.47247	4.29497	4.11418		0.451041	0.00321747
NR_037805	ZNF321P	chr19:53430387-53445847	2334	1.07852	1.11606	0.441431	0.548987		0.451302	0.0362965
NR_077058	AHCTF1P1	chr2:162355577-162364413	8836	4.61295	4.58806	2.07142	2.0818		0.451387	0.000642478
NM_001077654	TNFAIP8	chr5:118604417-118730294	1969	6.96033	7.03801	3.33831	2.9812		0.451447	0.0231927
NM_053023	ZFP91	chr11:58346586-58389023	5725	40.4171	45.5546	21.405	17.4197		0.451599	0.0217069
NM_145255	MRPL10	chr17:45900637-45908907	1749	16.452	16.9562	7.95071	7.14566		0.451876	0.00571288
NM_005863	NET1	chr10:5488513-5501019	3906	15.5974	13.9454	7.46115	5.89048		0.451942	0.0193816
NM_020861	ZBTB2	chr6:151685249-151712677	3086	12.0489	10.2536	4.45874	5.63263		0.452477	0.0408752
NM_001040108	MLH3	chr14:75480466-75518235	7896	1.98057	2.1688	0.828812	1.04922		0.452607	0.0170293
NM_012143	TFIP11	chr22:26887893-26908437	2849	11.2793	10.5747	4.58871	5.30909		0.452906	0.00704104
NM_182775	ALS2CL	chr3:46710484-46718899	3324	0.959949	1.08779	0.433652	0.493871		0.45295	0.0378601
NM_001002860	BTBD7	chr14:93703895-93799385	8448	6.3716	6.46396	3.05572	2.76412		0.453415	0.0156601
NM_033204	ZNF101	chr19:19779662-19791138	1450	4.62257	4.83067	1.88653	2.40138		0.453592	0.0366631
NM_001195626	MLLT10	chr10:21823573-22032559	4854	6.78932	7.31711	3.29722	3.10295		0.453706	0.0248435
NM_014838	ZBED4	chr22:50247496-50283726	6886	7.32935	7.57045	3.42874	3.34043		0.454313	0.00869035
NM_018461	PPP2R2D	chr10:133747959-133770053	1850	15.7702	15.7815	7.17316	7.17112		0.454628	0.000267608
NM_004592	SFSWAP	chr12:132195631-132284283	3249	11.9951	13.3529	5.43882	6.08513		0.45463	0.0303092
NM_006996	SLC19A2	chr1:169433148-169455208	3636	8.789	8.47982	3.64374	4.20887		0.454728	0.0120526
NM_201542	MED8	chr1:43849578-43855483	1989	11.5249	11.9931	4.88568	5.81621		0.455051	0.01827
NM_001278666	RAB23	chr6:57051790-57087112	4367	2.02369	1.97458	0.866369	0.954239		0.455349	0.00625202
NM_025112	ZXDC	chr3:126156443-126194762	3405	2.30333	2.13526	1.04877	0.972528		0.455392	0.0198268
NM_018321	BRIX1	chr5:34915819-34925787	1273	66.3683	70.9203	30.4912	32.108		0.455968	0.0222586
NM_014757	MAML1	chr5:179159850-179204287	5723	10.1889	11.2599	4.5431	5.24082		0.456152	0.0186044
NM_002192	INHBA	chr7:41728600-41742706	2175	2.95603	3.24872	1.35162	1.48318		0.456876	0.0272721
NM_024836	ZNF672	chr1:249132529-249143714	2936	7.77496	7.94546	3.52192	3.66332		0.457064	0.000821122
NM_033390	ZC3H12C	chr11:109964086-110042566	8807	10.6115	11.1162	5.22788	4.71333		0.457536	0.00372453
NM_016217	HECA	chr6:139456248-139501946	5621	6.29361	5.37545	3.02887	2.31421		0.457884	0.0365307
NM_058187	EVA1C	chr21:33784751-33887697	1933	1.3094	1.5184	0.561937	0.735984		0.458986	0.03243
NM_002892	ARID4A	chr14:58765221-58840451	5772	5.36354	5.04905	2.32143	2.46454		0.459633	0.0145748
NM_017884	PINX1	chr8:10622470-10697409	1570	5.55943	4.93075	1.97943	2.84572		0.459968	0.0410705
NM_001002019	PUS1	chr12:132413797-132428406	1637	4.21338	4.27697	2.06594	1.84096		0.460158	0.0210213
NM_152998	EZH2	chr7:148504463-148581441	2591	25.9019	25.2034	12.2407	11.2835		0.460308	0.00282951
NM_001267597	ZNF248	chr10:38117692-38147012	4795	1.24843	1.0748	0.596912	0.472937		0.460501	0.0348614
NM_032560	SMEK1	chr14:91923955-91976644	3893	21.2086	21.4122	9.72508	9.9217		0.460967	0.000153136
NM_018105	THAP1	chr8:42691816-42698474	2167	4.80457	4.90923	2.33103	2.15078		0.461386	0.00448755
NM_032390	MKI67IP	chr2:122484520-122494503	1738	39.392	39.8636	16.6106	19.9762		0.46163	0.0461787
NM_016525	UBAP1	chr9:34179002-34252521	2743	17.519	18.2992	7.71421	8.82157		0.461659	0.00742526
NM_015446	AHCTF1	chr1:247002401-247094726	8631	21.1092	21.6709	9.48212	10.2949		0.462295	0.00323091
NM_007044	KATNA1	chr6:149916010-149969940	1986	9.97678	9.39642	4.3442	4.61206		0.462302	0.0142032
NM_007076	FICD	chr12:108909050-108913380	1651	3.10614	3.4295	1.58115	1.44985		0.463765	0.0329975
NM_014487	ZNF330	chr4:142142048-142155850	1890	19.0953	16.9195	9.05299	7.64954		0.463769	0.026538
NM_152230	IPMK	chr10:59951277-60027694	6133	6.71597	6.80393	3.21928	3.05698		0.464224	0.00269185
NM_001135156	DPF1	chr19:38701648-38720317	2303	0.975235	1.09694	0.431761	0.530213		0.464234	0.0216154
NM_014594	ZNF354C	chr5:178487606-178507691	2373	3.85276	4.1773	2.08077	1.64906		0.464483	0.0190226
NM_001005851	ZNF780B	chr19:40534166-40562115	8664	2.33222	2.06189	1.11586	0.929505		0.465479	0.0258942
NM_181349	SMURF1	chr7:98625057-98741743	5685	12.7993	11.5823	5.43303	5.94675		0.466736	0.0323337
NM_024942	C10orf88	chr10:124690418-124713919	3087	4.1227	4.39765	2.13075	1.84906		0.467095	0.00744772
NM_002912	REV3L	chr6:111620233-111804414	10701	5.69957	5.98419	2.94398	2.52284		0.467899	0.0105302
NM_145911	ZNF23	chr16:71481502-71496117	3239	5.39715	4.84199	2.71593	2.08508		0.468888	0.0239961
NM_001348	DAPK3	chr19:3958451-3969826	2105	19.8079	20.4459	8.88644	10.059		0.47065	0.010644
NM_032217	ANKRD17	chr4:73940501-74124502	9375	10.4785	9.99955	4.76148	4.88062		0.47085	0.0203729
NM_017911	FAM118A	chr22:45705784-45737836	2913	4.41484	4.9539	2.06996	2.34339		0.471072	0.0326787
NM_001193425	SUV39H2	chr10:14920864-14946304	3090	6.46422	6.2186	2.80987	3.17513		0.471898	0.00727259
NR_040599	LOC100505812	chr19:48758931-48761450	1963	1.1041	1.23617	0.517608	0.58807		0.472457	0.030113
NM_001145415	SETDB1	chr1:150898814-150937220	4446	5.3291	5.6121	2.69093	2.47978		0.472591	0.00515679
NM_001105573	FBXO45	chr3:196295724-196315930	5733	10.6935	10.1678	4.53063	5.32871		0.472614	0.012278
NM_001171626	VEGFA	chr6:43737945-43754223	3538	34.914	40.6925	14.984	20.7598		0.472761	0.039533
NM_032773	LRCH3	chr3:197518144-197598456	2258	14.6124	13.6232	5.93568	7.43438		0.473518	0.0214918
NM_000692	ALDH1B1	chr9:38392660-38398662	3070	26.5412	27.0786	12.385	13.0108		0.473627	0.000970496
NM_012341	GTPBP4	chr10:1034348-1063708	2517	68.2276	70.5934	29.7969	36.028		0.474171	0.0318535
NM_033083	EAF1	chr3:15469063-15484120	4488	8.78966	9.55854	4.25425	4.45561		0.474698	0.0384556
NM_016077	PTRH2	chr17:57774666-57784856	798	41.1396	42.418	18.8363	20.9593		0.476265	0.00724848
NM_001039618	CREBZF	chr11:85368607-85376182	7575	2.43814	2.54732	1.33593	1.04144		0.476861	0.0462949
NM_001514	GTF2B	chr1:89318320-89357301	1645	20.1931	17.33	9.78743	8.11477		0.477098	0.0442123
NM_022041	GAN	chr16:81348570-81413803	4544	1.84111	1.66721	0.787154	0.887548		0.477352	0.0227517
NM_020840	FNIP2	chr4:159690181-159827954	5786	3.97828	3.60197	1.65075	1.97162		0.477869	0.0163803
NM_001113434	C17orf51	chr17:21431570-21454941	7912	4.09906	4.82238	1.74844	2.52545		0.479058	0.0488629
NM_199050	C2CD2	chr21:43305218-43346799	5846	4.43432	4.70652	2.47457	1.90594		0.479224	0.0397201
NM_001166105	TADA2A	chr17:35766976-35837226	1632	12.5544	12.775	6.04967	6.10292		0.479782	0.007026
NM_133474	ZNF721	chr4:433772-492960	4692	8.39056	7.25393	4.21542	3.29218		0.479888	0.0338255
NM_014071	NCOA6	chr20:33302577-33413433	7062	18.0176	18.6748	8.05807	9.57574		0.480585	0.0253046
NM_001198951	RNF103	chr2:86830515-86851000	2511	13.9414	12.3965	7.35355	5.34206		0.482028	0.0377121
NM_004556	NFKBIE	chr6:44225902-44233525	2581	14.3286	13.2536	5.99934	7.30676		0.482416	0.0153522
NM_024052	GID4	chr17:17942610-17971718	4232	4.01703	3.76755	1.90633	1.85282		0.482897	0.0319211
NR_102280	KCTD21-AS1	chr11:77850838-77885023	1083	2.12106	2.33108	1.21229	0.939033		0.483211	0.0255119
NM_003215	TEC	chr4:48137799-48271814	3620	2.51455	2.25876	1.00925	1.29878		0.483528	0.0245874
NM_006460	HEXIM1	chr17:43224683-43229468	4785	12.2316	13.8171	6.71168	5.8935		0.483908	0.0361081
NM_006275	SRSF6	chr20:42086503-42092244	3746	69.7878	64.2246	33.4079	31.4553		0.484009	0.031757
NR_024205	LINC00152	chr2:87754973-87821030	642	2.15395	2.00873	1.08923	0.926693		0.484285	0.0105779
NM_001244813	FOXP1	chr3:71003864-71114074	6385	9.08073	8.21442	3.59661	4.79253		0.485057	0.032744
NM_015188	TBC1D12	chr10:96162185-96296089	5749	8.68812	8.28555	4.09223	4.14323		0.48519	0.0269453
NM_001002811	PDE4DIP	chr1:144890590-144932365	5679	12.8752	11.7273	5.52848	6.41067		0.485282	0.0155532
NM_144653	NACC2	chr9:138898382-138987131	6899	7.58863	7.8905	3.63742	3.88361		0.485882	0.0028726
NM_001012511	GOSR2	chr17:45000485-45014205	2220	1.80354	2.08157	0.85946	1.03303		0.487114	0.0389012
NM_005012	ROR1	chr1:64239689-64647179	5854	11.9359	11.3582	5.74492	5.60674		0.487319	0.0230614
NM_198526	ZNF710	chr15:90544751-90625432	4489	2.89035	2.78695	1.31657	1.45275		0.487788	0.00462975
NM_005663	NELFA	chr4:1984440-2010962	2468	7.17631	7.69293	3.17016	4.08638		0.488024	0.0339122
NM_001282939	STIL	chr1:47715810-47779819	4898	6.14605	6.55543	3.29115	2.90852		0.488106	0.00746761
NM_183047	ZMYND8	chr20:45837858-45985633	5333	12.1368	12.1504	5.68582	6.17472		0.488345	0.0249255
NM_014597	DNTTIP2	chr1:94335013-94344762	2722	104.31	103.881	48.6306	53.1457		0.48886	0.0257066
NM_004431	EPHA2	chr1:16450831-16482582	3964	67.2687	57.8251	25.5652	35.5907		0.48888	0.0436982
NM_001098673	C12orf44	chr12:52463757-52471279	1266	6.93618	7.03017	3.59313	3.24283		0.489459	0.0218476
NM_015045	WAPAL	chr10:88195012-88281541	6302	28.4561	26.6242	13.5405	13.4908		0.490762	0.0413795
NM_016120	RLIM	chrX:73802810-73834461	10567	12.409	12.7762	6.75332	5.61525		0.491105	0.0382683
NM_015176	FBXO28	chr1:224301788-224349749	5451	16.1344	15.2989	7.24293	8.20433		0.49143	0.0067594
NM_018047	RBM22	chr5:150070351-150080669	2346	25.584	26.9342	12.642	13.1821		0.491717	0.0152804
NM_145905	HMGA1	chr6:34206567-34214008	1849	80.7678	94.1006	36.6786	49.4401		0.492477	0.0407809
NM_001271840	IKZF5	chr10:124750321-124768203	4544	2.37066	2.3785	1.21664	1.12236		0.492508	0.0239476
NM_002506	NGF	chr1:115828536-115880857	1049	5.27961	5.00129	2.74468	2.31994		0.492624	0.0150632
NM_207380	C15orf52	chr15:40623652-40633168	5327	17.1894	18.3632	8.30803	9.21072		0.492756	0.008419
NM_145257	CCSAP	chr1:229456751-229478688	5121	5.13926	5.3393	2.71539	2.44811		0.492768	0.00537885
NM_018360	TXLNG	chrX:16804554-16862642	4396	15.1878	15.939	6.85923	8.48476		0.492951	0.0334708
NM_005973	PRCC	chr1:156737273-156770609	2123	23.9594	26.7774	11.1223	13.8896		0.492974	0.0227886
NM_001017371	SP3	chr2:174771186-174828947	6008	21.8493	21.0269	11.4325	9.70635		0.493021	0.0223979
NM_199427	ZFP64	chr20:50700549-50808524	2833	1.28297	1.24443	0.636173	0.609986		0.49306	0.00251743
NM_001144969	NEDD4L	chr18:55816564-56068772	8318	11.4693	11.8352	5.69991	5.7985		0.493399	0.0128669
NM_016639	TNFRSF12A	chr16:3070312-3072383	1032	91.8373	81.2383	35.9592	49.5113		0.493833	0.0409259
NM_001007561	IRGQ	chr19:44088518-44100287	9687	5.20438	5.37041	2.7477	2.48185		0.49453	0.00705943
NM_031923	TAF3	chr10:7860466-8057016	3298	8.32873	7.9161	3.7379	4.30184		0.494911	0.0097845
NM_032864	PRPF38A	chr1:52870218-52883992	2772	16.9449	16.4071	7.96966	8.57132		0.495952	0.00243585
NM_152515	CKAP2L	chr2:113495443-113522254	3273	42.905	45.6093	21.16	22.749		0.496067	0.010867
NM_012213	MLYCD	chr16:83932729-83949787	2195	1.73908	1.6402	0.86579	0.811874		0.496456	0.0115324
NM_032448	FAM120B	chr6:170615843-170714237	3239	22.5284	19.6633	11.1735	9.78136		0.496658	0.046504
NM_144578	MAPK1IP1L	chr14:55518361-55536912	6469	40.0567	35.635	20.5022	17.1158		0.49699	0.0245331
NM_015316	PPP1R13B	chr14:104200087-104313927	4959	3.05978	2.81447	1.43691	1.48275		0.497027	0.0458187
NM_152609	CNST	chr1:246729638-246831884	5233	5.5967	4.90391	2.7766	2.4473		0.497485	0.0456699
NM_152352	FAM210A	chr18:13663345-13726591	4244	9.97588	10.3045	4.70323	5.389		0.497635	0.0175597
NM_016640	MRPS30	chr5:44809026-44815618	1672	18.9146	20.7407	9.47932	10.2615		0.49781	0.0309782
NM_017969	IWS1	chr2:128238382-128284087	3000	23.2196	22.0541	11.6018	10.9598		0.498338	0.00934984
NR_034159	FLJ30403	chr19:52095035-52097633	1701	1.06538	1.17924	0.624496	0.49512		0.4988	0.0236027
NM_015153	PHF3	chr6:64356430-64424405	6947	44.0226	38.2885	22.6731	18.4025		0.499029	0.0343519
NM_001258210	TSKU	chr11:76493356-76509198	2667	7.75436	7.78803	4.00099	3.7571		0.499157	0.0177849
NM_017490	MARK2	chr11:63655986-63678492	4516	7.27357	8.00716	3.54869	4.08551		0.499597	0.0178746
NM_005281	GPR3	chr1:27719147-27722317	2114	4.02657	3.48657	1.57528	2.17878		0.499666	0.0444278
NM_022072	NSUN3	chr3:93781854-93845630	1435	4.16503	4.21332	2.03681	2.15126		0.499868	0.00620756
NM_015925	LSR	chr19:35739558-35758867	2221	3.29248	4.02234	6.89289	7.98047		2.03332	0.0387073
NM_001017963	HSP90AA1	chr14:102547074-102606086	3884	0.704592	0.492968	1.14507	1.32112		2.05935	0.0467803
NM_002970	SAT1	chrX:23801274-23804327	1064	8.62786	8.46696	17.3237	18.7659		2.11114	0.0457559
NM_001203263	IL17RC	chr3:9958757-9975305	2394	1.99108	1.58216	3.88265	3.72811		2.12993	0.0397436
NM_001190720	IKBKB	chr8:42128819-42190171	4008	1.87318	2.65956	5.32752	4.50809		2.1699	0.0430758
NR_003045	SNORD17	chr20:17943352-17943589	237	4.02275	3.22369	8.20501	7.6185		2.18363	0.0169126
NM_203414	ELP5	chr17:7155550-7163259	1477	1.03969	0.846396	1.93142	2.20937		2.19544	0.0289637
NR_045515	ZBTB7B	chr1:154975105-154991001	3847	0.552198	0.616817	1.34815	1.27834		2.24675	0.00433851
NM_001019	RPS15A	chr16:18794276-18801656	543	4.99988	3.77187	10.1747	9.65006		2.26007	0.0401594
NM_152927	CPNE1	chr20:34213952-34252878	2106	1.66968	1.65406	3.75428	3.86359		2.29196	0.014214
NM_001256187	SNX12	chrX:70279096-70288298	2275	0.520532	0.595798	1.19951	1.36496		2.29723	0.0392638
NM_001271832	PPP2R4	chr9:131873592-131911225	2654	1.12313	1.14555	2.56086	2.68768		2.31348	0.0229008
NM_001198682	NME2	chr17:49243632-49249105	716	2.41435	3.25279	6.50464	7.17566		2.41397	0.0198832
NR_073060	C7orf55	chr7:139025195-139031065	969	0.62337	0.775918	1.67144	1.76556		2.45625	0.0141986
NM_194429	FGFR1OP	chr6:167412804-167455906	3676	1.02978	0.877951	2.3606	2.35578		2.47225	0.0342095
NM_206824	VKORC1	chr16:31102174-31106276	888	3.37742	2.7371	7.09332	8.27119		2.51279	0.0383688
NM_001470	GABBR1	chr6:29570004-29600962	4537	0.959865	1.02606	2.37751	2.65227		2.53271	0.0459477
NM_199357	ARHGAP11A	chr15:32907690-32928382	2471	0.802182	0.914634	2.36621	2.17798		2.64687	0.0123032
NM_001256277	RAB34	chr17:27041298-27045286	1448	2.60878	3.79479	8.79732	8.2319		2.65933	0.0362466
NM_057174	PEX16	chr11:45931219-45939674	1773	0.844084	0.888192	2.26443	2.3537		2.66593	0.00541276
NM_003353	UCN	chr2:27530264-27531130	615	1.13405	0.856858	2.74518	2.59401		2.68179	0.0198536
NM_001164752	ASPH	chr8:62536268-62602408	3564	0.345557	0.575213	1.31619	1.17385		2.7043	0.0422722
NM_001281732	SLC26A6	chr3:48663155-48672926	2535	0.606835	0.381067	1.202	1.4869		2.72183	0.0471021
NM_004263	SEMA4F	chr2:74881354-74910981	6107	0.922308	0.66874	2.25733	2.14001		2.7638	0.0278535
NM_025202	EFHD1	chr2:233498206-233547491	1990	0.595775	0.491276	1.44132	1.58179		2.78102	0.0106136
NM_015401	HDAC7	chr12:48176506-48213763	4288	0.753586	0.635372	1.92194	1.95367		2.7903	0.0210381
NM_006712	FASTK	chr7:150773707-150777970	1871	3.05646	2.54294	8.55608	7.27804		2.82782	0.0493902
NM_001039847	GPX4	chr19:1103935-1106787	939	1.42407	2.1162	5.07883	5.37273		2.95219	0.0351695
NM_001278289	RPE	chr2:210867288-210886984	3322	0.331707	0.48737	1.12923	1.37371		3.05581	0.0408489
NM_001206974	DHPS	chr19:12786530-12792025	1203	2.5575	1.88205	7.12649	6.63432		3.0996	0.010817
NM_001143781	FKBP11	chr12:49315741-49318664	544	0.452716	0.801802	2.04304	1.86155		3.11242	0.0421617
NM_001257363	CRAT	chr9:131857072-131873070	2865	1.465	1.73094	4.84638	5.20917		3.14635	0.00606119
NR_027170	C17orf76-AS1	chr17:16342300-16345340	991	1.21421	2.32616	5.37099	6.25289		3.28324	0.033005
NM_001011885	BTBD1	chr15:83685180-83736106	3202	0.443454	0.239415	1.05347	1.25136		3.37522	0.0294271
NM_138436	SMIM19	chr8:42396717-42408140	848	0.441413	0.598407	1.66448	1.84554		3.3756	0.00992333
NM_001127358	PHTF2	chr7:77428108-77586821	5085	0.300267	0.448084	1.15712	1.41726		3.44007	0.0436517
NM_005252	FOS	chr14:75745480-75748937	2158	0.93712	1.42549	4.39488	4.03063		3.56619	0.0128149
NM_001198868	CAPN1	chr11:64948685-64979477	3062	3.23186	3.05699	12.4646	11.4396		3.80104	0.0322301
NR_104299	POLM	chr7:44111660-44122139	2787	0.492919	0.343933	1.52506	1.71114		3.86711	0.0113457
NR_027762	RBM34	chr1:235294497-235324571	1716	0.313152	0.200031	1.08022	0.96153		3.9786	0.0113945
NM_001042540	NCBP2	chr3:196662272-196669464	2011	0.40536	0.431207	1.81866	1.62734		4.11922	0.0430681
NM_001127585	ING4	chr12:6759703-6772308	1376	0.268985	0.500541	1.76287	1.49562		4.23441	0.0206615
NM_001128620	PAK1	chr11:77033059-77185108	3479	0.363283	0.357215	1.52278	1.58921		4.31922	0.0167789
NR_038370	NDRG3	chr20:35280168-35374541	2797	0.224693	0.522085	1.83617	1.59316		4.59217	0.0220209
NM_001114393	PAPD4	chr5:78908242-78982471	3248	1.13678	0.592606	3.97006	4.09677		4.66456	0.0441025
NR_037807	IL17RC	chr3:9958757-9975305	2599	0.102131	0.374508	1.09655	1.25538		4.93441	0.0439642
NM_016479	SHISA5	chr3:48509196-48541682	2187	0.739844	1.71644	5.4606	6.85631		5.01445	0.0366234
NM_001199179	ATP2C1	chr3:130612834-130722046	5021	0.206124	0.257253	1.10854	1.22242		5.03037	0.0167691
NM_021135	RPS6KA2	chr6:166822853-167040726	5817	1.23906	0.401352	4.72795	3.72972		5.15582	0.0368819
NM_001199340	RPL17	chr18:47014850-47018935	812	0.528498	0.47428	2.63358	2.83494		5.45337	0.019761
NM_001040667	HSF4	chr16:67197287-67203848	2604	0.242711	0.193775	1.32738	1.44407		6.34946	0.0140949
NM_001142548	RAD54L	chr1:46713366-46744145	2549	0.00232987	0.504477	1.59894	1.9626		7.02741	0.0465997
NM_001012426	FOXP4	chr6:41514163-41570122	5949	0.000744795	0.627573	1.99189	2.44628		7.06358	0.0466531
NR_003035	SNORA16A	chr1:28907431-28907565	134	0	5.12736	20.0773	16.5237		7.13837	0.046821
NM_001193379	UCKL1	chr20:62571181-62582527	2097	0.278587	0.58051	2.95929	3.45082		7.46145	0.0188271
NM_001178081	STAT6	chr12:57489186-57505196	3742	4.32023e-11	0.333133	1.38698	1.1924		7.74279	0.0453523
NR_030386	MIR663A	chr20:26188821-26188914	93	102.055	269.884	1441.08	1607.71		8.19702	0.00771692
NM_001042510	ZNF706	chr8:102209265-102217960	2860	0.434916	0.059747	2.36829	1.77595		8.37791	0.0491619
NM_139279	MCFD2	chr2:47129008-47143007	4186	4.77366	0.0547478	22.1033	19.9437		8.70825	0.0450531
NM_001199097	BAIAP3	chr16:1383605-1399442	4573	0.397349	1.37509e-13	1.87658	1.60328		8.75769	0.0315405
NM_001126112	TP53	chr17:7571719-7590868	2588	0.00342784	1.12742	6.03438	5.42051		10.1295	0.0301101
NM_001079685	KIAA1191	chr5:175773065-175788809	2719	0.0339369	0.0673618	4.48173	4.1162		84.877	0.0261644
NM_004059	CCBL1	chr9:131595391-131644354	1925	0.0159842	0.0153924	4.54563	5.18611		310.159	0.0419726
NM_033375	MYO1C	chr17:1367479-1394972	4736	0.00649009	0.00679649	2.2531	2.39352		349.723	0.0192872
NM_001198696	AIFM2	chr10:71872022-71892690	3250	0.00227216	0.00270756	1.64328	1.75327		682.077	0.0206367
NM_001282634	DBI	chr2:120124499-120130127	711	0.00680153	0.000432225	2.75661	2.37946		710.014	0.046672
NR_073555	CDK5RAP2	chr9:123151146-123342448	6239	0.0013838	0.00131532	1.2556	1.13922		887.26	0.030948
NM_001184987	NDUFC1	chr4:140211070-140223705	725	0.000895599	0.0105006	15.1535	16.2523		2755.81	0.0222626
NM_002295	RPSA	chr3:39448203-39454032	1146	0.000475268	0.000309648	1.05015	1.20573		2874.04	0.043851
NM_001025596	CELF1	chr11:47487488-47510576	4465	0.00155753	0.00146692	6.16138	6.8305		4295.62	0.0327665
NM_001256135	CSE1L	chr20:47662782-47713497	3459	0.000114157	6.16892e-06	1.40885	1.311		22604	0.0228942
NM_001098204	HNRNPF	chr10:43881064-43904696	2632	0	0	68.2933	79.1994		#DIV/0!	0.0469883

## Sheet: cN-II- CD73+
tracking_id	gene_id	locus	length	NT	NT	Ado	Ado		Expression ratio	p-value
NR_002974	SNORA42	chr1:155889699-155889833	134	4.5825	5.1192	0	0		0	0.0351821
NR_003028	SNORA25	chr11:93463680-93463812	132	9.73158	10.8713	0	0		0	0.035181
NR_003695	SNORD12B	chr20:47896849-47896952	103	13.756	15.3671	0	0		0	0.0351822
NR_002914_dup1	NA	chr9:134365872-134365958	86	16.0464	17.9257	0	0		0	0.0351813
NR_002914	SNORD62A	chr9:134361051-134361137	86	16.0464	17.9257	0	0		0	0.0351813
NR_031639	MIR1304	chr11:93466839-93466930	91	48.6353	54.3314	0	0		0	0.0351818
NR_039890	MIR4737	chr17:58120385-58120466	81	87.5148	97.7644	0	0		0	0.0351818
NM_000458	HNF1B	chr17:36046433-36105096	2836	2.35614	2.0281	0.000132527	2.05062e-05		3.49053e-05	0.0475465
NM_001197233	BTN2A1	chr6:26458131-26469881	2845	1.23337	1.42864	6.56317e-05	6.34171e-05		4.8478e-05	0.0466176
NM_001145393	TSEN2	chr3:12525930-12574820	2023	1.34766	1.45079	0.000153536	7.95751e-05		8.33001e-05	0.0234523
NM_001166212	CLCF1	chr11:67131638-67141648	1761	5.45182	5.43782	0.000851186	0.000218813		9.82584e-05	0.00079805
NM_001040126	PQLC2	chr1:19638739-19655794	1643	1.07165	1.12233	0.000367873	3.00939e-05		0.00018139	0.0147014
NM_001260489	LSR	chr19:35739558-35758867	2218	1.40563	1.28484	0.000249853	0.000278579		0.000196409	0.0285678
NM_001163474	ZNF746	chr7:149169883-149194898	3800	3.25503	3.17757	0.000509065	0.00186505		0.000369075	0.00764984
NR_104099	VPS29	chr12:110929327-110939945	1172	2.17151	2.49508	2.57342e-08	0.00264882		0.000567619	0.0440829
NM_001199324	ZNF615	chr19:52494586-52511483	4092	1.85081	1.95557	0.0011315	0.001148		0.000598863	0.0175273
NR_037163	POU2F1	chr1:167190122-167396582	13949	1.36785	1.35551	0.00190196	0.00181492		0.00136481	0.00288713
NM_001168319	EDN1	chr6:12290528-12297427	2097	1.87542	1.86378	0.00505861	0.000228216		0.00141389	0.000353399
NM_015234	GPR116	chr6:46820241-46922675	5757	1.09397	1.0427	0.00229301	0.00223049		0.00211708	0.0153052
NM_015265	SATB2	chr2:200134222-200335989	5306	1.69701	1.9048	0.016061	0.00141726		0.00485263	0.0359954
NM_001037164	ARL4A	chr7:12726451-12730558	2985	7.36274	7.45034	0.100606	0.00566686		0.00717426	8.12851e-05
NM_181305	MRPL52	chr14:23299091-23304246	1227	1.28913	1.47587	0.00995015	0.0486564		0.0211959	0.036345
NM_001023560	ZSCAN26	chr6:28234787-28245980	2816	2.25265	2.41803	0.00024107	0.111097		0.0238377	0.00359404
NM_153026	PRICKLE1	chr12:42852139-42983572	4321	2.70071	2.63493	8.74207e-08	0.128264		0.0240391	0.00355919
NM_001261410	BCAR3	chr1:94027342-94079702	2875	7.69342	8.55044	0.501245	0.0148973		0.0317746	0.0097357
NM_006874	ELF2	chr4:139978870-140005568	3092	1.63741	1.37611	0.000171534	0.10251		0.0340736	0.0329838
NM_001011671	CHCHD7	chr8:57124314-57131176	1538	2.05353	1.79287	0.134801	0.00357998		0.0359768	0.0174109
NM_001008539	SLC7A2	chr8:17354596-17428077	7571	5.46761	5.80098	0.500692	0.0381639		0.0478193	0.00428404
NM_001258038	SPRY1	chr4:124317949-124324915	2608	5.99298	6.18055	0.373721	0.253339		0.0515101	0.00100129
NM_152485	C1orf74	chr1:209955661-209957890	1561	1.68689	1.95512	0.140661	0.0476523		0.0517059	0.0307281
NM_001130031	ZNF562	chr19:9759337-9785776	5784	7.67719	7.13595	0.78146	0.00721739		0.0532417	0.0069999
NM_001201483	ENO1	chr1:8921058-8931635	2550	5.10044	5.1243	0.516474	0.0530323		0.0556989	0.0301169
NM_022752	ZNF574	chr19:42580289-42585720	3131	8.41704	7.80839	0.576046	0.430802		0.0620537	0.0186895
NM_018380	DDX28	chr16:68055176-68057770	2594	2.88534	2.91566	0.15973	0.21645		0.0648474	0.000869961
NM_152260	RPUSD2	chr15:40861536-40866661	1839	3.74519	4.12516	0.194574	0.3164		0.0649239	0.0200742
NR_104090	DOC2A	chr16:30016834-30022401	1786	1.7868	2.16565	0.00676695	0.269017		0.0697754	0.021288
NM_170686	ZNF398	chr7:148844559-148880118	5429	5.55084	5.41281	0.20295	0.562331		0.0698017	0.0101141
NM_017610	RNF111	chr15:59279864-59389618	5902	3.78427	4.49665	0.000393005	0.586181		0.0708344	0.0156713
NM_138395	2002-03-01	chr2:198570027-198573114	3087	5.63745	5.56592	0.452421	0.347659		0.0714142	0.000361208
NM_001946	DUSP6	chr12:89741836-89746296	2820	90.4193	81.705	6.51922	5.81908		0.0716825	0.0336003
NM_001142318	TXNL4B	chr16:72118755-72128215	2390	2.03854	1.73438	0.176219	0.099786		0.0731542	0.0432651
NM_001032373	ZNF226	chr19:44669248-44681838	2567	3.55117	3.41808	0.00331038	0.509082		0.0735219	0.0375741
NM_016261	TUBD1	chr17:57936840-57970306	2492	1.54096	1.56157	0.225672	0.00794238		0.075298	0.0464156
NM_001171713	FBXL2	chr3:33318936-33428757	2793	1.01606	1.23077	0.160431	0.0160454		0.0785446	0.0221299
NM_001134442	ZNF502	chr3:44754134-44765323	3171	1.39867	1.71128	0.243974	0.00107627		0.0787956	0.0217452
NM_002714	PPP1R10	chr6:30568176-30585084	4588	18.4659	20.3973	1.40842	1.67156		0.0792518	0.0313338
NM_001142597	CLP1	chr11:57425215-57429337	1654	4.45451	3.84776	0.228295	0.432086		0.0795422	0.0324252
NM_013380	ZFP112	chr19:44830705-44860856	3686	1.25687	1.32147	0.109171	0.101662		0.0817708	0.015952
NM_001129996	ZNF222	chr19:44529493-44537262	1650	2.76045	2.57533	0.440006	0.000449		0.0825474	0.0306653
NM_032786	ZC3H10	chr12:56512029-56516278	2121	3.14948	3.0848	0.265522	0.252991		0.0831713	0.00533761
NM_019090	MAP10	chr1:232940637-232946092	5455	2.08162	1.85059	0.181754	0.147777		0.083803	0.0369337
NM_016265	ZNF12	chr7:6728063-6746566	5063	5.68454	5.20377	0.621063	0.291969		0.0838543	0.00568978
NM_014793	LCMT2	chr15:43619973-43622820	2847	3.62682	4.0274	0.32499	0.330295		0.0856109	0.036366
NM_002228	JUN	chr1:59246462-59249785	3323	38.7239	35.624	3.25371	3.33793		0.0886594	0.0289922
NM_006626	ZBTB6	chr9:125670334-125675607	4104	5.49537	4.84397	0.440488	0.480839		0.0891089	0.0432166
NM_001184718	TIPARP	chr3:156394452-156424557	3683	41.8708	38.254	4.36886	2.82943		0.0898385	0.0136569
NM_145295	ZNF627	chr19:11708234-11729974	2864	3.65922	4.09872	0.358793	0.352494		0.091685	0.0396166
NM_001097633	GCNT1	chr9:79074067-79122332	5478	3.81396	2.84077	0.625343	0.00423715		0.0946064	0.0485239
NM_007021	C10orf10	chr10:45471708-45474330	2060	1.41836	1.2917	0.188546	0.0696814		0.0952848	0.00506215
NM_006779	CDC42EP2	chr11:65082288-65089900	2023	14.8339	16.6943	1.48658	1.5464		0.096199	0.0413089
NM_012177	FBXO5	chr6:153291657-153304203	2093	21.483	21.7482	2.01526	2.20967		0.0977287	0.000141552
NM_001256372	E2F8	chr11:19245609-19263202	3467	5.5535	6.95676	0.00145304	1.24265		0.0994466	0.0274987
NM_138417	KTI12	chr1:52497776-52499472	1696	7.60337	7.60384	0.591627	0.92834		0.0999504	0.0156578
NM_021784	FOXA2	chr20:22561641-22565101	2423	8.51503	7.12112	1.56413	0.00424365		0.100304	0.0221018
NM_000024	ADRB2	chr5:148206155-148208197	2042	22.449	19.8434	1.95585	2.32201		0.10115	0.0399099
NR_073595	TYSND1	chr10:71897736-71904484	2722	0.87809	1.17677	5.83705e-09	0.210519		0.102449	0.0459616
NM_001661	ARL4D	chr17:41476352-41478504	1585	3.35659	3.65712	0.207325	0.515066		0.102997	0.00465268
NM_003192	TBCC	chr6:42712233-42713884	1651	24.1844	24.1229	2.72618	2.25677		0.103151	0.00599942
NM_001282312	FAM3A	chrX:153734489-153744566	1659	1.49204	1.65986	0.000158661	0.326833		0.103744	0.0352474
NM_024644	C14orf169	chr14:73957643-73960105	2462	9.42817	9.0318	0.774894	1.14552		0.104031	0.00110168
NM_018444	PDP1	chr8:94929082-94938296	4278	22.9685	18.9142	1.14852	3.22471		0.104416	0.0320317
NM_016272	TOB2	chr22:41829491-41843027	4565	11.5217	10.6356	1.21095	1.11209		0.104843	0.0266054
NM_001145073	USP27X	chrX:49644469-49647168	2699	1.35329	1.21711	0.140257	0.129588		0.104982	0.0365564
NM_203344	SERTAD3	chr19:40946747-40950282	1407	7.74821	7.07059	1.21642	0.342504		0.105199	0.00855465
NM_001031721	ZNF613	chr19:52430687-52449011	2339	2.4794	2.22482	0.288255	0.211717		0.106282	0.0256141
NM_175872	ZNF792	chr19:35447257-35454953	3888	3.37869	3.24512	0.310876	0.403715		0.107882	0.00144237
NM_001178084	ZFX	chrX:24167840-24234372	7396	3.06802	2.94001	0.230862	0.42232		0.108718	0.00352306
NM_001002295	GATA3	chr10:8096666-8117164	3070	3.62319	2.95301	0.72098	0.000138213		0.109656	0.027452
NM_001199480	ZSCAN9	chr6:28193028-28201264	1646	6.40687	6.05177	0.761649	0.605413		0.109728	0.00713576
NM_052943	FAM46B	chr1:27331510-27339333	2374	2.04386	2.25377	0.234565	0.238394		0.110051	0.0348475
NM_032530	ZNF594	chr17:5082830-5095178	4877	1.86148	1.81271	0.183812	0.221407		0.110288	0.000532429
NM_001161781	PDP1	chr8:94929278-94938296	4221	8.05627	8.75231	1.25113	0.603726		0.110352	0.00410574
NM_001277092	ZNF550	chr19:58053203-58071231	3376	1.13272	1.24227	0.26189	0.000225267		0.110365	0.0472264
NM_001097590	RPP38	chr10:15139178-15146256	1302	3.42701	3.95229	0.348819	0.468338		0.110736	0.041214
NM_032138	KBTBD7	chr13:41765710-41768702	2992	1.19567	1.03188	0.114107	0.133365		0.111096	0.0496588
NM_020787	ZNF624	chr17:16524047-16557167	4244	1.57944	1.63783	0.15749	0.200076		0.11114	0.00107488
NM_005438	FOSL1	chr11:65659691-65667997	1668	256.948	285	25.7067	34.651		0.111372	0.0233131
NM_052857	ZNF830	chr17:33288548-33290205	1657	6.53807	6.53382	0.656837	0.801071		0.11153	0.0078518
NM_033089	ZCCHC3	chr20:278203-280963	2760	9.07901	8.30396	0.945925	0.999314		0.111905	0.0311724
NR_003545	TRAPPC13	chr5:64920557-64926532	1614	2.62173	2.83242	0.369883	0.241998		0.112186	0.00597185
NM_033418	METTL18	chr1:169761669-169764061	1475	5.40309	5.5329	0.87604	0.356136		0.112672	0.0252228
NM_001007090	C8orf48	chr8:13424351-13425797	1446	1.68181	1.95599	0.256141	0.156194		0.113347	0.0328927
NM_015062	PPRC1	chr10:103892786-103910090	5338	23.1242	25.5461	2.55297	3.01029		0.114305	0.0301119
NM_001163391	ZSCAN12	chr6:28356726-28367544	3519	1.02742	0.98144	0.0799813	0.150082		0.114524	0.00433298
NM_012083	FRAT2	chr10:99092253-99094458	2205	2.14497	1.98085	0.254376	0.226212		0.116483	0.0245382
NM_025195	TRIB1	chr8:126442562-126450647	3635	1.45827	1.20266	0.0774063	0.23575		0.117687	0.0261499
NM_177524	MEST	chr7:130126015-130146138	2444	0.907726	1.14072	0.0028456	0.24129		0.119181	0.0325228
NM_021960	MCL1	chr1:150547026-150552214	4085	64.4172	59.7969	7.56354	7.26428		0.119373	0.0262678
NM_001955	EDN1	chr6:12290528-12297427	2100	15.2114	13.8689	2.29366	1.21052		0.1205	0.00539089
NM_001135673	ATL2	chr2:38522028-38604432	2889	6.39276	7.00119	0.295171	1.32205		0.120743	0.0192469
NM_178558	ZNF680	chr7:63980254-64023505	3050	3.37431	3.24453	0.440061	0.360514		0.120954	0.00193779
NM_024814	CBLL1	chr7:107384141-107402112	4432	9.6145	8.62125	1.18119	1.06051		0.122929	0.0368665
NM_018019	MED9	chr17:17380299-17396534	2222	6.324	5.55985	0.740935	0.737007		0.124366	0.0466606
NM_014797	ZBTB24	chr6:109783718-109804440	5597	3.76993	3.7479	0.534146	0.404491		0.124855	0.0102778
NM_024310	PLEKHF1	chr19:30156326-30166383	1739	1.8641	1.8117	0.2487	0.210633		0.124961	0.000718258
NM_007204	DDX20	chr1:112298189-112310199	3510	14.7744	16.147	2.14588	1.74082		0.125696	0.0211399
NM_001394	DUSP4	chr8:29190578-29208267	5621	73.4479	65.4862	8.7955	8.68142		0.125793	0.0416327
NM_014484	MOCS3	chr20:49575350-49578399	3049	3.42809	2.9883	0.387934	0.424625		0.126638	0.0484235
NR_000008	SNORD22	chr11:62620381-62620507	126	58.6872	45.8924	0	13.2626		0.126818	0.0384954
NM_033213	ZNF670	chr1:247197939-247242115	4198	1.4786	1.70332	0.095939	0.307615		0.126827	0.012258
NM_024639	ZNF322	chr6:26634610-26659980	4817	3.17646	3.93993	0.00109216	0.901463		0.126828	0.0362113
NM_001165252	KRTAP2-3	chr17:39215492-39216344	852	7.05404	7.15672	0.932773	0.902262		0.12913	0.00250425
NM_001076675	ZNF626	chr19:20802744-20844402	6088	1.58603	1.70898	0.235839	0.189683		0.129141	0.0134034
NM_025069	ZNF703	chr8:37553300-37556396	2174	5.49039	6.14965	0.629798	0.886263		0.130245	0.0219552
NM_022767	AEN	chr15:89164526-89175512	3116	13.177	14.1385	1.60594	1.96525		0.130739	0.0125476
NM_021030	ZNF14	chr19:19821280-19843921	2963	2.40092	2.40405	0.265204	0.363284		0.1308	0.0148472
NM_001242482	EIF1AD	chr11:65764015-65769637	2901	6.36532	6.59705	0.667849	1.03004		0.130986	0.00322416
NM_018566	YOD1	chr1:207217193-207224422	6265	10.9951	9.84985	1.06325	1.68279		0.131736	0.0133164
NM_173531	ZNF100	chr19:21906842-21950430	4470	4.66724	4.37276	0.595737	0.604052		0.13272	0.0237924
NM_003435	ZNF134	chr19:58125829-58133636	2248	8.73538	9.22674	1.29182	1.10727		0.133564	0.00907543
NM_000465	BARD1	chr2:215590369-215674435	5506	6.58693	6.62956	0.696229	1.07479		0.134001	0.0195298
NM_016545	IER5	chr1:181057637-181059979	2342	31.0096	30.5	4.15145	4.09824		0.13412	0.00555874
NM_153689	C2orf69	chr2:200775978-200792996	3728	7.38898	6.88469	1.19163	0.724816		0.134264	0.00316082
NM_003068	SNAI2	chr8:49830238-49833999	2109	20.2025	17.6018	2.80555	2.29126		0.134821	0.0430275
NM_152735	ZBTB9	chr6:33422355-33425320	2711	8.75426	9.7923	1.25627	1.25099		0.135187	0.0411388
NM_013362	ZNF225	chr19:44617547-44637255	2731	1.97026	2.24528	0.188838	0.383841		0.135849	0.0119988
NM_005815	ZNF443	chr19:12540519-12551926	2664	1.56446	1.67839	0.168117	0.276007		0.136955	0.00317
NM_001134658	SLC35G1	chr10:95653729-95662491	2403	2.44611	2.19475	0.0824698	0.5533		0.136994	0.0346673
NM_173480	ZNF57	chr19:2900895-2918474	2003	3.7855	3.33155	0.512826	0.46728		0.137712	0.0450093
NM_181358	HIPK1	chr1:114496498-114520491	6871	3.12354	2.95556	0.30378	0.534798		0.137944	0.00440088
NM_003450	ZNF174	chr16:3451189-3459364	2484	2.72982	2.61902	0.250625	0.491234		0.138695	0.0130185
NM_001136138	RPS6KC1	chr1:213224587-213446808	4155	1.32332	1.61041	0.00153219	0.406644		0.139132	0.0450992
NM_006622	PLK2	chr5:57749809-57755966	2838	137.703	113.601	22.1023	12.9131		0.139335	0.0445352
NM_003620	PPM1D	chr17:58677543-58743640	4777	3.84191	3.99828	0.537405	0.558551		0.139787	0.0130793
NM_080796	DIDO1	chr20:61536349-61557903	2796	18.0843	20.0958	4.78207	0.568661		0.140144	0.0440584
NM_005798	TRIM13	chr13:50571142-50592603	6755	1.57145	1.62793	0.192334	0.258505		0.140914	0.00114521
NM_014628	MAD2L1BP	chr6:43603576-43608688	1279	16.6359	17.6178	2.39705	2.45882		0.141762	0.0207645
NR_073482	ZNF689	chr16:30613878-30621754	3072	2.68901	2.92628	0.516219	0.287568		0.143143	0.00468333
NM_138374	ZNF845	chr19:53837001-53858122	4311	3.84315	3.67341	0.609355	0.483502		0.145393	0.0016676
NM_004064	CDKN1B	chr12:12870301-12875305	2413	16.0881	15.8162	2.54907	2.09303		0.145501	0.0013039
NM_001164271	DLC1	chr8:12940871-12973753	5786	25.954	24.8997	4.81122	2.60079		0.145752	0.01186
NM_017704	ANKRD49	chr11:94227152-94232744	1905	8.32681	9.45236	1.23436	1.36856		0.146403	0.0443367
NM_022903	CCDC71	chr3:49199967-49203785	1812	9.19987	10.4563	1.52338	1.38739		0.148084	0.0453464
NM_024700	SNIP1	chr1:38000049-38019945	4605	4.68152	4.30405	0.760206	0.582298		0.149407	0.0115917
NM_003420	ZNF35	chr3:44690232-44702283	2649	6.54201	6.51071	0.949834	1.00501		0.149765	0.000220766
NM_001134793	HYLS1	chr11:125756954-125770541	2059	7.27683	6.52121	1.4154	0.659319		0.150363	0.00821157
NM_004620	TRAF6	chr11:36505316-36531863	7928	4.03588	4.10107	0.617691	0.612255		0.151156	0.00566653
NM_014830	ZBTB39	chr12:57392616-57400297	6238	2.52282	2.67525	0.369061	0.417952		0.151405	0.0123866
NM_004645	COIL	chr17:55015560-55038411	2633	13.2762	12.9624	1.91218	2.0765		0.152016	0.00145966
NM_019606	MEPCE	chr7:100027253-100031749	3030	10.8743	10.2285	1.86742	1.35019		0.152473	0.00266374
NM_138370	PKDCC	chr2:42275160-42285668	2501	1.24571	1.4751	0.249296	0.16891		0.153706	0.0413826
NM_003567	BCAR3	chr1:94027342-94147394	3185	38.1357	34.5972	5.62178	5.621		0.154576	0.0365944
NM_003955	SOCS3	chr17:76352857-76356160	2737	8.74348	7.96291	1.16802	1.41685		0.154723	0.0218991
NM_001277842	CCNT1	chr12:49082240-49110781	6915	1.54734	2.00503	0.440849	0.115406		0.156587	0.0413974
NM_018316	KLHL26	chr19:18747837-18781302	3122	1.74548	1.69795	0.218046	0.321328		0.156639	0.00760359
NM_177401	MIDN	chr19:1248551-1259142	3793	12.9716	12.2998	1.94122	2.03597		0.157379	0.0178245
NM_001244701	ZFP36L1	chr14:69254371-69262960	3196	91.8721	100.816	15.3014	15.6617		0.16069	0.0348924
NM_002657	PLAGL2	chr20:30780306-30795546	5656	13.8032	14.4993	2.38072	2.17051		0.160807	0.0108509
NM_133466	ZFP82	chr19:36882860-36909550	2616	4.43683	4.42636	0.93645	0.50938		0.163127	0.0365082
NM_001010851	ZNF766	chr19:52772823-52795976	2975	5.82744	5.34814	1.07344	0.752591		0.163395	0.00657963
NM_007147	ZNF175	chr19:52074530-52092991	3785	5.74518	6.23952	1.02164	0.939		0.163595	0.0272216
NM_012118	CCRN4L	chr4:139936912-139967093	1984	20.4828	20.1534	2.79465	3.86008		0.163764	0.0114684
NM_020772	NUFIP2	chr17:27582853-27621166	10880	24.0792	22.6761	4.01537	3.66752		0.164321	0.016175
NM_130850	BMP4	chr14:54416454-54423554	1732	54.9745	48.9793	9.60308	7.49072		0.164437	0.0261818
NM_001136501	ZNF844	chr19:12175545-12188626	2834	2.40747	2.26767	0.400686	0.371882		0.16525	0.0179143
NM_014872	ZBTB5	chr9:37438099-37465407	4649	5.858	5.93282	1.04493	0.909233		0.165736	0.00121102
NM_022110	FKBPL	chr6:32096483-32098067	1344	5.72277	6.28085	1.06042	0.935927		0.166312	0.0279607
NM_001284518	PHF23	chr17:7138346-7142249	1921	16.7651	17.1809	2.61179	3.05336		0.166887	0.0004703
NM_017757	ZNF407	chr18:72342918-72777628	8008	1.23423	1.14999	0.19177	0.209403		0.168262	0.0213951
NM_213598	ZNF543	chr19:57831864-57842144	3671	2.68087	2.95812	0.465442	0.485072		0.168561	0.0367147
NM_001280539	RNF19A	chr8:101269286-101348446	4300	11.7721	11.5982	1.8012	2.14299		0.168769	0.00220094
NM_023074	ZNF649	chr19:52392487-52408305	3227	2.84436	2.82855	0.394636	0.566857		0.169488	0.0221667
NM_001300	KLF6	chr10:3818187-3827473	4662	43.5596	37.9602	6.53787	7.31735		0.169961	0.0485775
NM_001142572	ZNF669	chr1:247263263-247267674	1722	4.44995	3.83843	0.811339	0.597661		0.169997	0.0360492
NM_001130864	PWWP2A	chr5:159518346-159546452	3367	5.72708	5.52183	1.03593	0.895143		0.171668	0.00142205
NM_001258308	NOP2	chr12:6666035-6677498	2692	14.7355	14.7777	2.26175	2.8144		0.171996	0.0138449
NM_017943	FBXO34	chr14:55738020-55820329	3466	13.7893	12.9167	2.60333	2.02153		0.173177	0.00421623
NM_173632	ZNF776	chr19:58258163-58269527	5292	5.72506	5.37781	0.937884	0.984967		0.173185	0.0217049
NM_144689	ZNF420	chr19:37569381-37620651	2973	2.98644	2.75901	0.505515	0.490413		0.173342	0.0297725
NM_024546	RNF219	chr13:79188420-79233314	3534	6.25556	5.57712	1.04133	1.00978		0.173343	0.0436621
NM_001270530	RNF111	chr15:59280344-59389618	5783	1.71394	1.61051	0.398898	0.178174		0.173584	0.0232605
NM_198336	INSIG1	chr7:155089485-155101945	2625	3.07289	3.94527	0.951799	0.267352		0.173714	0.0388994
NM_003431	ZNF124	chr1:247319202-247335318	1674	3.4809	3.49141	0.674212	0.550197		0.17561	0.0130815
NM_178006	STARD13	chr13:33677271-33859901	5926	5.37561	4.76563	0.815595	0.966825		0.17576	0.0357853
NM_001272019	EPC1	chr10:32556643-32635976	3698	6.16059	5.5185	0.73756	1.32372		0.176493	0.00830945
NM_005773	ZNF256	chr19:58452200-58459077	2210	1.38363	1.59348	0.28546	0.241766		0.177093	0.045846
NM_032051	PATZ1	chr22:31736664-31742249	3001	1.61655	1.4833	0.302611	0.249248		0.178028	0.0159383
NM_182919	TICAM1	chr19:4815935-4831754	2722	6.07962	5.4968	1.09918	0.963033		0.178139	0.0303357
NM_015169	RRS1	chr8:67341262-67342968	1706	15.3928	17.6851	2.6899	3.20738		0.178285	0.0437793
NM_032833	PPP1R15B	chr1:204372491-204380944	5275	23.6244	22.4364	4.09818	4.12576		0.178545	0.0199171
NM_001100590	KIAA0232	chr4:6784458-6885899	7773	10.3585	9.38361	2.03394	1.51526		0.179778	0.0126827
NM_018260	ZNF701	chr19:53073525-53090427	5244	3.115	3.09105	0.567151	0.553642		0.180597	0.000207396
NM_001004301	ZNF813	chr19:53970988-53997546	4188	2.5171	2.42153	0.455606	0.439166		0.181178	0.0123968
NM_001123385	BCOR	chrX:39910498-39956719	6423	2.96239	3.67786	0.757859	0.447017		0.18145	0.0496269
NM_144976	ZNF564	chr19:12636183-12662356	2948	2.32541	2.16674	0.405777	0.412401		0.182135	0.0272197
NM_006958	ZNF16	chr8:146155743-146176274	2530	3.16147	2.92706	0.765814	0.347405		0.182839	0.0196031
NM_145111	FAM200A	chr7:99143922-99149757	2488	4.34722	4.54846	0.863573	0.765709		0.183154	0.00476806
NM_006300	ZNF230	chr19:44507076-44518072	4132	0.994353	1.18405	0.234872	0.164625		0.18339	0.043129
NM_020657	ZNF304	chr19:57862644-57871265	4416	4.82336	4.95568	1.10273	0.690861		0.183412	0.020012
NM_001080826	SGK223	chr8:8175257-8239257	4627	21.336	19.5637	3.68263	3.83777		0.183874	0.0325073
NM_001172828	YTHDF2	chr1:29063451-29096287	2719	27.5915	23.5872	5.45877	3.97419		0.184314	0.0377183
NM_024523	GCC1	chr7:127220681-127225654	4132	6.04625	6.52652	1.19866	1.11945		0.184375	0.0258785
NM_080603	ZSWIM1	chr20:44509847-44513905	2787	6.80421	6.72413	1.28318	1.22806		0.185628	0.000197451
NM_152407	GRPEL2	chr5:148724976-148734146	4105	8.11991	8.43175	1.62286	1.45044		0.185679	0.00268825
NM_022725	FANCF	chr11:22644078-22647387	3309	1.5315	1.3795	0.236335	0.304579		0.185817	0.0179791
NM_173491	LSM11	chr5:157170754-157183746	2561	3.36278	3.71594	0.58038	0.740747		0.186634	0.0166375
NM_001159860	ZNF583	chr19:56915382-56936400	2538	1.61377	1.55384	0.335248	0.256451		0.186797	0.00209168
NM_023016	SOWAHC	chr2:110371910-110376564	4654	8.66347	8.0123	1.4494	1.67011		0.187068	0.0174138
NM_005158	ABL2	chr1:179068461-179112224	11940	11.852	10.6681	1.658	2.56887		0.187693	0.00832661
NM_025054	VCPIP1	chr8:67542487-67579452	8176	5.62447	4.91188	1.08145	0.900374		0.188094	0.0409997
NM_001080470	ZNF697	chr1:120161999-120190390	5080	6.09135	5.94597	1.1222	1.14715		0.188526	0.00760515
NM_020924	ZBTB26	chr9:125680377-125693779	1910	2.90165	2.96043	0.503486	0.606465		0.189344	0.00223268
NM_025040	ZNF614	chr19:52516576-52531680	4676	4.51094	4.53175	0.846545	0.867593		0.189561	1.6332e-05
NM_001802	CDR2	chr16:22357256-22385938	2702	17.5258	16.4305	3.19658	3.2617		0.190194	0.0248516
NM_152903	KBTBD6	chr13:41701708-41706936	5228	3.294	3.24066	0.628076	0.621676		0.19125	0.00570362
NM_181523	PIK3R1	chr5:67511583-67597649	6975	3.01185	3.33337	0.453327	0.762508		0.191614	0.00751883
NM_001282661	MKL1	chr22:40806284-41032723	4380	1.06985	1.10874	0.146801	0.27224		0.192345	0.0303379
NM_006145	DNAJB1	chr19:14625581-14629201	2233	65.0971	57.8335	12.214	11.521		0.193076	0.0447341
NM_018134	IQCC	chr1:32671235-32674288	2053	1.77552	2.31656	0.194391	0.59789		0.193613	0.0459132
NM_173510	CCDC117	chr22:29168661-29185289	3991	0.919692	1.14394	0.116098	0.284173		0.193964	0.0324184
NM_018682	KMT2E	chr7:104654636-104754532	6715	13.3678	10.5117	1.37772	3.26061		0.194239	0.0412889
NM_003824	FADD	chr11:70049268-70053508	1853	23.0959	25.0642	4.72659	4.64689		0.194632	0.0320112
NM_152618	BBS12	chr4:123653856-123666098	3244	1.76012	1.7034	0.376726	0.297786		0.194748	0.00201002
NM_145312	ZNF485	chr10:44101854-44113352	2055	4.25113	4.02371	0.721848	0.890838		0.19489	0.00266216
NM_001554	CYR61	chr1:86046443-86049648	2293	533.516	439.525	114.657	75.0188		0.194931	0.0450087
NM_052852	ZNF486	chr19:20278022-20311299	3897	4.80383	5.20781	1.17443	0.779683		0.195184	0.00488841
NR_033932	RGMB-AS1	chr5:98105321-98108788	2030	1.52002	1.90811	0.226488	0.442664		0.195194	0.0435889
NM_001127496	SPRY4	chr5:141689991-141704620	4941	24.9181	21.9685	5.01656	4.15752		0.195665	0.0353302
NM_025231	ZSCAN16	chr6:28092386-28097856	1275	5.42353	5.10366	1.39608	0.66415		0.195706	0.0279848
NM_001242628	GFOD1	chr6:13363586-13486415	2481	2.27761	2.33754	0.595579	0.308578		0.195911	0.0410106
NM_133444	ZNF526	chr19:42724491-42732353	3954	5.71205	5.1303	1.18259	0.949064		0.196604	0.0218854
NM_176814	ZNF800	chr7:127010353-127032767	4221	10.3857	8.98402	2.13037	1.68221		0.196832	0.0391923
NM_003954	MAP3K14	chr17:43340487-43394414	4467	12.4914	12.4322	2.12684	2.79864		0.197623	0.0204229
NM_017719	SNRK	chr3:43328003-43392634	5215	5.45797	4.9495	1.05567	1.00388		0.197892	0.0368874
NM_000286	PEX12	chr17:33901813-33905656	2683	2.82793	3.30097	0.744312	0.469528		0.198052	0.0231071
NM_000662	NAT1	chr8:18067617-18081198	1799	1.9069	2.00771	0.269693	0.50566		0.198066	0.0237864
NM_031459	SESN2	chr1:28585962-28609002	3528	3.40028	3.79852	0.784797	0.641977		0.198196	0.02573
NM_020230	PPAN	chr19:10216898-10221975	1728	15.7137	17.509	2.68175	3.91785		0.198647	0.0101867
NM_018372	LRIF1	chr1:111489811-111506566	3335	7.53427	6.91523	1.38558	1.48698		0.1988	0.0298056
NM_001003699	RREB1	chr6:7108085-7252213	8733	3.20543	3.62785	0.501869	0.856907		0.198847	0.011014
NM_017761	PNRC2	chr1:24286300-24289949	2414	52.7999	50.8117	10.2924	10.358		0.199306	0.0151451
NM_001172677	ZNF607	chr19:38187263-38210089	4013	1.5812	1.83583	0.418924	0.263536		0.199723	0.02061
NM_017621	ALKBH4	chr7:102096666-102105321	2121	2.31786	2.4595	0.431474	0.522847		0.199759	0.00403137
NM_003455	ZNF202	chr11:123594996-123612363	4055	4.8817	5.37043	0.966533	1.08306		0.199919	0.0291202
NM_032862	TIGD5	chr8:144680073-144682485	2412	2.12531	2.0123	0.446649	0.380724		0.199964	0.00437696
NM_018149	SMG8	chr17:57287370-57292611	3266	8.81222	9.82342	1.73506	2.00625		0.200761	0.0315999
NM_014813	LRIG2	chr1:113615830-113667342	4015	6.08921	5.61133	1.30224	1.05201		0.201209	0.0101825
NM_004634	BRPF1	chr3:9773433-9789699	4710	4.38926	3.89176	1.09169	0.577543		0.201573	0.0115466
NM_001029882	AHDC1	chr1:27860755-27930143	6496	3.60632	3.7154	0.66235	0.817044		0.202056	0.00185303
NM_007129	ZIC2	chr13:100634025-100639019	2975	3.45929	3.54144	0.884012	0.536732		0.202942	0.0306836
NM_033389	SSH2	chr17:27952956-28257058	9214	3.69724	3.48984	0.509181	0.950037		0.203033	0.0217846
NM_001243076	E2F3	chr6:20403909-20493945	4425	15.9471	15.8148	3.05393	3.39547		0.203055	0.00288783
NM_001271945	TFEB	chr6:41651715-41702139	2163	1.05071	1.01065	0.197937	0.220678		0.203077	0.00273073
NM_152330	FRMD6	chr14:52118575-52197444	4827	30.0471	34.608	4.33445	8.82136		0.203477	0.0150976
NM_001240	CCNT1	chr12:49082240-49110781	7079	7.67105	7.29066	1.53629	1.51455		0.20391	0.0199302
NM_001003681	HMGXB4	chr22:35653444-35691800	4136	9.76932	10.2485	2.43709	1.66519		0.204931	0.00684473
NM_001256168	ZNF620	chr3:40547601-40559712	2525	2.04786	2.36028	0.627574	0.277421		0.205301	0.0181042
NM_001114734	PABPC4L	chr4:135117488-135122903	4943	1.06269	0.937577	0.261808	0.150097		0.205925	0.0114226
NM_001099403	PRDM8	chr4:81118656-81125482	3129	2.72242	2.3833	0.411401	0.640346		0.205994	0.0152108
NM_153186	KANK1	chr9:706805-746106	5335	1.1144	1.20335	0.1785	0.300637		0.206725	0.00924703
NR_027856	CLK1	chr2:201717731-201729467	3333	3.80844	4.48769	1.06094	0.655113		0.20685	0.02498
NR_034091	LOC100129046	chr1:94057524-94065587	1562	2.59168	2.87168	0.67936	0.452364		0.207148	0.00798163
NM_145914	ZSCAN21	chr7:99647416-99662663	1989	4.85716	5.01414	1.08716	0.960003		0.207385	0.000854693
NM_030628	INTS5	chr11:62414319-62420774	3285	8.0149	8.23772	1.81729	1.56362		0.208022	0.000758062
NR_027303	TRIB2	chr2:12856997-12882858	2839	4.08164	3.87795	0.922262	0.735421		0.208262	0.00198952
NM_024627	C22orf29	chr22:19833660-19842371	6635	3.93184	3.83273	0.709339	0.910709		0.208646	0.00593562
NM_017544	NKRF	chrX:118722299-118739846	3257	14.0958	13.8701	3.04307	2.80137		0.208985	0.000230909
NM_014454	SESN1	chr6:109307639-109415708	3195	2.28642	2.09445	0.614256	0.302284		0.209214	0.0193109
NM_003437	ZNF136	chr19:12273871-12300064	3018	2.1769	2.2908	0.605961	0.329374		0.209355	0.0262015
NM_153812	PHF13	chr1:6673755-6684093	3670	8.61889	8.23571	2.09272	1.43658		0.209397	0.0078648
NM_003467	CXCR4	chr2:136871918-136875725	1674	13.8787	12.2859	2.46711	3.01326		0.209457	0.030703
NM_001037813	ZNF284	chr19:44576296-44591623	2208	2.46303	2.3926	0.53974	0.484015		0.210839	0.000750762
NM_001007257	PRDM2	chr1:14075875-14114574	6197	7.43267	7.12617	1.35615	1.72391		0.211559	0.0020351
NM_006414	RPP38	chr10:15139178-15146256	1183	10.9967	9.95215	2.49307	1.94633		0.211916	0.0140346
NM_001136265	IFFO2	chr1:19230773-19282826	5835	14.894	14.2938	2.81916	3.39917		0.213046	0.00132605
NM_015168	ZC3H4	chr19:47567446-47617009	6116	9.35088	9.5485	1.9641	2.07273		0.213596	0.00115434
NM_033113	ZNF628	chr19:55987698-55995854	3847	1.48451	1.76366	0.392968	0.301756		0.213882	0.0486713
NM_001128214	KCTD6	chr3:58477822-58488087	1559	6.73513	6.67482	1.47412	1.40781		0.21491	7.7963e-05
NM_014065	ASTE1	chr3:130732720-130745646	2662	2.16526	1.9897	0.414163	0.486694		0.216815	0.0159345
NM_006022	TSC22D1	chr13:45006278-45011060	3214	62.1904	60.0665	14.3255	12.2567		0.217429	0.000962731
NM_032725	BUD13	chr11:116618885-116643714	2206	22.5967	22.4491	4.76714	5.05492		0.218046	0.000686139
NM_005414	SKIL	chr3:170075472-170114637	7199	4.43614	4.25835	0.92209	0.977279		0.218457	0.00920771
NM_152603	ZNF567	chr19:37180301-37212225	2688	4.1124	4.55543	0.934921	0.963199		0.218984	0.0408362
NM_001080493	ZNF823	chr19:11832079-11849760	2395	2.55319	2.39265	0.522713	0.56076		0.219068	0.0195871
NM_017955	CDCA4	chr14:105475909-105487425	2453	18.8591	18.7533	4.05753	4.24531		0.220747	0.000338441
NM_198267	ING3	chr7:120590816-120597034	1222	3.34067	2.9194	0.60544	0.781012		0.221475	0.0294785
NM_016605	FAM53C	chr5:137673703-137685418	4394	14.9209	13.0654	3.89747	2.30129		0.221493	0.0132592
NM_145115	ZSCAN25	chr7:99214570-99230030	4349	3.21002	3.19267	0.698428	0.725429		0.222384	0.000153669
NM_014777	URB2	chr1:229761980-229795946	5613	7.40083	8.3267	1.3998	2.12201		0.223926	0.0110666
NM_052901	SLC25A25	chr9:130860760-130871537	3309	7.75149	6.61767	1.1894	2.06018		0.22615	0.0193161
NM_003724	JRK	chr8:143738873-143751412	9129	2.8093	3.17781	0.712896	0.641721		0.226256	0.0433602
NM_022768	RBM15	chr1:110881944-110889303	3431	2.60007	2.17079	0.323842	0.757073		0.226566	0.0262536
NM_005737	ARL4C	chr2:235401685-235405693	4008	37.9019	35.8546	8.83096	7.90931		0.226967	0.00802048
NM_145214	TRIM11	chr1:228581376-228594517	2691	7.91573	8.71428	2.0083	1.76807		0.227082	0.0263855
NM_145715	TIGD2	chr4:90033967-90036052	2085	10.4659	9.1766	2.41852	2.04547		0.227262	0.0390422
NM_007149	ZNF184	chr6:27418520-27440897	3102	3.37681	3.5186	0.911137	0.658248		0.227599	0.0080165
NM_138330	ZNF675	chr19:23835707-23870017	2209	4.20528	4.87715	1.29843	0.774038		0.228184	0.0170831
NM_024747	HPS6	chr10:103825123-103827795	2672	7.51291	7.56389	1.48237	1.96509		0.22866	0.0248508
NM_014117	C16orf72	chr16:9185536-9213555	3979	13.4467	12.5829	3.05068	2.92918		0.229733	0.0246511
NM_001278356	FRS2	chr12:69864128-69973571	6805	6.04202	6.74795	0.886336	2.05852		0.230247	0.0311397
NM_052864	TIFA	chr4:113196781-113207059	3073	3.81986	4.1781	0.942524	0.901562		0.23057	0.0347761
NM_032050	PATZ1	chr22:31721789-31742249	3674	2.36817	2.06376	0.375652	0.647259		0.230805	0.0145652
NM_005124	NUP153	chr6:17615265-17707065	5937	43.3905	45.5689	10.1202	10.4873		0.231651	0.0171322
NM_002033	FUT4	chr11:94277016-94283064	6048	1.87345	1.78333	0.452217	0.397238		0.232296	0.00357976
NM_016090	RBM7	chr11:114271383-114279635	1917	25.1061	23.4187	6.05429	5.22826		0.232511	0.00960057
NM_032173	ZNRF3	chr22:29313376-29453476	6470	1.93736	1.94896	0.471613	0.433366		0.232863	0.00406836
NM_017956	TRMT12	chr8:125463047-125465266	2219	1.61885	1.79259	0.363125	0.433235		0.233438	0.0216028
NM_181846	ZSCAN22	chr19:58838384-58853712	4643	2.92371	2.7066	0.721874	0.593791		0.233675	0.00799187
NM_017632	CDKN2AIP	chr4:184365788-184369049	2374	9.0589	7.92501	1.86186	2.11575		0.234199	0.0455408
NM_015020	PHLPP2	chr16:71678851-71748704	7919	4.421	4.52445	0.960783	1.13572		0.234365	0.0026533
NM_001080485	ZNF275	chrX:152599612-152618384	6320	2.63871	2.51918	0.660604	0.549798		0.23467	0.00175029
NM_024675	PALB2	chr16:23614482-23652678	4058	7.06071	7.61394	1.65916	1.78692		0.234832	0.0239859
NM_018343	RIOK2	chr5:96496570-96519005	3963	8.64488	8.72427	1.73777	2.34407		0.235005	0.0265279
NM_021216	ZNF71	chr19:57106663-57135544	3127	2.26132	2.30745	0.576834	0.49776		0.235204	0.00225941
NM_001282797	ZNF7	chr8:146052902-146068607	2125	8.5449	7.45611	2.433	1.33167		0.235277	0.0156493
NM_201559	FOXO3	chr6:108881025-109005971	7314	7.50044	7.52672	1.54395	2.00646		0.236266	0.0251878
NM_001145312	ETV3	chr1:157094458-157108383	2002	6.72032	6.76333	1.41376	1.77914		0.236798	0.0208603
NM_007135	ZNF79	chr9:130186652-130207651	2086	2.06775	1.80038	0.507113	0.412313		0.237693	0.0365034
NM_016535	ZNF581	chr19:56154985-56156989	1226	8.65133	8.35093	2.36572	1.67671		0.237758	0.0144901
NM_005513	GTF2E1	chr3:120461557-120501916	3033	6.4352	5.71216	1.38315	1.50877		0.23807	0.0437787
NM_022482	GZF1	chr20:23345020-23353683	4741	7.89615	6.55933	1.99839	1.44665		0.238321	0.0465743
NM_052927	PWWP2A	chr5:159502891-159546452	4010	2.92143	2.74784	0.607451	0.751114		0.239637	0.00318159
NM_001634	AMD1	chr6:111195986-111216913	3421	43.886	41.7505	9.96985	10.5589		0.23972	0.0134649
NM_001143667	ZBED5	chr11:10874250-10879620	2709	12.6045	10.4828	3.25753	2.28451		0.240047	0.0421282
NM_001789	CDC25A	chr3:48198667-48229801	3706	10.4819	10.4153	2.29379	2.72309		0.240074	0.0147914
NM_133502	ZNF274	chr19:58694355-58724928	2879	7.14254	7.45651	1.47845	2.02898		0.240251	0.00832591
NR_024380	LOC441666	chr10:42827313-42863493	6661	1.01038	1.00701	0.266053	0.21882		0.240347	0.0190185
NM_001267728	ING1	chr13:111367783-111373421	1938	3.53297	3.85738	0.921416	0.854977		0.240367	0.0301384
NM_153690	FAM43A	chr3:194406621-194409766	3145	2.53936	2.74982	0.670657	0.60465		0.241116	0.0208591
NM_022453	RNF25	chr2:219528586-219536781	1561	11.4498	12.1312	2.8601	2.83531		0.241525	0.0240615
NM_001243704	ZBTB14	chr18:5289017-5297052	3342	2.45701	2.45067	0.665276	0.521707		0.241862	0.0242851
NM_006472	TXNIP	chr1:145438437-145442628	2951	87.7691	96.1983	23.2662	21.4214		0.24291	0.030841
NM_001040185	ZNF765	chr19:53898396-53915262	4577	4.43632	4.27201	1.30752	0.809522		0.243105	0.0309775
NM_001282985	TRIB1	chr8:126444450-126450647	2809	3.86805	3.81511	1.13149	0.744485		0.244167	0.0389435
NM_032325	EIF1AD	chr11:65764015-65769637	2896	2.39348	2.02808	0.352385	0.7281		0.244367	0.0237797
NM_001166139	LCORL	chr4:17882217-18023483	5043	3.32408	3.3098	0.866758	0.754458		0.244384	0.0128008
NM_001171251	C17orf53	chr17:42219273-42239844	2722	3.44934	4.23019	1.20014	0.67748		0.244497	0.0346445
NM_001969	EIF5	chr14:103800338-103811361	5944	76.0524	73.9644	20.9385	15.7432		0.244517	0.0133465
NM_153695	ZNF367	chr9:99148224-99180669	3702	18.7243	16.6314	4.30175	4.34425		0.244543	0.0496956
NM_001159996	NRG1	chr8:32579350-32622558	2411	1.74244	2.01271	0.269811	0.648965		0.244671	0.0327914
NM_014898	ZFP30	chr19:38123388-38146313	4611	3.78859	3.75358	0.998421	0.849821		0.245054	0.0117265
NM_001163812	C10orf2	chr10:102747292-102754158	3665	3.04347	3.47945	0.745258	0.857422		0.2457	0.0436834
NM_004270	MED7	chr5:156565450-156569921	1100	8.6005	9.36222	2.3756	2.04636		0.246174	0.0158405
NM_018025	GPATCH1	chr19:33571785-33621318	3362	6.46036	6.3971	1.49092	1.67907		0.246549	0.00580713
NM_012238	SIRT1	chr10:69644426-69678147	4094	6.05194	6.13448	1.22233	1.78522		0.246795	0.0352765
NM_020205	OTUD7B	chr1:149912228-149982686	6415	10.4441	9.58805	2.63785	2.30611		0.246801	0.0184628
NM_007207	DUSP10	chr1:221874763-221915516	2676	7.29966	6.7974	1.7273	1.75313		0.24689	0.0296831
NM_001242783	TRIM26	chr6:30152231-30181271	3385	16.5592	17.008	4.45762	3.85294		0.24758	0.00138766
NM_001145083	ZNF619	chr3:40518632-40530069	2192	1.01417	1.07659	0.329698	0.188074		0.247648	0.0292962
NM_032018	SPRTN	chr1:231473681-231490769	3580	7.49241	7.5911	2.02737	1.70928		0.247731	0.0100013
NM_173079	RUNDC1	chr17:41132581-41145707	3828	8.58644	7.75846	1.8657	2.19182		0.248244	0.0226291
NM_015048	SETD1B	chr12:122242637-122270562	8195	4.6228	4.09217	1.05898	1.10863		0.248723	0.049653
NM_015235	CSTF2T	chr10:53455245-53459355	4110	14.622	14.9679	3.80355	3.55937		0.248832	0.000711365
NM_022836	DCLRE1B	chr1:114447914-114456708	3788	8.43092	9.5432	1.86404	2.61617		0.249259	0.0147991
NM_001012761	RGMB	chr5:98104998-98132198	4580	24.6123	26.7497	5.76865	7.0339		0.249261	0.0092867
NM_006716	DBF4	chr7:87505543-87538856	3907	17.2395	17.9033	4.00347	4.79353		0.250322	0.00177825
NM_006766	KAT6A	chr8:41786996-41909505	9153	10.0662	8.67485	2.88792	1.80737		0.250535	0.0182042
NM_001170905	ZNF736	chr7:63773185-63810017	2098	2.56831	2.8691	0.680265	0.682834		0.250689	0.0468991
NM_152379	C1orf131	chr1:231359508-231376924	1435	5.48568	5.47898	1.44721	1.31324		0.251759	0.0102057
NM_152411	ZNF786	chr7:148766732-148787869	3268	2.34403	2.13867	0.571055	0.559272		0.252153	0.0383516
NM_212550	BLOC1S3	chr19:45682002-45685058	2600	3.45135	4.09571	0.663876	1.24147		0.252462	0.0234103
NM_152715	TBCEL	chr11:120894812-120960354	4029	2.76478	2.32166	0.779835	0.505774		0.252752	0.0292921
NM_032164	ZNF394	chr7:99090853-99097877	2145	6.1621	6.09331	1.63626	1.46586		0.253122	0.00405127
NM_145247	SFR1	chr10:105881815-105886143	1503	1.32229	1.29025	0.327073	0.334248		0.253133	0.00728079
NM_198243	ASB7	chr15:101142754-101191904	4963	3.52397	2.92232	0.951876	0.684493		0.253847	0.0454235
NM_005955	MTF1	chr1:38275238-38325292	7972	4.45978	4.5013	1.14903	1.13547		0.254936	0.00152291
NM_001197114	IQCJ-SCHIP1	chr3:158787040-159615155	2384	4.18761	4.26826	1.20759	0.9514		0.255324	0.0153576
NM_004235	KLF4	chr9:110247132-110252047	2933	9.42616	10.2373	2.7628	2.2629		0.255586	0.0086515
NM_201269	ZNF644	chr1:91380856-91487812	5765	19.4027	17.9107	4.46608	5.07146		0.255606	0.0162278
NM_004655	AXIN2	chr17:63524682-63557740	4232	1.61256	1.77761	0.497572	0.369237		0.255683	0.00841434
NM_001256192	PDCD6IP	chr3:33840062-33868756	1559	1.24458	1.15681	0.265409	0.349486		0.256058	0.00463144
NM_203374	ZNF784	chr19:56132106-56135941	1996	1.66063	1.48053	0.39056	0.414978		0.256446	0.0453446
NM_001099642	CMTR2	chr16:71316202-71323315	4027	4.17642	3.68701	1.09581	0.921208		0.256506	0.0328882
NM_006963	ZNF22	chr10:45496272-45500777	2204	29.6727	29.9514	8.01685	7.32324		0.25728	0.00325778
NM_001127361	RNF19B	chr1:33402049-33430286	2603	4.66546	4.05359	0.959707	1.28865		0.257867	0.0247725
NM_017612	ZCCHC8	chr12:122956145-122985620	4255	9.19245	9.47607	2.41687	2.42288		0.259247	0.0130146
NM_005911	MAT2A	chr2:85766100-85772403	3006	86.8122	85.503	24.8986	19.8124		0.259472	0.0177312
NM_015131	WDR43	chr2:29117532-29171080	3501	40.1221	38.4611	9.45608	11.0226		0.260599	0.0015679
NM_001199240	GPANK1	chr6:31629005-31633407	2445	3.687	3.57071	1.09191	0.799568		0.260616	0.0169591
NM_024831	TGS1	chr8:56685790-56738005	3692	9.4177	9.7692	2.18897	2.81795		0.260955	0.00725171
NM_024778	LONRF3	chrX:118108712-118151949	2484	3.82085	3.89354	0.960488	1.0563		0.261432	0.000689086
NM_024106	ZNF426	chr19:9638680-9649303	2304	7.13987	6.71269	1.86333	1.77057		0.262327	0.0206605
NM_018143	KLHL11	chr17:40009798-40021629	2326	6.44556	5.78446	1.859	1.35606		0.262883	0.0106019
NM_003169	SUPT5H	chr19:39936287-39967308	3776	6.92143	6.49028	1.53125	2.00204		0.263448	0.00428525
NM_001023561	ZNF749	chr19:57946692-57957191	2929	4.47999	4.64816	1.14313	1.26402		0.263706	0.00160597
NR_026718	FOXO3B	chr17:18569235-18576494	7259	2.7226	2.3905	0.626334	0.722036		0.263709	0.0408884
NM_001077498	FAM222B	chr17:27082995-27169841	4163	7.66749	7.62083	2.2087	1.83641		0.264588	0.019208
NM_007157	ZXDB	chrX:57618268-57623910	5642	5.204	4.38215	1.48008	1.06129		0.265109	0.0360116
NM_006532	ELL	chr19:18553472-18632937	4027	4.69291	4.38133	1.28983	1.11636		0.265167	0.00792361
NM_152289	ZNF561	chr19:9718001-9731916	4540	6.10238	6.26183	1.68089	1.60692		0.265913	0.00277073
NM_003655	CBX4	chr17:77806954-77813213	2649	4.29503	4.71961	1.32717	1.07113		0.266045	0.0114176
NM_004093	EFNB2	chr13:107142078-107187388	4387	28.5799	25.7297	6.95125	7.5053		0.266188	0.0386146
NM_015946	PELO	chr5:52083773-52098452	2921	13.3745	13.044	4.03193	3.00315		0.266294	0.0207129
NM_006978	RNF113A	chrX:119004494-119005791	1297	9.47685	9.56318	2.79416	2.27774		0.266381	0.0200904
NM_006980	MTERF	chr7:91502020-91510016	2163	5.88638	5.41727	1.42906	1.58443		0.266594	0.0217546
NM_033208	TIGD7	chr16:3348807-3355439	3430	3.98255	4.00309	1.16365	0.972173		0.267458	0.0194566
NM_018086	FIGN	chr2:164464117-164592513	4535	3.03913	3.12937	0.88145	0.768928		0.267549	0.00131037
NM_005257	GATA6	chr18:19749403-19782491	3770	6.25882	6.56158	2.01619	1.41442		0.26759	0.0152155
NM_003031	SIAH1	chr16:48394453-48419229	2003	3.10262	2.52309	0.938964	0.567425		0.267769	0.0385797
NM_001270377	ANKRD46	chr8:101532999-101572014	2676	2.717	2.38212	0.908831	0.456887		0.267834	0.0268978
NM_032427	MAML2	chr11:95709756-96076344	7111	13.8244	12.042	3.8966	3.03335		0.267913	0.0279606
NM_001145357	SIN3A	chr15:75661719-75748124	6604	10.5393	10.6794	3.37321	2.31598		0.268122	0.0400149
NM_001172773	ZNF548	chr19:57901217-57913919	4550	2.5474	2.09231	0.742917	0.505837		0.269145	0.0432496
NM_181845	ZNF283	chr19:44331472-44353050	2565	2.26876	1.81862	0.717509	0.390287		0.271028	0.0401807
NM_006887	ZFP36L2	chr2:43449540-43453745	3693	10.2761	9.44574	3.10015	2.25186		0.271375	0.00676631
NM_030803	ATG16L1	chr2:234160216-234204320	3405	2.56857	3.02235	1.08908	0.429068		0.271538	0.0466033
NM_032175	UTP15	chr5:72861565-72879202	5095	9.53565	9.93055	2.51011	2.7822		0.271872	0.00213341
NM_017420	SIX4	chr14:61176255-61190852	6275	5.29856	5.64025	1.4987	1.47923		0.272235	0.0268325
NR_024322	MSL3P1	chr2:234774089-234777055	1990	7.26563	7.5349	2.09295	1.93703		0.272286	0.00270234
NM_017622	C17orf59	chr17:8091650-8093564	1914	2.34266	2.33663	0.669744	0.605046		0.272432	0.0113809
NM_182627	WDR53	chr3:196281058-196295413	1571	6.27956	6.6175	1.69885	1.82119		0.272934	0.0112889
NM_001261833	JRKL	chr11:96123157-96126727	3161	5.74134	5.45275	1.54027	1.51856		0.273254	0.0218473
NM_152222	RELT	chr11:73087404-73108519	3441	4.56987	4.8617	1.1423	1.44118		0.273918	0.00370927
NM_001029859	KCTD21	chr11:77882297-77899664	3378	4.05681	4.07986	1.17269	1.05941		0.274326	0.00916833
NM_145204	SENP8	chr15:72410630-72433311	1569	2.57837	2.412	0.753362	0.615833		0.274367	0.00410326
NM_033027	CSRNP1	chr3:39183341-39195102	3188	6.185	5.6989	2.03629	1.22438		0.274377	0.0214881
NM_181489	ZNF445	chr3:44481261-44519162	10249	3.02394	2.89953	0.790928	0.835266		0.274534	0.00876325
NM_152562	CDCA2	chr8:25316512-25365425	3720	14.0792	15.7281	3.93591	4.25764		0.274884	0.0413324
NM_001199513	TGIF2	chr20:35201875-35222355	3321	10.0131	9.67879	2.63437	2.78943		0.275433	0.00416106
NM_014699	ZNF646	chr16:31085742-31094833	6208	4.37027	4.46152	1.22928	1.21165		0.27638	0.00686351
NM_020870	SH3RF1	chr4:170015406-170192249	5265	20.9984	19.087	5.09159	5.99244		0.27651	0.017451
NM_015324	RRP8	chr11:6621143-6624880	1751	8.15691	9.46349	2.17981	2.69609		0.276719	0.0388274
NM_001177382	CPEB2	chr4:15004297-15071777	6878	1.55555	1.41065	0.455347	0.367149		0.277289	0.0122488
NM_002309	LIF	chr22:30636435-30642840	3969	18.3454	17.0227	4.34312	5.46912		0.277432	0.0050806
NM_020935	USP37	chr2:219314973-219433084	8032	5.04621	4.87565	1.40208	1.35475		0.277854	0.00925933
NM_012257	HBP1	chr7:106809459-106842974	2829	2.29703	2.20468	0.616581	0.634488		0.27791	0.0143483
NM_014903	NAV3	chr12:78225068-78606790	9758	6.28348	6.80861	1.60497	2.03727		0.278202	0.00592653
NM_001170716	BCAR1	chr16:75262927-75300707	3178	18.3491	19.5435	5.99272	4.57846		0.278977	0.00509948
NM_005254	GABPB1	chr15:50569388-50647605	3052	6.03053	6.08315	1.69924	1.68205		0.27913	0.00146513
NM_024613	PLEKHF2	chr8:96145948-96168913	2965	10.032	9.47032	3.16862	2.29523		0.280164	0.0097893
NM_001198844	RBM4	chr11:66406087-66435858	3092	1.43803	1.1678	0.48646	0.244818		0.280632	0.0363468
NM_018265	C1orf106	chr1:200860626-200884864	4141	1.14578	1.31229	0.318424	0.37198		0.280872	0.0411602
NR_103494	GIGYF2	chr2:233562014-233601358	1264	1.88489	2.14622	0.364961	0.768498		0.281178	0.0376354
NM_017696	MCM9	chr6:119134611-119252903	4822	2.80822	3.25651	1.00113	0.707148		0.281674	0.0224034
NM_021005	NR2F2	chr15:96874110-96883492	5110	18.3171	17.5327	3.92829	6.18533		0.282111	0.0356119
NM_147134	NFX1	chr9:33290417-33348721	3638	9.25237	8.86981	2.79825	2.31833		0.282338	0.00279088
NM_138554	TLR4	chr9:120466452-120479769	5661	4.6214	4.17412	1.05846	1.42539		0.282399	0.00944577
NM_001001890	RUNX1	chr21:36160097-36260987	7274	13.0193	12.7717	3.76225	3.54282		0.283241	0.000352446
NM_020857	VPS18	chr15:41186627-41196173	3895	7.326	7.69903	2.12891	2.12862		0.283362	0.0220462
NM_152484	ZNF569	chr19:37902059-37958339	4058	4.01666	3.70744	0.98229	1.20806		0.283573	0.00673488
NM_022078	GPATCH3	chr1:27216978-27226962	2129	3.77556	3.95206	1.20641	0.990961		0.284353	0.003011
NM_005791	MPHOSPH10	chr2:71357443-71377232	2485	18.1268	17.8394	4.89537	5.34382		0.284689	0.00113364
NM_023077	SELRC1	chr1:53152013-53164038	2114	16.2558	16.4949	4.73362	4.60734		0.285214	0.000872594
NM_001171182	CENPL	chr1:173768687-173793270	2147	8.79334	7.84823	2.17836	2.5739		0.285566	0.0262533
NM_005067	SIAH2	chr3:150458909-150481263	2620	6.24155	6.91962	1.61962	2.14121		0.285752	0.0101868
NM_152608	SDE2	chr1:226170402-226187066	4009	10.0536	9.41074	3.0949	2.47274		0.286043	0.00413728
NM_001127208	TET2	chr4:106067841-106200960	9780	4.39669	3.93807	1.08289	1.30268		0.286219	0.0213074
NM_020337	ANKRD50	chr4:125585203-125633887	8797	9.79468	9.88342	2.80255	2.83527		0.286502	0.00121499
NM_001272013	ITPRIP	chr10:106069453-106098251	6617	7.04525	8.01076	2.97959	1.35009		0.287572	0.0465314
NM_144993	TET3	chr2:74273449-74335302	10982	3.25752	3.22382	0.923872	0.941952		0.287876	0.000496156
NM_017913	CDC37L1	chr9:4679565-4706594	1698	3.52407	3.03818	0.809161	1.08207		0.288199	0.0271814
NM_001042734	SEC24B	chr4:110354970-110461615	4541	16.088	13.8291	3.8788	4.75038		0.288436	0.0414336
NM_003430	ZNF91	chr19:23540497-23578269	5396	5.31356	4.63698	1.66985	1.20281		0.288694	0.0187249
NM_032052	PATZ1	chr22:31721789-31742249	3747	1.52949	1.79696	0.605293	0.355602		0.288865	0.0233732
NM_001018053	PFKFB2	chr1:207226619-207254368	3529	1.38256	1.33272	0.353679	0.430844		0.288929	0.0045764
NM_198467	RSBN1L	chr7:77325742-77409120	3220	7.36223	7.38719	2.23619	2.02613		0.288982	0.0115657
NM_181531	BTN2A2	chr6:26383328-26395100	3240	1.58752	1.26586	0.289405	0.535953		0.289256	0.0429763
NM_018040	GPATCH2	chr1:217603833-217804409	2336	6.97902	6.53697	2.02934	1.89565		0.290396	0.0184843
NM_173680	ZNF775	chr7:150076405-150095719	2275	1.32638	1.28108	0.41475	0.343461		0.290785	0.00444907
NM_015221	DNMBP	chr10:101635333-101769676	6400	67.0002	70.6013	19.0077	21.0296		0.290966	0.00538483
NM_024091	FASTKD3	chr5:7859271-7869150	2437	5.84747	6.30253	1.94622	1.58944		0.291001	0.00559553
NM_005450	NOG	chr17:54671059-54672951	1892	8.45874	7.65043	2.45004	2.24103		0.291205	0.0338329
NM_001270	CHD1	chr5:98190907-98262238	6457	23.6262	23.326	6.94463	6.73224		0.291293	0.000265056
NM_144775	SMCR8	chr17:18218593-18231370	8310	9.98693	10.2461	2.86456	3.07422		0.293519	0.00070537
NM_152373	ZNF684	chr1:40997232-41013841	2097	1.10344	1.26645	0.285694	0.409917		0.29352	0.0178303
NM_018993	RIN2	chr20:19870209-19983103	4247	12.0505	14.0383	4.59889	3.06615		0.293806	0.021378
NM_032876	AJUBA	chr14:23440409-23451848	4232	39.08	37.2707	11.6274	10.8587		0.294511	0.00810094
NM_014947	FOXJ3	chr1:42642209-42800903	5231	12.4535	13.1042	4.54479	2.98971		0.294804	0.0292823
NM_001278276	E2F6	chr2:11584500-11606303	3379	1.11933	0.988353	0.280874	0.341968		0.29551	0.0266747
NM_025194	ITPKC	chr19:41223007-41246765	3385	2.4917	2.69308	0.720067	0.813135		0.295712	0.0139736
NM_031446	C18orf21	chr18:33552587-33559250	1048	9.60878	8.51621	3.52203	1.8488		0.296322	0.0338493
NM_001282807	MARCH7	chr2:160590401-160625094	3395	8.12286	9.768	3.3218	1.99438		0.297145	0.0300127
NM_014577	BRD1	chr22:50166936-50218452	4608	5.72411	5.41465	1.54586	1.76932		0.297626	0.00365457
NR_046366	DDX39A	chr19:14519609-14530195	1430	4.26157	4.66818	1.0205	1.64092		0.29804	0.0209882
NM_018366	BLOC1S4	chr4:6717841-6719387	1546	4.2004	3.95395	1.44604	0.987791		0.29847	0.0192503
NM_001105199	TMEM177	chr2:120436742-120439694	1346	3.73319	3.52817	1.22762	0.94042		0.298572	0.00705568
NM_080867	SOCS4	chr14:55493843-55516206	6883	9.78805	8.72671	3.47825	2.06529		0.299412	0.0220693
NM_001039999	FAM83G	chr17:18874380-18908060	2930	10.0139	10.2251	2.90588	3.15494		0.299462	0.000623669
NM_021184	C6orf47	chr6:31626074-31628549	2475	11.0122	10.4862	3.26394	3.17485		0.299501	0.0188412
NM_021646	ZNF500	chr16:4800814-4817166	3252	1.25797	1.30042	0.448805	0.318231		0.299812	0.0300222
NM_001396	DYRK1A	chr21:38792601-38887679	5212	10.2864	9.83419	3.05795	2.97715		0.299946	0.0169125
NM_016331	ZNF639	chr3:179041550-179053320	3013	14.5973	14.93	4.75665	4.12066		0.300648	0.00475441
NM_004226	STK17B	chr2:196998306-197036336	5307	11.8055	11.5091	3.60426	3.40557		0.300663	0.00107617
NM_173084	TRIM59	chr3:160153290-160167626	3876	5.40693	5.92487	1.78834	1.61913		0.3007	0.0262192
NM_005802	TOPORS	chr9:32540541-32552626	4173	6.77531	6.08905	2.43718	1.43251		0.300807	0.0247804
NM_003507	FZD7	chr2:202899309-202903160	3851	14.7974	14.0149	4.37025	4.31747		0.301528	0.0241186
NM_003223	TFAP4	chr16:4307186-4323001	2140	2.64561	3.18661	0.673723	1.08553		0.301644	0.0313631
NM_018994	FBXO42	chr1:16576558-16678948	2976	5.23352	5.81186	1.59524	1.73792		0.30177	0.0369811
NR_040058	RAD51-AS1	chr15:40985952-40987303	1135	0.952767	1.09869	0.341704	0.277826		0.301995	0.0349141
NM_001173128	YTHDF2	chr1:29063132-29096287	2826	14.1072	15.8079	4.8587	4.18221		0.302219	0.0286475
NM_022817	PER2	chr2:239152678-239197207	6342	1.87254	1.97349	0.515701	0.648156		0.302613	0.00508629
NM_033550	TP53RK	chr20:45313003-45318276	3373	8.054	7.95844	2.43943	2.41711		0.303298	0.0034304
NM_001177716	KLF11	chr2:10183955-10194963	3885	3.58773	3.63088	0.925205	1.26478		0.30338	0.0399309
NM_014840	NUAK1	chr12:106457124-106533811	6821	13.2887	13.3765	4.17795	3.91389		0.303461	0.00403412
NM_014344	FJX1	chr11:35639734-35642421	2687	15.4075	14.6116	4.26649	4.857		0.303923	0.00326505
NM_014330	PPP1R15A	chr19:49375648-49379319	2383	103.209	104.866	30.5427	32.7774		0.304314	0.000619351
NM_006164	NFE2L2	chr2:178095030-178129859	2855	13.5572	12.1689	3.53617	4.29559		0.304429	0.0178961
NM_024835	GGNBP2	chr17:34900736-34946276	2845	42.5689	42.8341	14.2743	11.7895		0.305186	0.0250422
NM_017880	C2orf42	chr2:70377016-70418151	2524	3.29308	3.85787	1.19298	0.989478		0.305198	0.0476989
NM_032776	JMJD1C	chr10:64926980-65225761	8786	3.44396	2.84025	0.757214	1.16163		0.305344	0.0362511
NM_018703	RBBP6	chr16:24550907-24584183	6734	12.1769	13.8476	4.29895	3.65489		0.305629	0.0347705
NM_031937	TBC1D10A	chr22:30687978-30722955	1997	4.94719	4.40344	1.57909	1.28025		0.305791	0.0200023
NM_015421	TMEM186	chr16:8889036-8891505	1448	3.56523	3.67444	1.20193	1.01363		0.306031	0.00514844
NM_020698	TMCC3	chr12:94960899-95044324	5863	3.67094	3.71112	1.23115	1.02842		0.306089	0.0203004
NM_031217	KIF18A	chr11:28042162-28129746	3463	25.1372	26.9728	7.93616	8.04587		0.306698	0.0317377
NM_002114	HIVEP1	chr6:12012723-12165232	8874	6.79544	6.83549	2.03281	2.14803		0.306717	0.00310798
NM_001204456	RBAK	chr7:5085451-5109119	6356	4.23108	4.32957	1.36758	1.26247		0.307226	0.000604778
NM_001040694	INCENP	chr11:61891444-61920635	4146	6.74359	7.91678	2.0017	2.51109		0.307822	0.0417229
NM_018708	FEM1A	chr19:4791727-4795571	3844	12.7584	13.5062	3.94166	4.14813		0.308011	0.0174619
NM_001731	BTG1	chr12:92534053-92539673	4680	10.5161	10.2552	3.57505	2.83161		0.308438	0.0183994
NM_012454	TIAM2	chr6:155411422-155578857	5916	2.62997	2.32241	0.724036	0.80378		0.308501	0.0441824
NM_001198656	AKAP2	chr9:112810877-112934791	7002	5.78137	6.79294	1.70707	2.18102		0.309209	0.0391582
NM_003718	CDK13	chr7:39989958-40136733	6975	4.38317	4.43551	1.56897	1.15892		0.309331	0.0397801
NM_001142579	ZNF780A	chr19:40575058-40596845	4250	1.88989	1.70365	0.667872	0.446995		0.310242	0.0144925
NM_014943	ZHX2	chr8:123793900-123986755	4359	2.47231	2.61569	0.972383	0.60696		0.310405	0.039872
NM_004268	MED17	chr11:93517404-93546496	3497	18.3258	17.4435	5.98003	5.14489		0.311019	0.00245586
NM_016264	ZNF44	chr19:12382624-12405714	2650	2.1629	1.93486	0.468879	0.806284		0.311185	0.0280998
NM_153340	ATXN7L2	chr1:110026560-110035420	2382	1.95752	2.0547	0.701111	0.549262		0.311641	0.00800364
NM_001199814	ZNF812	chr19:9800813-9811493	2011	1.13221	1.30903	0.431331	0.331016		0.312279	0.0273865
NM_181702	GEM	chr8:95261484-95274547	2068	7.97833	7.77398	2.37563	2.54538		0.312399	0.000733776
NM_001204818	ZNF587B	chr19:58341661-58357606	3340	5.40163	4.96569	1.84122	1.40388		0.313012	0.00743361
NR_024130	DNMBP-AS1	chr10:101686965-101718755	2651	4.66571	5.56485	1.31308	1.88946		0.313037	0.0329815
NM_001043318	ELMSAN1	chr14:74181824-74253896	7656	5.22424	4.70397	1.32516	1.78675		0.313441	0.0107361
NM_016216	DBR1	chr3:137879829-137893791	2690	7.02305	7.25914	2.36805	2.1088		0.313457	0.00133683
NM_032509	MAK16	chr8:33342684-33358778	3574	14.5787	14.4934	4.08754	5.02733		0.313526	0.0286975
NM_021089	ZNF8	chr19:58790317-58807254	2210	5.44892	4.93978	1.6176	1.64401		0.313957	0.0448675
NM_001001662	ZNF782	chr9:99579272-99616389	3313	1.13204	1.06928	0.266046	0.426382		0.314551	0.0409997
NM_001080469	FBXO46	chr19:46213886-46234151	2990	4.21096	4.37141	1.47303	1.23016		0.31497	0.00463444
NM_014347	ZNF324	chr19:58978411-58984945	3231	3.57794	3.74354	1.2927	1.01472		0.315158	0.00918624
NR_024568	FBXO31	chr16:87362941-87425708	3364	4.34419	4.27862	1.20832	1.5116		0.315433	0.0259312
NM_003107	SOX4	chr6:21593971-21598849	4878	11.5154	9.55403	4.01576	2.63556		0.315686	0.0340758
NM_001256835	QTRTD1	chr3:113775581-113807268	3916	7.20152	6.71673	2.01563	2.38077		0.315873	0.00545964
NM_001135820	TMEM2	chr9:74298281-74383800	6334	4.17388	3.33175	1.45547	0.918353		0.316272	0.0498099
NM_001033858	DCLRE1C	chr10:14948870-14996094	4107	1.11927	1.22807	0.383808	0.359794		0.316785	0.0348157
NM_001184751	ZNF408	chr11:46722643-46727466	2212	3.32968	3.52431	1.02131	1.15143		0.317004	0.00458161
NM_006959	ZNF17	chr19:57922528-57933307	2678	2.76425	2.86834	0.887264	0.901748		0.317618	0.01526
NM_001256405	KDM2A	chr11:67007505-67025550	5369	10.3729	9.2883	3.06704	3.20702		0.319109	0.0480552
NM_002519	NPAT	chr11:108028118-108093365	5936	11.7062	11.2815	3.7241	3.63823		0.320273	0.0134093
NM_032804	ADO	chr10:64564515-64568239	3724	12.9414	11.8598	3.87721	4.07828		0.32077	0.0348971
NM_015649	IRF2BP1	chr19:46386865-46389376	2511	7.85117	7.99477	2.84069	2.24237		0.32078	0.0268683
NM_080836	STK35	chr20:2082527-2129198	6411	10.2618	10.3152	3.23922	3.37023		0.321206	0.00160518
NM_001206794	ARID4B	chr1:235330209-235490802	5946	5.63806	4.9868	2.26578	1.14882		0.321378	0.0486031
NM_153256	PROSER2	chr10:11865396-11914276	3333	9.7392	10.839	2.9993	3.61659		0.3215	0.0176583
NM_133471	PPP1R18	chr6:30644165-30655672	4599	14.1689	14.7322	4.60154	4.70654		0.322067	0.0147856
NM_001284230	MAP3K9	chr14:71189242-71275888	11169	4.35489	4.03938	1.21027	1.49384		0.322138	0.00575848
NM_152455	ZSCAN29	chr15:43650369-43662258	5607	5.25889	4.89621	1.63432	1.63741		0.322176	0.0334999
NM_019069	WDR5B	chr3:122130699-122134882	4183	1.32553	1.17289	0.451397	0.353711		0.322247	0.0184233
NM_001204148	HDAC9	chr7:18548899-18708466	4246	11.8447	9.77749	4.32131	2.64727		0.322288	0.0344522
NM_022048	CSNK1G1	chr15:64457715-64648442	8163	5.3607	4.93196	1.62416	1.69401		0.322382	0.034556
NM_001282948	JMJD1C	chr10:64926980-65028983	8675	13.1072	12.7013	4.29176	4.02859		0.322388	0.00179172
NM_022774	EXO5	chr1:40974432-40982214	2203	5.969	6.22034	1.89381	2.03795		0.322557	0.00378712
NM_006020	ALKBH1	chr14:78138748-78174356	2585	5.04741	5.26265	1.64342	1.68383		0.322719	0.0158812
NM_017819	TRMT10C	chr3:101280679-101285290	1845	23.6618	23.1022	8.25854	6.83684		0.322799	0.0133654
NM_138422	ADAT3	chr19:1905370-1913446	1626	1.24758	1.55105	0.335578	0.568427		0.323017	0.043722
NM_001011713	NAA30	chr14:57857270-57879466	4475	7.88545	7.5142	2.68895	2.2862		0.323069	0.00283379
NM_017748	CWC25	chr17:36956686-36981603	3103	11.3077	11.1044	3.50211	3.74238		0.32324	0.000511265
NM_005707	PDCD7	chr15:65409716-65426174	2851	6.85353	6.54613	1.69861	2.63837		0.323663	0.0456507
NM_020901	PHRF1	chr11:576482-612222	5523	12.5345	13.2753	4.03719	4.328		0.324109	0.0124801
NM_030624	KLHL15	chrX:24001832-24045303	6276	3.03012	2.96385	0.885442	1.05964		0.324506	0.0132422
NM_025090	USP36	chr17:76792964-76836969	5234	13.2689	14.9436	4.04778	5.11018		0.324606	0.0178511
NM_001164440	ANKRD33B	chr5:10564434-10657928	9333	6.29078	5.98059	1.82257	2.16753		0.325155	0.00328224
NM_016531	KLF3	chr4:38665789-38703129	5615	9.04271	8.24683	2.7868	2.84424		0.325691	0.0423914
NM_181442	ADNP	chr20:49505454-49547527	5966	19.2236	17.6802	6.07645	5.95017		0.325891	0.0382327
NM_004295	TRAF4	chr17:27071022-27077976	2902	10.9026	10.663	3.91471	3.11578		0.326005	0.0229035
NM_194282	LIN54	chr4:83845755-83931982	6127	8.88684	9.51528	3.1035	2.90654		0.326595	0.0200587
NM_001142684	ZMYM5	chr13:20397623-20437776	3268	2.33562	2.05958	0.816512	0.619071		0.326625	0.0173314
NM_005741	ZNF263	chr16:3333486-3341459	3285	7.56911	7.14835	2.76724	2.04635		0.327067	0.0147215
NM_001142704	FAM111B	chr11:58874657-58894888	3349	16.5915	15.1079	4.88639	5.488		0.327274	0.0228191
NM_138419	MTFR2	chr6:136552167-136571449	1505	9.78116	9.85643	3.04599	3.38867		0.327671	0.0121878
NM_014519	ZNF232	chr17:5009030-5026397	2078	3.34389	3.97432	1.05251	1.34574		0.32771	0.0450395
NM_152475	ZNF417	chr19:58417141-58427978	4703	4.91476	5.04394	1.69589	1.56811		0.327754	0.000736337
NM_003804	RIPK1	chr6:3077057-3115421	3864	26.3077	23.7119	8.18793	8.22442		0.328118	0.0490335
NM_016120	RLIM	chrX:73802810-73834461	10567	12.2543	11.1329	4.64823	3.03632		0.328579	0.0210511
NM_001145353	ELF1	chr13:41506054-41556418	3522	6.88832	5.59679	1.42662	2.67665		0.328653	0.0431251
NM_017709	FAM46C	chr1:118148603-118171011	5720	3.49117	3.87107	1.37841	1.04336		0.328945	0.0108866
NM_015721	GEMIN4	chr17:647660-655501	3741	25.7745	29.0914	8.63457	9.4154		0.328983	0.0462947
NM_006988	ADAMTS1	chr21:28208605-28217728	4651	3.87998	3.75217	1.15892	1.35233		0.329036	0.00396719
NM_001100599	ZNF707	chr8:144766621-144777555	2114	2.94341	2.54288	1.02403	0.782354		0.329254	0.0268995
NM_018064	AKIRIN2	chr6:88384577-88411985	1932	16.1781	15.5941	5.50466	4.95835		0.329313	0.00143847
NM_001204180	ZHX1-C8ORF76	chr8:124238428-124286727	1527	2.19709	1.87006	0.774219	0.566225		0.329578	0.0298533
NM_001127372	ZNF84	chr12:133613979-133639885	6935	3.29943	3.2394	1.21438	0.943592		0.330024	0.0313859
NM_183422	TSC22D1	chr13:45006278-45150701	6196	12.3297	11.6374	4.05963	3.86314		0.330569	0.0180497
NM_138368	AP5B1	chr11:65541368-65548062	6595	3.60674	3.8279	1.2929	1.1678		0.330978	0.00710847
NM_015694	ZNF777	chr7:149128453-149158053	3072	9.33847	9.48481	3.01713	3.22421		0.331576	0.000784516
NM_173566	PRR14L	chr22:32077333-32146120	10828	5.06619	4.75087	1.70684	1.5521		0.331967	0.0104187
NM_005800	USPL1	chr13:31191829-31233686	3904	5.514	6.04748	2.01196	1.82634		0.33199	0.0265165
NM_030759	NRBF2	chr10:64893006-64914791	1901	15.2325	16.7909	5.61037	5.02907		0.33224	0.026513
NM_032575	GLIS2	chr16:4382224-4389598	3705	3.39184	3.50604	1.02681	1.26522		0.33228	0.0120695
NM_019591	ZNF26	chr12:133562933-133589154	3182	4.07951	4.21024	1.11691	1.63766		0.332286	0.0472548
NM_207171	POGZ	chr1:151375199-151414681	6153	7.27103	5.91457	2.81993	1.56342		0.332435	0.0418757
NM_015483	KBTBD2	chr7:32907777-32931468	3710	22.7215	19.5156	8.02584	6.02196		0.332594	0.0278241
NM_001272103	HERPUD1	chr16:56966001-56977793	1765	6.66636	5.52409	1.60337	2.46305		0.333574	0.0348826
NM_017542	POGK	chr1:166808723-166823709	3852	25.6256	25.8141	7.8922	9.30617		0.33434	0.0238475
NM_014319	LEMD3	chr12:65563350-65642141	4798	6.0102	5.07115	1.6055	2.11125		0.335406	0.0388062
NM_173824	C3orf38	chr3:88198892-88207115	2630	12.3019	11.7531	4.4323	3.63838		0.335509	0.00590441
NM_033343	LHX4	chr1:180199432-180244188	1879	1.22997	1.1641	0.455826	0.34745		0.335527	0.0124358
NM_012204	GTF3C4	chr9:135545727-135565470	3865	19.5554	20.8067	6.84748	6.71197		0.335945	0.0279355
NM_015898	ZBTB7A	chr19:4045215-4066816	4441	15.4382	13.8589	5.18829	4.6854		0.337019	0.034775
NM_033240	PML	chr15:74287013-74328735	3714	3.32182	3.05952	1.02828	1.12509		0.337448	0.0218679
NM_002467	MYC	chr8:128748314-128753680	2366	80.5612	73.7698	28.7964	23.322		0.337705	0.00843894
NM_018169	KIAA1551	chr12:32112352-32146043	6232	7.51903	6.68154	2.53322	2.26348		0.337782	0.038452
NM_001042403	USP44	chr12:95910335-95942620	3877	1.37105	1.17481	0.562926	0.297265		0.337878	0.0429792
NM_153029	N4BP1	chr16:48572636-48644120	7106	5.30658	4.98329	1.86214	1.62083		0.338485	0.00485844
NM_001008727	ZNF121	chr19:9676291-9695209	1729	24.2608	23.0778	7.82283	8.20494		0.338577	0.0136879
NM_138333	FAM122A	chr9:71394963-71398609	3646	4.23973	4.26265	1.45109	1.42781		0.338599	3.38217e-05
NM_016654	GABPB1	chr15:50569388-50647605	3016	5.73623	5.84897	2.20401	1.72007		0.338715	0.0314241
NM_030819	GFOD2	chr16:67708435-67753273	2075	2.7216	2.55434	0.941484	0.846421		0.338879	0.00793503
NM_138704	NDNL2	chr15:29560352-29562020	1668	6.93848	7.55459	2.15128	2.7606		0.338912	0.00808389
NM_005569	LIMK2	chr22:31608249-31676066	3701	3.54892	3.37398	1.10742	1.24045		0.339145	0.00317004
NM_006565	CTCF	chr16:67596309-67673088	3941	22.7353	20.0001	8.32836	6.18231		0.339547	0.0173884
NM_032182	FAM175B	chr10:126490353-126525239	2992	13.3833	12.9214	4.03938	4.9055		0.340049	0.00949539
NM_014913	ADNP2	chr18:77866914-77898228	5387	9.75518	9.54087	3.43112	3.13779		0.340428	0.00133629
NM_003876	TMEM11	chr17:21101262-21117908	1396	14.3422	15.105	4.56821	5.46336		0.340663	0.00405824
NM_001281492	MSH6	chr2:48010220-48034092	3938	1.89301	1.75759	0.536547	0.708495		0.341051	0.00983586
NM_032836	FIZ1	chr19:56102736-56110893	2660	3.35539	3.30585	1.01035	1.2638		0.3414	0.0306567
NM_014892	SCAF8	chr6:155054511-155155194	5004	17.6752	16.3622	5.87878	5.74572		0.341521	0.0354703
NM_033414	ZNF622	chr5:16451627-16465894	1692	18.9221	19.6345	7.65389	5.51906		0.341652	0.0349521
NM_173822	FAM126B	chr2:201838440-201936392	9333	3.58763	3.2023	1.2165	1.10537		0.341958	0.039813
NM_001663	ARF6	chr14:50359735-50363772	3939	92.9056	87.5772	30.8675	31.0165		0.34288	0.0284641
NM_001949	E2F3	chr6:20402136-20493945	5009	4.05875	3.94933	1.47511	1.28333		0.344457	0.00511921
NR_073562	RABGGTB	chr1:76251878-76260775	1709	14.7963	15.9029	4.24363	6.35182		0.345138	0.0297816
NM_003440	ZNF140	chr12:133657036-133684258	3065	6.69094	5.72045	2.35734	1.93248		0.345636	0.0432893
NM_145232	CTU1	chr19:51600862-51611647	2107	1.18786	1.44456	0.384496	0.526693		0.346141	0.0478686
NM_018403	DCP1A	chr3:53317444-53381654	6012	7.50404	7.06946	2.54336	2.50184		0.34619	0.0276522
NM_001452	FOXF2	chr6:1390068-1395832	2187	6.08931	6.75411	2.05348	2.39679		0.346502	0.0200267
NM_203394	E2F7	chr12:77415025-77459360	5741	28.0766	29.7254	9.48013	10.5633		0.34676	0.00515437
NM_017665	ZCCHC10	chr5:132332677-132362240	2121	8.06027	7.32014	2.57225	2.76603		0.347083	0.0351677
NM_024052	GID4	chr17:17942610-17971718	4232	3.53058	3.36477	1.23998	1.15587		0.347459	0.00663193
NM_001077397	IRF2BP2	chr1:234740014-234745271	4615	7.10472	6.60077	2.51134	2.26379		0.34841	0.0131216
NM_144684	ZNF480	chr19:52800425-52829174	4741	10.8477	10.8359	3.88459	3.67186		0.348487	0.009367
NM_018146	RNMTL1	chr17:685512-695741	1801	12.0046	12.0695	4.02392	4.37304		0.348796	0.0112669
NM_002886	RAP2B	chr3:152880000-152888413	8413	8.31281	7.85797	3.06621	2.57588		0.348906	0.00410667
NM_024511	HAUS3	chr4:2230095-2243860	5600	6.4532	6.69238	2.19942	2.40706		0.35042	0.00152127
NM_020943	CWC22	chr2:180809603-180871780	3279	14.87	14.8028	4.74867	5.65683		0.350675	0.0291406
NM_001145412	NFE2L2	chr2:178095030-178128617	2742	57.4075	51.4212	21.689	16.5456		0.351328	0.0131514
NM_138447	ZNF689	chr16:30613878-30621707	3554	2.22953	2.54863	0.786472	0.892733		0.351433	0.044718
NM_178496	MB21D2	chr3:192514604-192635950	3367	5.17459	4.77003	1.88082	1.61508		0.351537	0.00961046
NM_152329	LRR1	chr14:50065414-50081390	1745	23.9968	24.0222	8.52362	8.37143		0.351841	0.00237659
NM_153371	LNX2	chr13:28120049-28194720	4804	4.04107	3.47288	1.43158	1.21246		0.351884	0.0467813
NR_027780	HMGXB4	chr22:35653444-35691800	4251	2.78257	2.46705	0.776514	1.07449		0.352598	0.0160666
NM_006510	TRIM27	chr6:28870778-28891768	2969	24.516	24.0231	9.29651	7.82289		0.352693	0.0171478
NM_014415	ZBTB11	chr3:101368282-101395988	5119	7.60325	7.1735	2.87385	2.34187		0.352968	0.00601697
NM_016166	PIAS1	chr15:68346571-68480404	2280	10.8612	11.8869	3.70844	4.32965		0.353352	0.0129876
NM_145238	ZSCAN20	chr1:33938231-33961995	4218	1.11918	1.13877	0.451754	0.34636		0.353468	0.039543
NM_001025616	ARHGAP24	chr4:86396283-86923823	4644	2.46538	2.55576	0.981613	0.79374		0.353576	0.0140675
NM_001143942	RBM24	chr6:17281808-17294099	2464	5.93328	6.1298	2.35272	1.91534		0.353812	0.0149316
NM_018416	FOXJ2	chr12:8185358-8208118	5482	6.67915	6.32281	2.14578	2.45647		0.353966	0.00342041
NM_024616	C3orf52	chr3:111805181-111837044	2278	4.43064	4.20755	1.76396	1.29441		0.354052	0.0244054
NM_020239	CDC42SE1	chr1:151023446-151032125	3047	29.5023	31.2662	10.6823	10.8485		0.354309	0.0272843
NM_145102	ZKSCAN5	chr7:99102272-99131445	4217	5.22827	5.16485	1.77917	1.90824		0.354793	0.00274565
NM_003215	TEC	chr4:48137799-48271814	3620	3.04904	2.74175	1.11755	0.93703		0.354801	0.0177302
NM_016324	ZNF274	chr19:58694355-58724928	2578	7.2346	8.26566	3.50242	2.01679		0.356072	0.040121
NM_006015	ARID1A	chr1:27022521-27108601	8585	13.9104	14.7109	4.9904	5.20425		0.356191	0.0190464
NM_024808	BORA	chr13:73302041-73330328	2773	7.78559	8.80941	2.72435	3.19673		0.356799	0.0303681
NM_001134870	PPP1R18	chr6:30644165-30655093	2953	32.1917	31.0516	10.4418	12.1758		0.357628	0.004948
NM_005882	MAEA	chr4:1283671-1333925	2066	3.11068	2.77918	1.32701	0.780137		0.357758	0.0422205
NM_014409	TAF5L	chr1:229728865-229761794	3114	10.7399	12.3846	3.86156	4.44289		0.359119	0.0469608
NM_016481	C9orf156	chr9:100666771-100684852	1646	11.5884	12.2806	4.96386	3.63232		0.36014	0.0228924
NM_152617	RNF168	chr3:196195656-196230639	5344	9.278	8.71169	3.17769	3.30961		0.360612	0.0238578
NM_001199456	BRD2	chr6:32940860-32949282	3210	65.7638	63.8222	23.8476	22.9773		0.361342	0.00448294
NM_024857	ATAD5	chr17:29159022-29222295	6242	8.19373	8.61338	2.7029	3.37888		0.361858	0.0105801
NM_022894	PAPOLG	chr2:60983364-61029221	7386	2.66539	2.57699	0.925776	0.972401		0.362083	0.00370394
NM_012256	ZNF212	chr7:148936741-148952700	2810	5.86884	6.04714	2.40489	1.91686		0.362685	0.023106
NM_004468	FHL3	chr1:38462441-38471187	1657	8.62595	8.44729	3.25498	2.93919		0.3628	0.00362634
NM_194285	SPTY2D1	chr11:18627947-18656020	5734	10.0641	9.51445	3.72782	3.3794		0.363011	0.00560452
NM_021826	FASTKD5	chr20:3127164-3140532	2863	15.4315	16.5536	6.31712	5.30156		0.363253	0.00569071
NM_001172640	CELF1	chr11:47487488-47510576	7673	17.7204	17.456	6.47566	6.30813		0.36342	0.000606001
NM_001190796	NCK1	chr3:136649316-136667968	1701	9.7968	8.3704	2.63392	3.98724		0.364457	0.0279756
NM_001163813	C10orf2	chr10:102747292-102754158	1781	3.25083	3.70678	1.57511	0.962288		0.364694	0.0341847
NM_005238	ETS1	chr11:128328655-128392205	5242	88.2374	85.0307	29.9997	33.1904		0.364696	0.00168475
NM_001080417	ZNF629	chr16:30789769-30798523	6087	8.62362	7.55257	3.1202	2.79741		0.365822	0.0484453
NM_001008738	FNIP1	chr5:130977406-131132756	6530	12.7409	12.1126	4.57789	4.52457		0.366245	0.0243874
NM_006460	HEXIM1	chr17:43224683-43229468	4785	22.5927	18.8959	8.6043	6.59915		0.366449	0.044651
NM_018074	CCDC94	chr19:4247110-4269085	1397	15.3503	17.4696	6.39988	5.63711		0.366759	0.0417187
NM_017736	THUMPD1	chr16:20744988-20753199	4413	13.0493	12.7714	4.77686	4.69352		0.366775	0.0057524
NM_152357	ZNF440	chr19:11925106-11946016	4181	4.25658	3.53137	1.62905	1.23668		0.36797	0.0479749
NR_028473	TMEM138	chr11:61129472-61136975	1725	6.11436	6.82335	2.8594	1.90273		0.368081	0.0253097
NM_001098638	RNF169	chr11:74459912-74553458	7823	11.2105	10.1614	3.76211	4.12058		0.368834	0.0311705
NM_001008239	C18orf25	chr18:43753987-43846955	5282	6.13938	5.52618	2.01772	2.29078		0.369335	0.026056
NM_015210	SOGA2	chr18:8717368-8832775	6092	15.4224	14.392	5.54351	5.46926		0.369378	0.0339758
NM_138441	MB21D1	chr6:74134855-74162043	1802	25.1222	25.3241	9.27709	9.36782		0.369599	0.000726966
NM_006572	GNA13	chr17:63005406-63052920	6311	15.0905	17.4342	6.52614	5.51266		0.370143	0.0412953
NM_033632	FBXW7	chr4:153242409-153456185	3909	6.56697	6.21392	2.39014	2.34536		0.370514	0.0256223
NR_103464	HSPA14	chr10:14880158-14888998	4806	6.94966	7.75289	2.27747	3.17593		0.370915	0.0171439
NM_001085411	NADK2	chr5:36192693-36241900	3881	1.22799	1.38171	0.406299	0.562565		0.371255	0.0173956
NM_014805	EPM2AIP1	chr3:37027356-37034795	7439	4.25553	4.30328	1.64012	1.54176		0.371767	0.00262785
NM_001195752	THAP3	chr1:6685209-6693642	1291	3.7559	4.27934	1.34952	1.64538		0.372721	0.0269112
NM_020310	MNT	chr17:2287353-2304258	4842	3.78806	3.5494	1.46101	1.27573		0.372982	0.0054618
NM_016639	TNFRSF12A	chr16:3070312-3072383	1032	86.9815	86.3592	29.2768	35.4167		0.373216	0.0341941
NM_020967	NCOA5	chr20:44689625-44718580	3207	21.0675	21.6827	8.00886	7.97809		0.373962	0.0143897
NM_201542	MED8	chr1:43849578-43855483	1989	12.381	12.5251	4.57082	4.74566		0.374064	0.000271849
NM_152424	AMER1	chrX:63404996-63425624	8443	1.3892	1.51699	0.474293	0.614154		0.374527	0.0109719
NM_017666	ZNF280C	chrX:129336672-129402922	4695	3.42471	3.31016	1.26686	1.26169		0.375442	0.0171111
NM_021035	ZNFX1	chr20:47862438-47894756	7369	22.6483	23.8466	9.08145	8.39573		0.375895	0.00617948
NM_032334	UTP23	chr8:117778741-117786921	3691	11.2732	11.1301	4.23699	4.18836		0.376076	0.0026054
NM_015630	EPC2	chr2:149402559-149545136	3641	9.26605	8.96553	3.79497	3.07613		0.376879	0.0193974
NM_015412	C3orf17	chr3:112721291-112738555	4856	7.31388	7.44048	2.46296	3.10635		0.377469	0.0376151
NR_003699	ZNF525	chr19:53868967-53889841	6094	1.57086	1.44086	0.575531	0.562372		0.377825	0.0421364
NM_001947	DUSP7	chr3:52082936-52090461	3233	13.0553	12.9486	4.5267	5.3051		0.378089	0.0277972
NM_032557	USP38	chr4:144106069-144143141	5195	10.0101	9.16497	3.41013	3.86096		0.379195	0.0162171
NM_001203250	ZNF20	chr19:12242167-12251222	3049	1.39688	1.24503	0.5589	0.443086		0.379266	0.0162547
NM_033512	TSPYL5	chr8:98285713-98290176	4463	3.68845	3.42995	1.42669	1.27538		0.37959	0.0103369
NM_144982	ZFC3H1	chr12:72003378-72057749	7158	15.5991	14.0107	5.8786	5.36548		0.379742	0.0370469
NM_020192	YAE1D1	chr7:39605974-39612480	899	9.6176	9.22518	3.69119	3.47176		0.380143	0.00468801
NM_033452	TRIM47	chr17:73870244-73874656	2263	7.14307	6.73768	2.68841	2.59097		0.380338	0.0223413
NM_032673	PCGF1	chr2:74732169-74734821	906	9.29331	9.19785	3.39877	3.63848		0.380574	0.00484738
NM_032287	LDOC1L	chr22:44888449-44894005	5324	8.93072	9.70821	3.79022	3.30901		0.380882	0.0118737
NM_014621	HOXD4	chr2:177016112-177017949	1296	2.43689	2.48812	0.932241	0.947459		0.381664	0.0057486
NM_001033561	PHF12	chr17:27232270-27278508	4475	8.80999	9.49826	3.56043	3.43287		0.381975	0.0329751
NM_019071	ING3	chr7:120590816-120615711	2204	6.42595	5.83404	2.44364	2.2537		0.383144	0.0330344
NM_017633	FAM46A	chr6:82455446-82462428	5612	2.55558	2.50025	1.03533	0.90277		0.38334	0.0114359
NM_015183	MAST4	chr5:66124603-66465423	9917	2.2242	2.17863	0.860493	0.82791		0.383481	0.000789136
NM_004136	IREB2	chr15:78730517-78793798	6367	9.93758	9.87019	3.90243	3.70382		0.384003	0.00461479
NM_001079539	XBP1	chr22:29190547-29196560	1794	46.6769	44.2189	20.5081	14.4218		0.384285	0.0411029
NM_152316	ARL14EP	chr11:30344648-30359165	1770	11.018	10.4713	4.53018	3.75763		0.385671	0.00763248
NM_006494	ERF	chr19:42751716-42759309	2705	16.5666	15.8612	5.94028	6.56728		0.385705	0.00238794
NM_001137675	ATXN1L	chr16:71879893-71891236	7886	8.18344	7.96429	3.08109	3.14822		0.38577	0.0076482
NM_001145207	HBS1L	chr6:135356994-135376036	2807	3.57791	3.33003	1.41456	1.25122		0.385901	0.00846469
NM_001105247	ARMC5	chr16:31470316-31478488	3615	2.3545	2.58844	1.12431	0.786584		0.386591	0.0243644
NM_020233	ADPRM	chr17:10600926-10614875	1518	6.96837	5.74106	2.97791	1.94386		0.387253	0.0422385
NM_001009960	ZNF655	chr7:99156447-99174076	4565	8.63522	7.02761	3.75102	2.34243		0.389039	0.0479251
NM_001547	IFIT2	chr10:91061705-91069033	3495	32.5092	27.7693	13.224	10.2371		0.389212	0.0338368
NM_018310	BRF2	chr8:37701397-37707431	2000	3.12268	3.55959	1.41705	1.18815		0.389868	0.030825
NM_014264	PLK4	chr4:128802015-128820377	3868	15.8458	13.5038	4.91895	6.5394		0.390409	0.0322475
NM_003194	TBP	chr6:170863420-170881958	1904	11.0248	12.4096	4.39389	4.77108		0.39109	0.0470622
NM_032453	ZNF527	chr19:37862058-37883966	5126	1.45304	1.48067	0.627913	0.520825		0.391565	0.0281022
NM_001244992	PPP1R12A	chr12:80167342-80328731	5311	11.1661	10.0356	3.85385	4.45		0.39166	0.0226483
NM_020810	TRMT5	chr14:61438166-61447782	5281	9.52206	9.45989	3.80353	3.6459		0.392448	0.00283134
NM_003582	DYRK3	chr1:206808880-206822542	2167	8.06698	8.81296	3.46808	3.15839		0.392565	0.023555
NM_024093	C2orf49	chr2:105954012-105961984	887	9.88699	10.3429	3.44674	4.4971		0.392678	0.0277805
NM_001002034	FAM109B	chr22:42470254-42475442	2332	2.20521	1.96778	0.971729	0.668523		0.393064	0.025694
NM_018285	IMP3	chr15:75931425-75932664	1239	18.6059	19.3025	7.59202	7.34108		0.393926	0.00914813
NM_031296	RAB33B	chr4:140374960-140397069	3868	3.22703	2.82013	1.27098	1.11162		0.394003	0.0433598
NM_001109974	SYNPO	chr5:150020206-150031903	4608	1.1093	1.09561	0.381165	0.488038		0.394212	0.0474901
NM_001199463	PDCD2	chr6:170890834-170893742	1942	10.4405	8.60769	4.43751	3.0745		0.394369	0.0434864
NM_005088	AKAP17A	chrX:1710485-1721411	3208	4.31662	4.23887	1.69262	1.68168		0.394402	0.00823952
NM_005088	AKAP17A	chrY:1660485-1671411	3208	4.31662	4.23887	1.69262	1.68168		0.394402	0.00823952
NM_001490	GCNT1	chr9:79074067-79122332	5596	3.31055	3.71414	1.59976	1.17234		0.394622	0.0187436
NM_001037806	NCKAP5L	chr12:50184928-50222208	4900	4.22874	3.81188	1.68007	1.49406		0.394762	0.0269866
NM_023072	ZSWIM4	chr19:13906273-13943044	4339	1.28019	1.35282	0.507777	0.531704		0.394788	0.016822
NM_001002914	KCTD11	chr17:7255207-7258262	3055	3.73357	3.44207	1.45061	1.38356		0.394971	0.0338115
NM_001005851	ZNF780B	chr19:40534166-40562115	8664	2.24699	2.17665	0.94709	0.800961		0.395161	0.0129311
NM_020699	GATAD2B	chr1:153777202-153895451	7476	9.48295	9.42872	3.70977	3.76588		0.395293	4.70269e-05
NM_020762	SRGAP1	chr12:64238540-64541613	8475	7.75982	7.56483	2.89677	3.1703		0.395903	0.00220694
NM_001256128	NSUN4	chr1:46806849-46830824	4688	3.78753	3.49125	1.34338	1.54174		0.396374	0.0105852
NM_001082969	C11orf57	chr11:111944967-111955874	3183	18.9548	19.0281	8.02682	7.05876		0.397168	0.0260744
NM_003633	ENC1	chr5:73923230-73937249	5520	30.7979	30.5057	11.9291	12.4704		0.398011	0.00141821
NM_004906	WTAP	chr6:160148029-160177352	2244	3.86867	3.90618	1.37671	1.72302		0.398687	0.044754
NM_001146175	ZNF414	chr19:8575461-8579048	1404	2.55991	2.63637	0.970327	1.10179		0.398769	0.00616142
NM_001282550	BTBD3	chr20:11873140-11907243	4491	7.7965	7.18449	2.99972	2.97505		0.398823	0.0428801
NR_003141	SNHG4	chr5:138609440-138615317	1100	1.79387	2.08596	0.900194	0.648727		0.399224	0.0276628
NM_020832	ZNF687	chr1:151254790-151264381	4508	6.66819	6.89214	2.66833	2.74945		0.399532	0.00803172
NM_032560	SMEK1	chr14:91923955-91976644	3893	28.2891	26.2246	10.7024	11.0963		0.399876	0.0339776
NM_033395	KIAA1731	chr11:93394815-93463522	8044	4.92352	5.07613	1.7976	2.20223		0.399997	0.023755
NM_016628	WAC	chr10:28822420-28912041	5538	34.0713	35.9469	13.4887	14.5442		0.400366	0.00723353
NM_014851	KLHL21	chr1:6650783-6662929	4487	11.6514	12.5458	4.38237	5.30694		0.400431	0.00780096
NM_025126	RNF34	chr12:121837885-121862155	2025	14.6335	15.2222	5.41669	6.55421		0.400959	0.0144002
NM_001170464	CDK17	chr12:96672038-96794366	4713	2.73607	2.81872	0.967689	1.26367		0.4017	0.0420977
NM_001282763	CDV3	chr3:133293277-133309118	2883	62.1051	63.39	25.3031	25.1152		0.401755	0.00933927
NM_002039	GAB1	chr4:144257982-144395718	7820	1.59719	1.34365	0.4738	0.708359		0.40198	0.03693
NM_014023	WDR37	chr10:1102775-1178237	4611	11.2716	10.9742	4.46118	4.48265		0.402046	0.0137422
NM_001128219	VGLL4	chr3:11597540-11685451	3839	4.88131	5.28269	1.87345	2.21679		0.402424	0.00813952
NM_001099639	ZNF146	chr19:36705503-36729675	3741	43.2565	45.5753	18.6658	17.1387		0.403059	0.005143
NM_001077700	MIER1	chr1:67390577-67454302	5551	1.85138	1.95896	0.881996	0.654408		0.40322	0.0313696
NM_004053	BYSL	chr6:41888964-41900784	1990	45.3401	51.9747	17.7233	21.6151		0.404239	0.0300532
NM_020714	ZNF490	chr19:12686919-12721623	6098	1.32597	1.47181	0.55169	0.579459		0.404302	0.0482052
NM_022347	TOR1AIP2	chr1:179828164-179846941	7074	11.9589	10.367	5.05988	3.96771		0.404355	0.0278212
NM_012143	TFIP11	chr22:26887893-26908437	2849	12.6986	12.9863	5.36421	5.02396		0.404447	0.00099002
NM_017580	ZRANB1	chr10:126630691-126676005	4942	14.0836	12.8253	5.60656	5.28863		0.404892	0.0385089
NM_032865	TNS4	chr17:38632079-38657854	4072	4.9124	4.54697	2.0759	1.75824		0.405327	0.0078517
NM_144997	FLCN	chr17:17115526-17140502	3686	10.2457	11.9724	3.96278	5.05341		0.405804	0.0346533
NM_014757	MAML1	chr5:179159850-179204287	5723	11.9091	12.1629	4.87081	4.91517		0.40653	0.00910226
NM_003141	TRIM21	chr11:4406126-4414926	1929	8.89105	8.20902	3.50402	3.44876		0.406594	0.0414791
NM_021964	ZNF148	chr3:124944512-125094198	9543	6.68551	6.11309	2.75924	2.45115		0.407106	0.0175498
NM_017550	MIER2	chr19:305574-344791	2762	8.17703	8.94726	3.81805	3.15991		0.407489	0.0106367
NM_033143	FGF5	chr4:81187741-81212171	5285	8.47275	7.59106	2.62245	3.92539		0.407614	0.0353825
NM_001010867	IBA57	chr1:228353428-228369958	7904	2.07653	2.05097	0.933783	0.748963		0.407691	0.0442883
NM_001145415	SETDB1	chr1:150898814-150937220	4446	6.61213	6.85257	2.90158	2.5978		0.408429	0.00299524
NM_004831	MED26	chr19:16685717-16739015	3184	4.2537	4.62316	2.04969	1.58406		0.409351	0.0146983
NM_022717	SNRNP35	chr12:123942650-123950941	970	12.3954	13.0023	4.69707	5.70461		0.409552	0.0123275
NM_024545	SAP130	chr2:128698790-128784869	4068	9.96111	9.21398	3.37801	4.48702		0.410169	0.0200604
NM_057749	CCNE2	chr8:95892452-95907482	2726	21.5569	22.9029	8.57763	9.69198		0.410924	0.00508413
NM_015001	SPEN	chr1:16174358-16266950	12227	13.0421	14.4659	5.17561	6.12871		0.410947	0.0167242
NM_199320	PHF17	chr4:129730778-129796379	5771	10.3786	9.57523	4.56642	3.64038		0.411289	0.0114215
NM_021705	NFYA	chr6:41040706-41070146	6132	10.5042	11.9241	3.59203	5.63406		0.411359	0.0427937
NM_178835	ZNF827	chr4:146681887-146859607	4183	3.38709	3.44637	1.55107	1.26761		0.412482	0.0371387
NM_019012	PLEKHA5	chr12:19282625-19529333	4339	15.3093	14.1777	6.07168	6.09389		0.412574	0.0414579
NM_024945	RMI1	chr9:86595636-86618987	3494	12.5154	11.7465	4.84447	5.16923		0.412734	0.0154666
NM_020368	UTP3	chr4:71554195-71556268	2073	41.1067	37.5749	16.732	15.8115		0.41361	0.0367973
NM_194449	PHLPP1	chr18:60382671-60647676	6411	3.39755	3.51737	1.50685	1.35434		0.413771	0.00294501
NM_017658	KLHL28	chr14:45393526-45431179	6551	2.40155	2.07697	1.03346	0.819989		0.413853	0.0304629
NM_002748	MAPK6	chr15:52311410-52358462	4225	27.2193	25.4466	10.5147	11.2813		0.413854	0.0162781
NM_012406	PRDM4	chr12:108126642-108154914	4187	18.3983	18.4344	7.72362	7.53311		0.414217	0.00414438
NM_004623	TTC4	chr1:55181494-55208328	2393	18.3936	19.0319	7.21377	8.28896		0.414229	0.00757781
NM_014487	ZNF330	chr4:142142048-142155850	1890	21.6386	20.2105	8.26455	9.07065		0.414231	0.0109163
NM_020933	ZNF317	chr19:9251055-9274091	4075	15.4803	14.5659	6.19389	6.26208		0.414561	0.0321535
NM_001248008	SKIL	chr3:170077410-170114637	7196	3.02155	2.98585	1.26464	1.23046		0.415338	0.000200673
NM_012384	GMEB2	chr20:62218954-62258381	4210	6.86423	7.22131	3.12889	2.72799		0.415808	0.0044676
NM_002729	HHEX	chr10:94449680-94455408	1759	4.61871	4.7074	1.73897	2.14161		0.416098	0.0382808
NM_024680	E2F8	chr11:19245609-19262507	3721	3.1616	3.71016	1.58947	1.27173		0.416371	0.0402767
NM_001001852	PIM3	chr22:50354142-50357720	2379	7.1831	7.64225	3.3495	2.82442		0.416443	0.00687498
NM_007344	TTF1	chr9:135250936-135282238	3152	7.8157	7.57903	2.97136	3.44946		0.417079	0.011918
NM_014160	MKRN2	chr3:12598512-12625210	2846	14.4136	15.5166	5.66503	6.82724		0.41738	0.00841722
NM_001142471	INTS12	chr4:106603784-106629881	1590	19.3462	18.0554	8.93628	6.6779		0.417474	0.0264826
NM_020940	FAM160B1	chr10:116581502-116624474	5808	11.9481	11.3885	4.89342	4.84907		0.417477	0.0253048
NM_018137	PRMT6	chr1:107599266-107601916	2650	8.91409	8.1808	3.22551	3.91265		0.417561	0.0101742
NM_001164213	LRCH1	chr13:47127295-47327175	4717	6.14968	6.6556	2.4503	2.89872		0.41772	0.00853841
NM_003246	THBS1	chr15:39873279-39889668	5790	482.521	446.301	196.197	192.669		0.418666	0.0408561
NM_006734	HIVEP2	chr6:143072603-143266338	9724	10.9587	10.3955	4.62492	4.32683		0.419203	0.00834702
NM_022841	RFX7	chr15:56382730-56535483	7195	4.76015	5.18505	2.13422	2.03956		0.419678	0.0379271
NM_144664	FAM76B	chr11:95502105-95522954	3951	8.02599	7.22567	3.59138	2.82163		0.420479	0.0154869
NM_012158	FBXL3	chr13:77579388-77601331	3549	19.8374	18.73	8.13157	8.09032		0.420611	0.0313005
NM_003483	HMGA2	chr12:66218239-66360071	4140	27.4335	29.8607	9.80136	14.3033		0.420717	0.042532
NM_004592	SFSWAP	chr12:132195631-132284283	3249	14.9309	16.6883	6.36611	6.94107		0.420858	0.0415931
NM_001276270	MBD4	chr3:129149786-129159022	2628	8.63731	7.38884	3.93951	2.80806		0.421035	0.0320986
NM_033390	ZC3H12C	chr11:109964086-110042566	8807	10.2842	8.69823	4.46707	3.52901		0.421236	0.0430127
NM_001146316	SPSB2	chr12:6980099-6982449	1204	3.1474	3.16432	1.39969	1.26081		0.421517	0.0222653
NM_001130910	CCRL2	chr3:46449048-46451014	1593	9.05977	8.71048	3.41578	4.08143		0.421897	0.0144889
NM_012420	IFIT5	chr10:91174324-91180759	4034	13.0145	11.8597	5.82269	4.68523		0.422443	0.012501
NR_023312	CIRBP	chr19:1269266-1274809	3263	5.51196	5.85663	2.35552	2.45499		0.42314	0.0223974
NM_022566	MESDC1	chr15:81293294-81296345	3051	7.32688	7.37659	3.17347	3.05493		0.423601	0.00255929
NM_000602	SERPINE1	chr7:100770369-100782547	3190	224.686	246.751	80.8535	118.945		0.423807	0.0418673
NM_182490	ZNF227	chr19:44716690-44741421	3043	4.84795	4.81899	2.25234	1.84495		0.423846	0.0454735
NM_001048199	RCC1	chr1:28832454-28865708	2715	1.33296	1.30638	0.553777	0.565913		0.424231	0.00285951
NM_006724	MAP3K4	chr6:161412821-161538417	5334	6.41086	6.57465	2.59068	2.92188		0.424516	0.00912931
NM_001277074	CCDC12	chr3:46963219-47018257	863	19.1915	19.8521	7.40673	9.16986		0.424566	0.0289921
NM_006753	SURF6	chr9:136197542-136203047	2326	14.705	14.8821	6.1312	6.44298		0.424989	0.00173436
NM_015595	ARHGEF26	chr3:153839148-153975616	5181	6.09296	5.7647	2.36332	2.68036		0.425352	0.00447786
NM_153273	IP6K1	chr3:49761727-49823973	4468	12.2096	12.7413	5.42624	5.18697		0.425364	0.00839295
NM_004954	MARK2	chr11:63606399-63678492	4537	4.75698	4.21548	1.6368	2.18356		0.425787	0.0215942
NM_018179	ATF7IP	chr12:14518610-14651697	4661	17.5203	17.7577	7.64454	7.38485		0.426027	0.000318574
NM_001143971	CDYL	chr6:4890225-4955778	3234	12.9301	14.2736	6.75518	4.84713		0.426497	0.0283069
NM_006996	SLC19A2	chr1:169433148-169455208	3636	8.20403	7.81435	2.90136	3.93791		0.426964	0.045801
NM_145062	ZUFSP	chr6:116956780-116989973	2211	6.33014	6.27518	2.77392	2.60977		0.427097	0.00707859
NM_006387	CHERP	chr19:16628699-16653263	4095	20.0541	22.6575	8.29869	9.95479		0.427366	0.0244871
NM_001278525	ZNF518A	chr10:97889812-97923517	8002	2.7062	2.59368	1.07671	1.18943		0.427583	0.00274486
NM_181492	TCF20	chr22:42556018-42611347	7181	9.12896	10.0103	4.32196	3.88794		0.428956	0.021925
NM_007067	KAT7	chr17:47865980-47906458	3646	20.1971	20.5633	8.5101	9.00115		0.429614	0.00109061
NR_073396	ZNF818P	chr19:53716200-53719355	3155	1.67828	1.65016	0.798049	0.632731		0.429865	0.0493529
NM_001017395	TMCC1	chr3:129366634-129599402	6085	1.51568	1.71287	0.755678	0.632239		0.429889	0.0251804
NM_001270410	LIN9	chr1:226418849-226497449	3073	5.87396	6.10333	2.68708	2.46783		0.43039	0.00217738
NR_046723	SGOL1-AS1	chr3:20215735-20227919	819	7.90944	8.7838	4.1382	3.04917		0.430556	0.0235082
NM_001008393	C4orf46	chr4:159587826-159593202	3529	13.9853	14.7711	6.48354	5.90492		0.430807	0.00504811
NM_002504	NFX1	chr9:33290417-33371155	4695	11.5364	11.2825	5.46052	4.38996		0.431681	0.0419008
NM_133473	ZNF431	chr19:21324839-21368805	3846	3.5892	3.73455	1.64395	1.5177		0.431698	0.00234154
NM_022755	IPPK	chr9:95375465-95432547	4401	5.12012	5.14857	2.03142	2.40355		0.431892	0.0394759
NM_152293	TADA2B	chr4:7045155-7059677	4310	8.77656	8.42462	3.63752	3.79363		0.432014	0.00827002
NM_171982	TRIM35	chr8:27142403-27168834	4227	4.07553	3.71856	1.8267	1.54308		0.432351	0.0122739
NM_197941	ADAMTS6	chr5:64444562-64777704	7268	1.64863	1.57474	0.644007	0.750638		0.432667	0.00781231
NM_152641	ARID2	chr12:46123619-46301819	8466	5.05994	4.99483	2.21405	2.14062		0.433095	0.000326281
NM_015278	SASH1	chr6:148663728-148873184	7709	4.60952	4.43916	2.00077	1.92393		0.433732	0.0071827
NM_021988	UBE2V1	chr20:48697660-48732496	2541	1.20441	1.16021	0.457578	0.568174		0.433791	0.0290234
NM_003109	SP1	chr12:53774427-53810226	7594	15.9948	14.9867	7.75115	5.68848		0.433795	0.0380378
NM_016470	OSER1	chr20:42824580-42839546	2242	20.6953	19.1666	9.58445	7.71023		0.433865	0.0127965
NM_001429	EP300	chr22:41488613-41576081	8761	11.8442	11.33	5.23463	4.83266		0.434418	0.00320653
NM_014806	RUSC2	chr9:35490006-35561895	5322	11.1548	10.2709	4.4672	4.84383		0.434573	0.0229251
NM_017656	ZNF562	chr19:9759337-9785776	5568	4.19363	3.86516	1.73599	1.76815		0.434822	0.0439554
NM_033426	KIAA1737	chr14:77564577-77583630	4348	6.26376	6.68386	3.04005	2.59033		0.434858	0.00711871
NM_015534	ZZZ3	chr1:78030189-78148343	4323	30.448	28.5895	12.7437	12.9675		0.435506	0.0330516
NM_203462	MRFAP1L1	chr4:6709428-6711606	1591	28.6758	26.0192	12.7068	11.1193		0.435618	0.0186335
NM_006951	TAF5	chr10:105127723-105148822	3268	4.71609	5.21626	1.91044	2.41648		0.435639	0.0157387
NM_001258210	TSKU	chr11:76493356-76509198	2667	8.73601	7.6979	3.78631	3.37325		0.435658	0.0432264
NM_015325	KIAA0947	chr5:5422785-5490347	7948	15.3453	15.4089	6.21554	7.18961		0.43588	0.0349722
NM_001006115	IP6K1	chr3:49761727-49823973	4117	3.28818	3.00107	1.44284	1.29868		0.435906	0.0214765
NM_020961	METTL14	chr4:119606573-119632077	2107	17.3819	16.5285	7.10482	7.69652		0.436484	0.00486624
NM_020928	ZSWIM6	chr5:60628099-60841999	5503	11.0968	9.94128	4.31058	4.87517		0.436625	0.0291007
NM_015603	CCDC9	chr19:47759730-47775210	2078	10.276	9.10854	4.66838	3.79567		0.436639	0.0213964
NR_038360	SPTY2D1-AS1	chr11:18621350-18631802	1437	4.91982	4.17386	2.2963	1.67823		0.437065	0.036531
NM_024596	MCPH1	chr8:6264112-6501140	3154	5.32118	4.92234	2.51514	1.96628		0.437488	0.0177482
NM_014488	RAB30	chr11:82692477-82782884	1602	12.8333	12.3928	5.39316	5.64309		0.437493	0.00400536
NM_001006656	ZNF473	chr19:50529211-50552031	4568	4.26946	4.19995	1.91227	1.79335		0.43753	0.00263279
NM_032120	RBM48	chr7:92158086-92166823	1717	5.79735	5.61978	2.73027	2.26517		0.437539	0.0256866
NM_001256166	BIRC2	chr11:102217912-102249401	2393	12.0035	11.5232	5.16796	5.1347		0.437914	0.0224849
NR_077058	AHCTF1P1	chr2:162355577-162364413	8836	5.16957	4.97514	2.02886	2.42156		0.438694	0.0173464
NM_024667	VPS37B	chr12:123349874-123380712	2749	28.1755	30.0938	12.7502	12.8313		0.439022	0.0369996
NM_153719	NUP62	chr19:50410083-50432788	3419	12.7898	13.5895	5.1253	6.45727		0.439078	0.0199141
NM_152557	ZNF746	chr7:149169883-149194898	3797	3.36152	3.29646	1.44272	1.48142		0.439193	0.00140293
NM_003211	TDG	chr12:104359592-104382656	3244	14.1282	15.1099	6.38352	6.46645		0.439494	0.0368244
NM_017703	FBXL12	chr19:9920942-9929731	1852	7.91745	8.99989	3.37818	4.06114		0.439745	0.0277505
NM_001135638	PIP5K1A	chr1:151171020-151222007	3807	4.65373	4.70818	2.10124	2.01862		0.440066	0.000880473
NM_001077654	TNFAIP8	chr5:118604417-118730294	1969	16.7713	17.5489	7.47973	7.63487		0.4404	0.0207465
NM_003112	SP4	chr7:21467688-21554151	5800	1.9959	1.92	0.949388	0.776489		0.440736	0.0246094
NM_031485	GRWD1	chr19:48949029-48957164	2456	25.8027	29.5751	11.1176	13.2956		0.440848	0.0337235
NM_006380	APPBP2	chr17:58520509-58603601	6499	7.94026	7.46102	3.94433	2.85558		0.441516	0.0465549
NM_018207	TRIM62	chr1:33611002-33647671	3841	1.84886	1.83688	0.874704	0.755635		0.442337	0.0350926
NR_037864	AP4B1-AS1	chr1:114399256-114443859	1734	2.24018	2.45658	1.12281	0.956228		0.442654	0.0131057
NM_017745	BCOR	chrX:39910498-39956719	6321	3.15995	2.94495	1.44483	1.25799		0.44273	0.00744288
NM_030665	RAI1	chr17:17584786-17714765	7660	6.01756	6.20357	2.71793	2.69292		0.442745	0.0155192
NM_002506	NGF	chr1:115828536-115880857	1049	8.63491	8.92747	4.14129	3.63495		0.442778	0.00868272
NM_013375	ABT1	chr6:26597170-26600277	2263	11.882	12.0626	5.50043	5.10343		0.44285	0.0060564
NM_016525	UBAP1	chr9:34179002-34252521	2743	19.8422	20.9732	8.59649	9.50266		0.443439	0.00490408
NM_001348	DAPK3	chr19:3958451-3969826	2105	28.1624	27.4588	13.0532	11.6675		0.444447	0.00885111
NM_017825	ADPRHL2	chr1:36554452-36559533	1691	16.1446	17.1756	6.93164	7.89278		0.444908	0.00586716
NM_005207	CRKL	chr22:21271713-21308037	5325	21.1211	19.4314	8.92289	9.12326		0.445007	0.0449242
NM_015446	AHCTF1	chr1:247002401-247094726	8631	23.6448	22.9887	9.78703	10.9674		0.445054	0.00765401
NR_036511	LOC100129917	chr4:773936-775636	1700	1.11746	1.01365	0.559823	0.389238		0.445336	0.0419617
NM_012234	RYBP	chr3:72423743-72495774	4449	14.2902	14.1491	6.16026	6.51216		0.445595	0.0052085
NM_001136262	ATXN7L3B	chr12:74931550-74935232	3682	19.9591	19.2913	9.40303	8.08772		0.44562	0.0137634
NM_170783	ZNRD1	chr6:30029016-30032686	878	5.02102	5.41011	2.18665	2.47018		0.446436	0.00948279
NM_021140	KDM6A	chrX:44732422-44971845	5770	3.86079	4.15216	1.77184	1.80657		0.446578	0.0391619
NM_015358	MORC3	chr21:37692486-37748944	4246	8.72863	8.65166	3.95892	3.81556		0.447316	0.00147958
NM_005858	AKAP8	chr19:15464331-15490612	3543	11.4319	10.6838	4.73526	5.18052		0.448359	0.0108337
NM_001145045	ZNF286B	chr17:18561741-18585572	5328	2.21817	2.07336	0.94533	0.980903		0.448845	0.0295506
NM_020840	FNIP2	chr4:159690181-159827954	5786	5.23891	5.58334	2.25689	2.60072		0.448854	0.00659176
NM_006355	TRIM38	chr6:25962916-25987557	5629	8.59157	7.27366	4.18407	2.9414		0.449125	0.0406472
NM_001128615	ARHGEF3	chr3:56761445-57113336	3639	5.64191	5.32996	2.4271	2.50359		0.449394	0.0244565
NM_001282772	POLR1B	chr2:113299612-113334729	5061	8.49436	9.69007	3.78904	4.38994		0.449779	0.0378378
NM_152699	SENP5	chr3:196594726-196661584	6307	9.9348	9.32126	4.45394	4.21366		0.450123	0.0187332
NM_013254	TBK1	chr12:64845839-64895899	3087	17.0314	16.6756	7.59185	7.5812		0.450145	0.0121432
NM_015188	TBC1D12	chr10:96162185-96296089	5749	6.47107	6.35271	2.68503	3.09038		0.450367	0.0246544
NR_024528	RPL23AP7	chr2:114368815-114384715	1482	1.19131	1.10588	0.569706	0.464912		0.450384	0.0127846
NM_001252296	CEBPG	chr19:33865429-33873592	3633	13.7061	11.7917	6.7874	4.70766		0.450826	0.0389485
NM_024565	CCNJL	chr5:159678670-159739573	3274	13.0581	13.567	6.06208	5.9504		0.451171	0.0168273
NM_017970	NRDE2	chr14:90744397-90798481	4010	5.18752	4.83762	2.57446	1.95387		0.451697	0.0307227
NM_025079	ZC3H12A	chr1:37940118-37949978	2716	1.90228	2.07418	0.975158	0.823751		0.45239	0.0114542
NM_001267571	TBC1D2	chr9:100961279-101018003	3350	13.887	11.7992	4.78333	6.84854		0.452845	0.041004
NM_001002860	BTBD7	chr14:93703895-93799385	8448	9.54784	9.92062	4.61143	4.23498		0.454397	0.00247955
NM_021260	ZFYVE1	chr14:73436152-73493920	4492	5.83722	5.15831	2.19452	2.80405		0.4546	0.0230301
NM_016151	TAOK2	chr16:29985187-29999726	4950	4.03385	4.03477	1.73842	1.93146		0.454834	0.0279169
NM_021090	MTMR3	chr22:30279157-30426857	8992	4.44975	3.97961	2.13782	1.69681		0.454914	0.0193294
NM_001137667	CASP8AP2	chr6:90539618-90584155	6724	2.01645	1.78651	0.912868	0.817235		0.454936	0.0410841
NM_001166105	TADA2A	chr17:35766976-35837226	1632	12.8471	13.5747	6.30236	5.72223		0.455101	0.00506678
NM_001024808	BCL7A	chr12:122459860-122499950	3651	2.84128	3.13177	1.59637	1.12781		0.456079	0.0412783
NM_021159	RAP1GDS1	chr4:99182526-99365012	3758	4.18633	3.95963	1.5875	2.13159		0.456556	0.0469479
NM_001198951	RNF103	chr2:86830515-86851000	2511	9.83516	9.69864	4.53353	4.38794		0.45672	0.000363296
NM_018461	PPP2R2D	chr10:133747959-133770053	1850	18.5203	16.9621	8.48074	7.72719		0.456788	0.0225347
NM_002392	MDM2	chr12:69201951-69239324	7495	12.8998	12.0499	6.36704	5.06621		0.458252	0.0200826
NM_001128149	ATXN7	chr3:63953419-63989136	6405	5.28861	5.14618	2.46837	2.31619		0.45852	0.00138976
NM_001039618	CREBZF	chr11:85368607-85376182	7575	3.01171	3.49796	1.23638	1.75343		0.459287	0.0386308
NM_001012991	KNOP1	chr16:19717673-19729492	1950	14.9789	14.7193	6.52291	7.12937		0.459701	0.00938105
NM_014494	TNRC6A	chr16:24741048-24837547	8422	10.2367	10.5721	4.57182	4.9966		0.459826	0.00295217
NM_001077239	RNF214	chr11:117103451-117156404	2695	11.8764	12.5817	5.53221	5.71443		0.459833	0.0246108
NM_052848	CCDC97	chr19:41816093-41830788	3322	8.32358	7.71964	3.96897	3.41158		0.460042	0.00907736
NM_018321	BRIX1	chr5:34915819-34925787	1273	72.11	70.0898	30.9497	34.4794		0.460121	0.0073252
NM_153380	ZNF41	chrX:47305560-47342345	4248	4.34855	4.6556	2.297	1.84679		0.460209	0.0179475
NM_001514	GTF2B	chr1:89318320-89357301	1645	18.9634	16.4373	8.74245	7.56136		0.46055	0.0468474
NM_058230	ZNF354B	chr5:178286953-178311424	2197	2.42637	2.51006	1.14131	1.1356		0.461246	0.0194729
NM_006785	MALT1	chr18:56338617-56417371	5030	13.7957	13.3726	6.75492	5.79141		0.4618	0.0192265
NM_018989	RBM27	chr5:145583162-145668784	6540	14.9664	14.4237	6.30135	7.30233		0.462866	0.0133107
NM_021222	PRUNE	chr1:150980972-151008189	2977	5.09748	4.93369	2.60423	2.04044		0.463024	0.0496055
NM_007026	DUSP14	chr17:35849950-35873588	1508	46.9583	48.6095	21.3712	22.8854		0.463091	0.00197223
NM_033083	EAF1	chr3:15469063-15484120	4488	12.0361	11.5169	5.41356	5.53966		0.465046	0.0191168
NM_021217	ZNF77	chr19:2933215-2944969	2040	1.83902	1.75843	0.918345	0.757235		0.465769	0.0227229
NM_032752	ZNF496	chr1:247463621-247495045	2428	10.1899	11.0815	4.46296	5.4517		0.466103	0.0139021
NM_002892	ARID4A	chr14:58765221-58840451	5772	4.54629	4.27096	2.074	2.04399		0.467038	0.0352049
NM_015349	GLTSCR1L	chr6:42788793-42836296	6515	6.37934	5.75386	3.05478	2.61794		0.467537	0.0189304
NM_001242789	BRF1	chr14:105675622-105715741	2861	3.55099	3.23772	1.70453	1.47168		0.467867	0.014701
NM_153341	RNF19B	chr1:33402049-33430286	2556	3.47757	3.85671	1.99681	1.43494		0.467906	0.0386011
NM_016077	PTRH2	chr17:57774666-57784856	798	49.327	52.1982	23.7254	23.8405		0.468513	0.033573
NM_015158	KANK1	chr9:504694-746106	5073	2.07563	2.39372	0.887695	1.20833		0.468978	0.0343642
NM_207380	C15orf52	chr15:40623652-40633168	5327	16.8624	18.8373	8.91733	7.83221		0.469179	0.0279724
NM_138555	KIF23	chr15:69706584-69740766	3723	20.8936	17.9134	8.05713	10.1834		0.470032	0.0377159
NM_001170629	CHD8	chr14:21853352-21899867	8230	13.7614	15.1877	6.50655	7.11113		0.470401	0.0319327
NM_152546	SRFBP1	chr5:121297655-121364295	2836	13.7526	13.1772	5.97701	6.70876		0.471068	0.00529422
NM_032795	RPUSD4	chr11:126071988-126081587	2512	11.2689	12.6916	4.66118	6.62689		0.471112	0.0421535
NM_173674	DCBLD1	chr6:117803819-117891020	1978	8.74225	8.95529	3.89143	4.44704		0.471165	0.0198167
NM_005012	ROR1	chr1:64239689-64647179	5854	14.9154	14.86	7.14116	6.90675		0.471796	0.00627978
NM_183416	KIF1B	chr1:10270763-10368655	7664	5.94018	5.56478	2.50355	2.9266		0.471983	0.00898273
NM_001282939	STIL	chr1:47715810-47779819	4898	6.17555	6.82176	2.74053	3.39501		0.472062	0.0175042
NM_199050	C2CD2	chr21:43305218-43346799	5846	2.59337	2.44061	1.21355	1.16322		0.472145	0.0222841
NM_030793	FBXO38	chr5:147763497-147822399	4199	5.10017	4.58067	2.59593	1.97874		0.472549	0.0258119
NM_194292	SASS6	chr1:100549101-100598511	3897	8.37579	8.2921	3.71281	4.16739		0.472777	0.0278053
NR_015378	ZNF674-AS1	chrX:46404924-46407910	2148	2.03124	2.13896	0.924603	1.0478		0.472976	0.00588878
NR_028272	NEAT1	chr11:65190268-65194003	3735	41.3044	39.3795	19.704	18.4691		0.473119	0.00573428
NM_016424	LUC7L3	chr17:48796925-48830072	3517	15.1521	17.9899	8.72967	6.95744		0.47333	0.0497827
NM_001098212	HRH1	chr3:11196213-11304939	4278	8.07061	7.07067	3.20541	3.97348		0.474127	0.0282407
NM_016448	DTL	chr1:212208918-212278187	4412	23.4325	25.0223	11.0983	11.9172		0.474989	0.0141323
NM_001146030	SEMA7A	chr15:74701629-74726001	3229	12.9582	12.6853	5.82901	6.35611		0.475174	0.00697109
NM_001135048	JDP2	chr14:75894919-75939404	3777	2.25641	2.11913	0.894723	1.18513		0.475336	0.0435782
NM_001037165	FOXK1	chr7:4721929-4811074	11191	8.37533	7.72124	4.06614	3.58683		0.475441	0.0121354
NR_036488	LINC00673	chr17:70399462-70588943	2257	5.71443	6.63282	2.6033	3.27574		0.476142	0.0359201
NM_001144936	C11orf95	chr11:63527363-63536113	5582	3.83082	3.75643	1.88701	1.73144		0.476912	0.00813091
NM_001270531	WTAP	chr6:160148531-160177352	2112	9.05405	9.5851	4.81737	4.07326		0.476987	0.0121482
NM_014838	ZBED4	chr22:50247496-50283726	6886	7.01863	7.19961	3.28509	3.50807		0.477778	0.00184566
NM_001134419	CDC7	chr1:91966403-91991321	3185	10.9852	10.2173	4.79597	5.33956		0.478035	0.0103425
NM_001039887	C19orf55	chr19:36249043-36260077	2147	7.44434	8.12702	3.42197	4.02696		0.478374	0.0129402
NM_001098790	MID1IP1	chrX:38660684-38665783	2008	8.34984	7.10417	4.29948	3.09336		0.478377	0.0433694
NM_014918	CHSY1	chr15:101715927-101792137	4550	13.9581	12.7758	6.2733	6.54681		0.479545	0.0437138
NM_015191	SIK2	chr11:111473169-111597632	5678	10.7055	10.3067	5.22468	4.85517		0.479714	0.00253175
NM_018101	CDCA8	chr1:38158072-38175391	2389	29.5853	34.6077	13.2732	17.5332		0.479903	0.0388105
NM_014887	N4BP2L2	chr13:33091029-33112932	2839	10.2489	8.929	5.30889	3.90057		0.480212	0.0358185
NM_005121	MED13	chr17:60019965-60142643	10465	16.5059	15.3612	7.55254	7.7546		0.480343	0.0383106
NM_002938	RNF4	chr4:2470794-2517586	2961	42.8722	45.1275	21.0185	21.2769		0.480631	0.0293533
NM_017669	ERCC6L	chrX:71424506-71458858	4207	14.0318	14.9565	6.86646	7.06739		0.480672	0.0314404
NM_001017371	SP3	chr2:174771186-174828947	6008	19.016	17.425	8.58217	8.94463		0.480964	0.0434975
NM_001128833	ZBTB4	chr17:7362684-7382944	5866	8.04098	9.4999	4.85146	3.59794		0.481698	0.0438178
NM_018042	SLFN12	chr17:33738080-33759543	2390	8.56718	7.61842	4.19127	3.62369		0.482834	0.0289788
NM_015155	LARP4B	chr10:852853-977645	8546	19.0715	19.1554	8.94289	9.52297		0.483059	0.0164355
NM_001550	IFRD1	chr7:112090482-112117258	3301	17.1586	19.5683	8.1624	9.5868		0.483275	0.0351515
NM_015203	RPRD2	chr1:150336989-150449041	7818	9.26745	10.0716	4.89689	4.45026		0.48333	0.0185318
NM_053023	ZFP91	chr11:58346586-58389023	5725	42.9759	40.015	20.9127	19.4327		0.486142	0.0172763
NM_004281	BAG3	chr10:121410881-121437329	2569	48.553	52.8338	23.7554	25.5787		0.486593	0.0269346
NM_005933	KMT2A	chr11:118307204-118397539	16585	7.84189	9.0759	3.694	4.56335		0.488087	0.036895
NM_001085375	C1orf226	chr1:162351519-162356608	4126	2.18144	2.29837	0.950899	1.23604		0.488177	0.0483172
NM_006275	SRSF6	chr20:42086503-42092244	3746	70.6868	64.021	34.4704	31.3344		0.4885	0.0300651
NM_133264	WIPF2	chr17:38375573-38438439	5525	19.8392	18.3586	9.64435	9.01854		0.488585	0.024358
NM_025164	SIK3	chr11:116714117-116969131	6207	5.70114	5.26912	2.75179	2.61032		0.488786	0.0319041
NM_001080435	WHAMM	chr15:83478379-83503613	3854	3.96212	3.56865	1.76002	1.92414		0.489214	0.0368132
NM_022070	HEATR6	chr17:58120551-58156292	3935	8.12176	8.31903	3.84553	4.20294		0.489543	0.00697449
NM_001105573	FBXO45	chr3:196295724-196315930	5733	8.7833	7.81621	3.8742	4.2562		0.489798	0.0446284
NM_024671	ZNF768	chr16:30535321-30537910	2315	10.4236	9.99385	5.07861	4.93177		0.490286	0.0143406
NM_016231	NLK	chr17:26369687-26523404	3538	4.74612	4.71713	2.45229	2.19169		0.490738	0.0323571
NM_015106	RAD54L2	chr3:51575595-51697612	4705	5.31468	5.42579	2.67877	2.59319		0.49085	0.000952183
NM_001278478	RUNX2	chr6:45390313-45518819	5235	12.0641	11.2991	5.41869	6.05254		0.490996	0.00781589
NM_001031617	COX19	chr7:1004485-1015235	4891	2.25884	2.31539	1.14935	1.10028		0.491805	0.00115468
NM_001037232	ZNF829	chr19:37379025-37407193	5032	1.28767	1.11922	0.542383	0.643289		0.492616	0.0395856
NM_001100425	KIAA0895	chr7:36363758-36429734	4224	1.12681	1.00596	0.492649	0.55862		0.492913	0.031343
NM_014952	BAHD1	chr15:40733410-40760441	4526	5.6672	5.79842	2.56153	3.09708		0.493528	0.0467152
NM_014663	KDM4A	chr1:44115796-44171189	4509	9.10599	8.21965	4.65556	3.91292		0.494555	0.018477
NR_039989	MIR4458HG	chr5:8457799-8463209	3244	1.00714	1.08303	0.50231	0.531781		0.49474	0.0249763
NM_001197260	DOK1	chr2:74776146-74784678	1976	3.7984	3.77978	1.75793	1.99281		0.494939	0.0378858
NM_152352	FAM210A	chr18:13663345-13726591	4244	7.27858	7.579	3.36956	3.9874		0.495165	0.0229854
NM_014388	DIEXF	chr1:210001311-210030910	8486	7.57417	7.03351	3.74904	3.51354		0.497175	0.0225863
NM_014480	ZNF544	chr19:58740069-58775008	3510	12.325	13.343	6.30293	6.4645		0.497406	0.0451577
NM_145911	ZNF23	chr16:71481502-71496117	3239	4.88371	4.71843	2.32701	2.46087		0.498626	0.00239001
NM_032819	ZNF341	chr20:32319565-32380075	3558	1.29196	1.3909	0.683076	0.655307		0.498864	0.0337069
NM_032226	ZCCHC7	chr9:37120468-37358145	2685	8.61534	8.42614	4.12888	4.39176		0.499994	0.00234227
NM_130799	MEN1	chr11:64570985-64578188	2763	8.28931	9.2889	17.2334	17.9434		2.00116	0.00719822
NM_001278249	RNF214	chr11:117103451-117156404	2230	0.721619	0.954998	1.75583	1.60764		2.00611	0.0378273
NR_046361	FAM49B	chr8:130851838-131028897	4091	0.775972	0.75317	1.55513	1.52088		2.01159	0.00154502
NM_001172438	PEG10	chr7:94285681-94299006	6583	5.82577	5.35579	11.2406	11.2692		2.01312	0.0258669
NM_198264	FAM189B	chr1:155216995-155225274	2902	1.5368	1.63211	3.42183	3.12751		2.06675	0.0372778
NR_104275	TANGO2	chr22:20024282-20053449	2105	0.865038	0.76762	1.82111	1.63956		2.11965	0.0267429
NM_001172702	SLC38A6	chr14:61447831-61550451	1751	0.862584	0.742558	1.74676	1.89568		2.26923	0.0101097
NM_001265599	ZNF211	chr19:58144534-58154147	2478	0.42445	0.568106	1.22476	1.06057		2.30247	0.0284535
NM_001254757	ST3GAL4	chr11:126225539-126284536	1854	1.81686	2.27963	4.57252	4.86624		2.30411	0.0174126
NM_001172219	SCMH1	chr1:41492870-41707815	3144	1.71349	2.6096	4.69614	5.47477		2.35269	0.0403552
NR_104019	MLPH	chr2:238395861-238463961	3961	1.13337	1.76934	3.21398	3.6589		2.36775	0.0452805
NM_139007	HFE	chr6:26087508-26095469	1958	1.99627	1.33643	3.78998	4.27926		2.42123	0.0345293
NR_003003	SCARNA17	chr18:47340392-47340813	421	5.40573	5.15511	13.7792	13.2592		2.56025	0.00586592
NM_001257363	CRAT	chr9:131857072-131873070	2865	1.23301	1.33694	3.47804	3.14646		2.57768	0.035418
NM_001136041	HDAC11	chr3:13521843-13547924	2817	1.13816	0.638237	2.21615	2.57962		2.69972	0.0471122
NM_194429	FGFR1OP	chr6:167412804-167455906	3676	0.689572	0.827108	1.98943	2.18979		2.75551	0.0123979
NM_206925	CA12	chr15:63615729-63674075	3942	1.65569	1.34048	4.18559	4.17746		2.79125	0.0372286
NM_181054	HIF1A	chr14:62162118-62214977	3932	1.0471	0.820782	2.65876	2.58749		2.80866	0.0278374
NR_004387	SCARNA10	chr12:6619387-6619717	330	0.672821	0.751621	1.99477	2.02734		2.82364	0.00740696
NM_001146333	SUMF2	chr7:56131916-56148365	1897	6.85377	10.7678	23.1123	27.2476		2.85786	0.0291417
NM_207196	ADAM15	chr1:155023747-155035252	2978	1.25425	2.23409	5.39961	4.78899		2.92076	0.0420378
NM_175902	OGFOD3	chr17:80347085-80376513	4513	1.27543	1.4955	4.46102	3.97106		3.04305	0.0271634
NM_001199355	RPL17-C18orf32	chr18:47007547-47017954	1941	0.321342	0.35248	1.12193	1.11973		3.32678	0.0122113
NM_001272039	CDK5RAP2	chr9:123151146-123342448	5551	0.403044	0.199986	0.90927	1.10896		3.34682	0.0382144
NR_002312	RPPH1	chr14:20811229-20811570	341	15.1254	21.2947	61.0458	68.8318		3.5661	0.013053
NR_024048	TAZ	chrX:153639876-153650063	1919	0.378405	0.394572	1.36334	1.42227		3.60374	0.0118729
NM_001142278	APLP2	chr11:129939715-130014706	3089	0.242042	0.390637	1.28735	1.02966		3.66222	0.0481083
NM_001035247	UFD1L	chr22:19437463-19466738	1730	0.984718	1.05946	3.78692	4.22332		3.91856	0.0409883
NM_001164189	PLIN3	chr19:4838345-4867780	2337	1.45099	0.986514	6.11273	5.0409		4.57584	0.0454044
NM_005252	FOS	chr14:75745480-75748937	2158	1.78654	2.71557	10.7128	10.0935		4.62146	0.00795831
NM_001164771	SLC7A2	chr8:17396285-17428077	7567	1.84256	1.24896	7.55707	7.58554		4.89811	0.0309647
NM_001105549	ZNF83	chr19:53115617-53141644	2942	0.106231	0.274598	1.16996	1.06222		5.86137	0.0187006
NM_005474	HDAC5	chr17:42154120-42201014	5324	0.491768	1.50564	6.5605	5.86888		6.22275	0.0195041
NM_001007250	SCP2	chr1:53480609-53517289	1298	0.309271	0.342634	2.30032	2.18557		6.8812	0.0115494
NM_001282729	SUPT7L	chr2:27873675-27886707	4527	0.540021	0.000585726	2.4408	2.04436		8.29653	0.0335584
NR_036454	CHMP3	chr2:86730552-86790620	2951	0.00064856	0.699059	2.63444	3.30123		8.48307	0.0325189
NM_001270491	RPL13A	chr19:49990810-49995564	1104	0.881455	0.0191834	4.79833	4.14885		9.93426	0.0213884
NM_001190328	YJEFN3	chr19:19639669-19648393	882	0.373838	0.0125959	2.14733	1.83816		10.3135	0.0181605
NM_001130032	ZNF562	chr19:9759337-9785776	5731	0.143533	0.137134	1.44355	1.60906		10.8763	0.0376981
NM_001258271	MLH1	chr3:37034840-37092337	2455	0.000391837	0.198836	1.02024	1.18538		11.0708	0.0177064
NM_001284280	SMEK1	chr14:91923824-91976824	4574	0.283181	0.00140721	1.74898	1.96064		13.035	0.013238
NM_007229	PACSIN2	chr22:43265771-43343047	3274	0.0378629	0.253591	7.09698	7.78734		51.0692	0.0185141
NR_033196	ZFAND1	chr8:82615148-82633539	674	0.027974	0.0738501	2.91541	2.51422		53.3236	0.0452505
NM_001134665	TRMT10A	chr4:100467863-100485189	3544	0.00790126	0.00884814	2.02275	2.03607		242.326	0.00198912
NR_045828	APOM	chr6:31620186-31625987	723	1.04452e-09	0.00163052	1.35383	1.18127		1554.78	0.0432773
NR_002977	SNORA45	chr11:8706985-8707116	131	0	0	11.154	11.336		#DIV/0!	0.00515172
NR_029693	MIR125A	chr19:52196506-52196592	86	0	0	35.6806	36.263		#DIV/0!	0.00515347
NR_023343	RNU4ATAC	chr2:122288455-122288585	130	0	0	5.75113	5.84501		#DIV/0!	0.00515383
NR_037421	MIR3648	chr21:9825831-9826011	180	0	0	4.96264	5.04365		#DIV/0!	0.0051539
NR_002960	SNORA20	chr6:160201281-160201413	132	0	0	5.40976	5.49807		#DIV/0!	0.00515397
NR_003694	SNORD11B	chr2:203156039-203156151	112	0	0	10.6373	10.811		#DIV/0!	0.00515558

## Sheet: cN-II- CD73-
tracking_id	gene_id	locus	length	NT	NT	Ado	Ado		Expression ratio	p-value
NR_002992	SNORA7B	chr3:129116052-129116191	139	4.33348	4.57499	0	0		0	0.0172546
NR_002581	SNORA72	chr8:99054313-99054445	132	5.31921	5.61566	0	0		0	0.0172549
NR_003069	SNORD88C	chr19:51305581-51305678	97	39.4123	41.6088	0	0		0	0.0172547
NR_045029	C17orf76-AS1	chr17:16342300-16345340	1021	2.36367	2.38062	2.07594e-24	1.34665e-23		3.27603e-24	0.00227445
NR_037653	ST20	chr15:80191181-80216096	667	1.41304	1.46623	2.03283e-16	2.00603e-18		7.1299e-17	0.0117592
NM_001190847	CNOT4	chr7:135046546-135194875	3350	2.43364	2.18345	0.000341448	0.000181121		0.000113181	0.0344671
NM_003130	SRI	chr7:87834431-87849399	2016	3.65976	3.75599	0.00104838	0.00115408		0.000296998	0.00826297
NM_001040662	METTL21D	chr14:50575349-50583297	1679	1.28965	1.43602	0.000361264	0.000554438		0.000335955	0.0341652
NR_104100	VPS29	chr12:110929327-110939945	1160	3.35418	3.33972	0.00419189	3.24346e-08		0.00062623	0.000539691
NM_001142578	ZNF780A	chr19:40578898-40596845	3598	1.58243	1.77453	0.00272043	0.00119904		0.00116757	0.0364219
NM_201403	MOB3C	chr1:47073386-47082563	2822	1.63503	1.6541	0.00251636	0.00283355		0.00162654	0.00368741
NM_001099283	ZNF239	chr10:44051792-44070066	1906	4.18316	4.63912	0.0193216	1.14923e-05		0.00219139	0.0326489
NM_001007073	RPL32	chr3:12876443-12883081	1750	3.20815	3.65201	0.0939797	0.000211108		0.0137301	0.0341629
NM_001204410	SEC14L1	chr17:75085234-75213181	5582	1.18568	1.04008	0.0313522	5.7447e-05		0.0141119	0.034353
NM_001044387	ZNF557	chr19:7069470-7087978	5989	1.28374	1.41265	1.03561e-05	0.0571038		0.0211817	0.012603
NM_015925	LSR	chr19:35739558-35758867	2221	6.10316	7.21015	0.00308741	0.335515		0.0254334	0.0383358
NM_001278667	RAB23	chr6:57051790-57087112	4539	1.90012	1.75299	1.97873e-30	0.10537		0.0288439	0.00403612
NM_001161500	ZNF611	chr19:53206065-53238307	4417	3.52779	3.51526	0.209197	0.0119944		0.0314056	0.0179436
NM_001007229	SPOP	chr17:47676245-47755525	2967	2.37635	2.3315	0.19856	2.51587e-07		0.0421764	0.0214381
NM_003159	CDKL5	chrX:18443724-18671749	3431	1.6533	1.7147	0.0676227	0.0750538		0.0423624	0.0109361
NM_022768	RBM15	chr1:110881944-110889303	3431	2.87124	2.70223	6.17559e-05	0.247511		0.0444199	0.00535426
NM_024111	CHAC1	chr15:41245635-41248717	1560	4.57328	5.57696	0.599716	2.36024e-05		0.0590862	0.0257065
NM_001278231	ZNF189	chr9:104161135-104172942	3153	3.37923	2.81041	0.352029	0.0310394		0.0618886	0.0246234
NM_001278481	SUPT20H	chr13:37583450-37633850	2845	2.04264	2.20556	0.00431927	0.282569		0.0675317	0.0138399
NM_001280539	RNF19A	chr8:101269286-101348446	4300	15.0458	13.8179	1.00334	0.970475		0.068384	0.0289406
NM_001004051	GPRASP2	chrX:101967103-101972661	3808	1.34754	1.57889	0.232667	0.000579749		0.0797035	0.014485
NM_001017999	KAZN	chr1:15272414-15394651	3653	2.18835	2.4992	0.370289	0.0122543		0.0816084	0.0126636
NM_183243	IMPDH1	chr7:128032330-128050036	2503	2.96127	2.56089	0.00021364	0.48151		0.0872346	0.016567
NM_001142444	EDC3	chr15:74922898-74988386	3854	1.38841	1.61761	9.62932e-05	0.276924		0.0921552	0.0185899
NM_002714	PPP1R10	chr6:30568176-30585084	4588	23.7252	24.9179	2.29131	2.2131		0.0926012	0.0167367
NM_012177	FBXO5	chr6:153291657-153304203	2093	17.8827	20.0467	1.70887	1.96413		0.0968378	0.0376646
NM_006367	CAP1	chr1:40506254-40538321	2773	4.32266	4.68624	0.905052	0.00277222		0.10077	0.0424823
NM_001178084	ZFX	chrX:24167840-24234372	7396	2.73342	2.37259	0.328813	0.190299		0.101667	0.0283923
NM_001001653	MED8	chr1:43849578-43855483	2032	1.37539	1.17317	0.259678	2.17123e-05		0.101901	0.0233298
NM_145014	HYLS1	chr11:125753508-125770541	1812	15.3703	17.1233	1.65652	1.65733		0.101985	0.0381996
NR_051978	TBC1D2	chr9:100961279-101018003	3208	2.27573	2.00081	0.00805999	0.435687		0.103763	0.0261954
NM_001160171	NAT1	chr8:18067617-18081198	2183	1.39085	1.83464	0.028097	0.308476		0.104348	0.0450495
NM_032584	ZNF347	chr19:53641956-53662322	4231	1.34349	1.67939	0.31982	4.65127e-05		0.105815	0.0283566
NM_001166347	SLC26A11	chr17:78194199-78227308	2923	1.25459	1.15833	0.145978	0.114776		0.108066	0.016714
NM_145701	CDCA4	chr14:105475909-105487425	1927	7.90381	8.71173	0.692988	1.11523		0.108827	0.0112644
NM_001203250	ZNF20	chr19:12242167-12251222	3049	1.93499	1.63657	7.59576e-09	0.396293		0.110958	0.0281721
NM_003567	BCAR3	chr1:94027342-94147394	3185	33.5299	34.683	3.92296	3.69002		0.111606	0.00912412
NM_001955	EDN1	chr6:12290528-12297427	2100	14.1036	11.2186	2.78842	0.0775672		0.113181	0.0299603
NM_031965	GSG2	chr17:3627196-3629992	2796	15.9419	17.2763	2.21453	1.5632		0.113725	0.00965534
NM_018380	DDX28	chr16:68055176-68057770	2594	3.23275	3.50964	0.339371	0.427514		0.113741	0.0177508
NM_138395	2002-03-01	chr2:198570027-198573114	3087	4.78483	5.04005	0.573496	0.562165		0.11559	0.0184676
NM_017879	ZNF416	chr19:58082933-58090243	2509	2.97198	3.3955	0.338352	0.427994		0.120353	0.0398267
NM_001258039	SPRY1	chr4:124319540-124324915	2352	4.02401	3.17875	0.12063	0.756438		0.121768	0.0318576
NM_024833	ZNF671	chr19:58231118-58238995	2434	1.6552	1.85111	0.223828	0.205394		0.122414	0.0388583
NM_198535	ZNF699	chr19:9405985-9415795	2094	15.5409	14.0132	2.32732	1.37949		0.125425	0.00951894
NM_018260	ZNF701	chr19:53073525-53090427	5244	3.57153	3.15077	0.671095	0.191768		0.128358	0.0122691
NM_033626	CCDC120	chrX:48916496-48927510	3991	1.16053	1.48207	0.338508	0.000902964		0.128438	0.0388028
NM_145260	OSR1	chr2:19551245-19558372	1894	1.81389	1.56325	0.295346	0.145935		0.130667	0.0184533
NM_175876	EXOC8	chr1:231468481-231473578	5097	7.97196	7.6401	1.14762	0.89289		0.130701	0.00135572
NM_002228	JUN	chr1:59246462-59249785	3323	32.2432	31.5309	4.03078	4.36037		0.131576	0.00179659
NM_016272	TOB2	chr22:41829491-41843027	4565	10.8381	10.2229	1.33054	1.46233		0.132609	0.0164296
NM_002607	PDGFA	chr7:536896-559481	2807	1.36342	1.61097	0.143453	0.256519		0.134472	0.0308199
NM_001040110	NRF1	chr7:129269918-129396922	3513	4.7743	5.49682	0.330793	1.08617		0.137956	0.0137338
NM_014789	ZNF623	chr8:144731953-144735900	3947	5.22012	4.14063	1.29042	0.00413024		0.138296	0.0431388
NM_006626	ZBTB6	chr9:125670334-125675607	4104	4.89259	4.77575	0.831896	0.52398		0.140239	0.0109703
NM_031218	ZNF93	chr19:20011721-20046382	2794	8.46182	8.45209	1.40232	0.984214		0.141099	0.0182557
NM_178558	ZNF680	chr7:63980254-64023505	3050	2.84318	2.75727	0.409143	0.403625		0.145125	0.0110904
NM_003955	SOCS3	chr17:76352857-76356160	2737	6.82909	7.01413	0.94832	1.07104		0.145874	0.00085411
NM_173531	ZNF100	chr19:21906842-21950430	4470	4.85637	4.74714	0.83036	0.578547		0.146708	0.0069231
NM_001254736	NABP1	chr2:192542797-192553248	3448	20.4958	18.7921	3.59473	2.19975		0.147488	0.00502149
NM_025203	C2orf44	chr2:24252205-24270296	3894	3.88799	3.46103	0.425034	0.667651		0.148684	0.0138476
NM_007147	ZNF175	chr19:52074530-52092991	3785	5.63415	5.08129	0.836309	0.757596		0.148748	0.0350488
NM_014793	LCMT2	chr15:43619973-43622820	2847	3.44404	3.64848	0.377705	0.679866		0.149111	0.00620276
NM_152260	RPUSD2	chr15:40861536-40866661	1839	3.48197	4.22137	0.438842	0.711124		0.149281	0.0464908
NM_016265	ZNF12	chr7:6728063-6746566	5063	4.60889	4.51894	0.535355	0.833711		0.149988	0.0149723
NM_001080493	ZNF823	chr19:11832079-11849760	2395	2.96957	2.66782	0.412909	0.434182		0.150263	0.039136
NM_015062	PPRC1	chr10:103892786-103910090	5338	23.6097	24.7132	3.87065	3.41077		0.150683	0.0062159
NM_013380	ZFP112	chr19:44830705-44860856	3686	1.08654	1.29885	0.223525	0.141144		0.152876	0.040716
NM_006779	CDC42EP2	chr11:65082288-65089900	2023	11.0573	12.0911	1.93796	1.66577		0.155679	0.0240649
NM_033089	ZCCHC3	chr20:278203-280963	2760	9.50896	9.09575	1.76973	1.15789		0.157359	0.00402459
NM_018019	MED9	chr17:17380299-17396534	2222	5.75076	5.7276	0.865696	0.942806		0.157558	0.0023529
NM_175872	ZNF792	chr19:35447257-35454953	3888	2.96332	3.0478	0.592759	0.363425		0.159069	0.014759
NM_001172638	ZFP62	chr5:180274610-180288286	3951	3.1303	3.58677	0.715688	0.357065		0.159705	0.0124109
NM_005438	FOSL1	chr11:65659691-65667997	1668	196.186	198.864	31.132	31.984		0.159767	0.00218097
NM_144576	COQ10A	chr12:56660641-56664750	1654	1.8048	1.49725	0.386275	0.145854		0.161151	0.0223921
NM_006414	RPP38	chr10:15139178-15146256	1183	10.6365	11.7351	2.60403	1.01144		0.16161	0.0152314
NM_021960	MCL1	chr1:150547026-150552214	4085	76.8	67.4542	12.211	11.1109		0.161672	0.0463155
NM_014830	ZBTB39	chr12:57392616-57400297	6238	2.58684	2.32601	0.382584	0.414577		0.16226	0.0375941
NM_032786	ZC3H10	chr12:56512029-56516278	2121	2.00704	2.1878	0.39056	0.294068		0.163207	0.00994615
NM_033260	FOXQ1	chr6:1312674-1314993	2319	49.3683	46.4518	8.08293	7.56303		0.163285	0.0193303
NM_024310	PLEKHF1	chr19:30156326-30166383	1739	2.22121	1.85018	0.2642	0.413155		0.166369	0.0416001
NM_080752	ZSWIM3	chr20:44486219-44507769	2817	1.15458	0.976156	0.214864	0.147157		0.169904	0.0394058
NM_024784	ZBTB3	chr11:62518434-62521656	2974	1.84728	1.664	0.364897	0.232838		0.170233	0.00848764
NM_006958	ZNF16	chr8:146155743-146176274	2530	3.37541	3.02399	0.697316	0.393721		0.170491	0.00815165
NM_173491	LSM11	chr5:157170754-157183746	2561	4.22027	3.60081	0.794128	0.568034		0.174165	0.0382133
NM_001143667	ZBED5	chr11:10874250-10879620	2709	12.5568	13.9928	1.9295	2.72978		0.175493	0.0134226
NM_021047	ZNF253	chr19:19976713-20004293	2329	2.44355	2.77658	0.560916	0.359239		0.176271	0.0154184
NM_020880	ZNF530	chr19:58111252-58119637	2964	2.61804	2.46482	0.463419	0.434031		0.176564	0.0189251
NM_003885	CDK5R1	chr17:30814104-30818271	3854	4.33642	4.28857	0.700843	0.839803		0.178626	0.00567786
NM_005158	ABL2	chr1:179068461-179112224	11940	18.73	16.7124	4.26655	2.16903		0.181579	0.00996722
NM_001282797	ZNF7	chr8:146052902-146068607	2125	9.7379	8.81479	2.07811	1.30796		0.182511	0.00700639
NM_182524	ZNF595	chr4:53226-88099	2860	2.70989	3.0824	0.491946	0.566094		0.182664	0.0424576
NM_138374	ZNF845	chr19:53837001-53858122	4311	4.50721	3.8614	0.899473	0.63221		0.183027	0.0333932
NM_001105237	CORO1C	chr12:109038884-109096774	3927	2.64803	2.65326	0.405445	0.566451		0.183332	0.0235225
NM_014007	ZBTB43	chr9:129567284-129600487	5972	4.80128	5.06508	1.02906	0.782482		0.183608	0.00204871
NM_002376	MARK3	chr14:103851700-103970166	3458	6.5666	7.70741	0.739707	1.89383		0.184499	0.018893
NM_001184718	TIPARP	chr3:156394452-156424557	3683	28.2884	27.309	5.99361	4.31295		0.185378	0.00501566
NM_001199480	ZSCAN9	chr6:28193028-28201264	1646	7.33144	8.13892	1.80224	1.06969		0.185641	0.00766029
NM_001281294	ZNF281	chr1:200374074-200379186	4782	6.781	5.70929	1.41726	0.909452		0.186282	0.0336727
NM_006622	PLK2	chr5:57749809-57755966	2838	139.8	123.747	28.9927	20.1713		0.186547	0.0168339
NM_014872	ZBTB5	chr9:37438099-37465407	4649	5.1794	5.89154	1.12292	0.94325		0.18663	0.0388167
NM_004620	TRAF6	chr11:36505316-36531863	7928	3.69835	3.79721	0.695599	0.705242		0.186889	0.00962928
NM_018566	YOD1	chr1:207217193-207224422	6265	11.7545	11.2735	1.88052	2.43547		0.187424	0.00170279
NM_152735	ZBTB9	chr6:33422355-33425320	2711	9.35793	9.44477	1.87898	1.65836		0.188129	0.00305714
NM_016545	IER5	chr1:181057637-181059979	2342	43.7896	37.0243	8.75472	6.52586		0.189084	0.0451877
NM_022767	AEN	chr15:89164526-89175512	3116	13.3307	13.4499	2.80679	2.29886		0.190647	0.0104339
NM_002657	PLAGL2	chr20:30780306-30795546	5656	14.1772	13.1623	2.54627	2.7013		0.191941	0.02587
NM_012083	FRAT2	chr10:99092253-99094458	2205	1.6414	1.69987	0.342984	0.299331		0.192237	0.00114034
NM_003192	TBCC	chr6:42712233-42713884	1651	21.6822	23.6666	4.44116	4.30976		0.192969	0.0337461
NM_001258452	FBXO18	chr10:5931534-5979558	3667	1.87051	1.66913	0.319829	0.366886		0.194007	0.0354749
NM_020772	NUFIP2	chr17:27582853-27621166	10880	23.4699	21.4117	4.59059	4.18469		0.195521	0.0301227
NM_005982	SIX1	chr14:61111416-61116155	2687	11.0609	10.4671	2.12329	2.10008		0.19618	0.0216422
NM_001142572	ZNF669	chr1:247263263-247267674	1722	4.63308	4.65798	1.02752	0.800527		0.196753	0.0179928
NM_024700	SNIP1	chr1:38000049-38019945	4605	4.29606	3.96397	0.798422	0.835615		0.197825	0.029913
NM_022903	CCDC71	chr3:49199967-49203785	1812	8.52039	9.87835	1.62964	2.01582		0.198136	0.0432773
NM_173632	ZNF776	chr19:58258163-58269527	5292	5.80362	5.05613	1.24466	0.914068		0.198782	0.0273737
NM_025106	SPSB1	chr1:9352940-9429590	3117	10.1369	10.1237	1.84199	2.18922		0.198968	0.0134853
NM_025027	ZNF606	chr19:58488440-58514714	4225	1.58697	1.65078	0.36464	0.280393		0.199223	0.00235596
NM_018372	LRIF1	chr1:111489811-111506566	3335	6.31455	6.66437	1.0494	1.53671		0.199255	0.00501931
NR_037714	RAD51L3-RFFL	chr17:33336130-33448541	3904	1.03743	1.03341	0.24299	0.169653		0.199264	0.0276889
NM_024037	AUNIP	chr1:26160496-26185848	2061	4.69964	5.19274	1.09194	0.910708		0.202443	0.0221713
NM_017704	ANKRD49	chr11:94227152-94232744	1905	8.27523	7.68805	1.6139	1.63633		0.203607	0.0291579
NM_001195057	DDIT3	chr12:57910370-57914300	897	10.0096	10.0748	2.04848	2.05234		0.204179	0.00250647
NM_014797	ZBTB24	chr6:109783718-109804440	5597	3.53673	3.34934	0.759344	0.654605		0.205335	0.00483458
NM_006526	ZNF217	chr20:52183609-52199636	5635	27.0414	22.8206	5.84173	4.54119		0.208233	0.049165
NM_052943	FAM46B	chr1:27331510-27339333	2374	3.20012	3.04366	0.589417	0.714403		0.208819	0.00208208
NM_173480	ZNF57	chr19:2900895-2918474	2003	3.06892	3.7723	0.945069	0.489619		0.209712	0.0336169
NM_153689	C2orf69	chr2:200775978-200792996	3728	6.94135	7.00022	1.65541	1.26975		0.209816	0.0194756
NM_001159293	ZNF737	chr19:20720797-20748626	8391	1.21527	1.25731	0.28137	0.240143		0.210919	0.000911513
NM_144976	ZNF564	chr19:12636183-12662356	2948	2.05192	2.00983	0.397909	0.462242		0.211769	0.00136634
NM_006403	NEDD9	chr6:11183530-11232915	4536	21.5817	17.4092	5.14732	3.17699		0.213494	0.0482886
NM_001194992	MEPCE	chr7:100026412-100031749	1747	4.88666	4.02768	1.31056	0.604595		0.21484	0.0265944
NM_001194990	MEPCE	chr7:100026412-100031749	2297	6.64458	7.22196	1.32269	1.65846		0.214989	0.00892888
NM_003390	WEE1	chr11:9595227-9611313	3358	4.95459	6.16198	1.77158	0.630248		0.216058	0.0347093
NM_019002	ETAA1	chr2:67624441-67637533	3283	4.07388	4.4618	1.00306	0.846785		0.216719	0.0181242
NM_001010851	ZNF766	chr19:52772823-52795976	2975	6.55862	5.93498	1.55361	1.15706		0.216965	0.0103824
NM_014065	ASTE1	chr3:130732720-130745646	2662	2.18887	2.08246	0.571123	0.358351		0.217608	0.0152089
NM_003435	ZNF134	chr19:58125829-58133636	2248	8.66179	9.16069	2.10619	1.77544		0.217794	0.00359028
NM_003455	ZNF202	chr11:123594996-123612363	4055	3.62272	4.18479	0.753372	0.960654		0.219536	0.0360723
NM_030634	ZNF436	chr1:23685940-23694879	4315	3.05877	2.79547	0.773979	0.514218		0.220045	0.00650224
NM_001007090	C8orf48	chr8:13424351-13425797	1446	2.21632	2.1803	0.401879	0.567357		0.22045	0.0241539
NM_004064	CDKN1B	chr12:12870301-12875305	2413	15.8597	15.742	3.45995	3.57275		0.222542	4.47235e-05
NM_004645	COIL	chr17:55015560-55038411	2633	13.5862	13.2965	3.01814	2.98807		0.223423	0.00813522
NM_003068	SNAI2	chr8:49830238-49833999	2109	14.9588	13.1228	3.9957	2.33037		0.225275	0.0131076
NM_014779	TSC22D2	chr3:150126787-150177615	3885	18.2618	16.3818	3.89845	3.91479		0.225532	0.0445201
NM_017761	PNRC2	chr1:24286300-24289949	2414	43.92	47.3241	9.48584	11.1757		0.226442	0.0102578
NM_032051	PATZ1	chr22:31736664-31742249	3001	1.93322	1.79027	0.436511	0.407481		0.226667	0.0256625
NM_024546	RNF219	chr13:79188420-79233314	3534	4.87524	5.35521	1.18039	1.1427		0.227076	0.0374899
NM_019110	ZKSCAN4	chr6:28212489-28220002	2286	2.86211	2.76784	0.711724	0.56691		0.227113	0.00329198
NM_005114	HS3ST1	chr4:11399987-11430537	1965	2.54009	2.38161	0.637737	0.480177		0.22714	0.00343438
NM_014628	MAD2L1BP	chr6:43603576-43608688	1279	20.7027	20.5821	4.80752	4.62123		0.228383	0.000169729
NM_001080821	ZNF799	chr19:12500827-12512088	2588	1.69042	1.65996	0.425281	0.339916		0.228391	0.0103112
NM_004393	DAG1	chr3:49507564-49573051	5525	1.57608	1.24737	0.41413	0.231678		0.22873	0.0486661
NM_001042601	TTC14	chr3:180319917-180328918	4787	0.971813	1.08562	0.169322	0.301692		0.228933	0.0127487
NM_006242	PPP1R3D	chr20:58511886-58515352	3466	2.54118	2.36897	0.516428	0.615661		0.230561	0.00713103
NM_020230	PPAN	chr19:10216898-10221975	1728	16.2424	17.8622	3.81295	4.07631		0.231325	0.0347595
NM_002033	FUT4	chr11:94277016-94283064	6048	2.15575	2.05744	0.416968	0.567224		0.233598	0.005793
NM_024762	ZNF552	chr19:58318449-58326281	2352	2.64553	2.45474	0.624501	0.574095		0.235006	0.0219615
NM_025054	VCPIP1	chr8:67542487-67579452	8176	4.91652	4.69758	1.11135	1.1491		0.235118	0.0158169
NM_003954	MAP3K14	chr17:43340487-43394414	4467	14.9762	14.7805	3.24914	3.75225		0.235288	0.00542962
NM_003420	ZNF35	chr3:44690232-44702283	2649	5.70596	5.01097	1.49282	1.03754		0.236109	0.0161782
NM_020657	ZNF304	chr19:57862644-57871265	4416	4.85694	5.00218	1.42204	0.911779		0.236717	0.030393
NM_000465	BARD1	chr2:215590369-215674435	5506	4.74384	4.88639	0.855966	1.42449		0.236802	0.0379819
NM_001164145	CHAMP1	chr13:115079964-115092803	3779	14.4122	13.2164	4.02188	2.52127		0.236825	0.00967821
NM_133444	ZNF526	chr19:42724491-42732353	3954	5.43566	5.22285	1.49557	1.03581		0.237498	0.0144478
NM_005447	RASSF9	chr12:86198330-86230318	1796	1.13961	1.26535	0.372313	0.199181		0.237631	0.0174819
NM_001033714	NOP2	chr12:6666035-6677498	2748	5.52155	4.69627	1.39198	1.04361		0.238367	0.0381762
NM_213598	ZNF543	chr19:57831864-57842144	3671	2.63341	2.70061	0.779178	0.496191		0.239101	0.0347355
NM_033213	ZNF670	chr1:247197939-247242115	4198	1.87831	1.56278	0.583977	0.239315		0.239253	0.0309464
NM_177401	MIDN	chr19:1248551-1259142	3793	10.7028	11.5017	2.78148	2.5426		0.239775	0.0192575
NM_005853	IRX5	chr16:54965110-54968395	2062	3.87702	4.16012	0.942017	0.994075		0.240893	0.0247742
NM_001080826	SGK223	chr8:8175257-8239257	4627	14.6749	13.2678	3.19508	3.53686		0.240919	0.0325071
NM_013362	ZNF225	chr19:44617547-44637255	2731	2.16623	1.73809	0.580219	0.362509		0.241458	0.0492765
NR_045525	ZNF724P	chr19:23406606-23433172	568	5.1846	4.74778	1.14268	1.25829		0.241732	0.0266319
NM_003437	ZNF136	chr19:12273871-12300064	3018	2.09351	2.00971	0.593102	0.404834		0.243208	0.0168399
NM_007135	ZNF79	chr9:130186652-130207651	2086	1.91139	1.94773	0.547007	0.393142		0.243617	0.0255442
NM_003450	ZNF174	chr16:3451189-3459364	2484	2.56868	3.02056	0.898531	0.467758		0.24445	0.0212896
NM_024814	CBLL1	chr7:107384141-107402112	4432	7.30378	8.10331	2.37807	1.38855		0.244473	0.0134244
NM_006298	ZKSCAN8	chr6:28109687-28127250	7404	11.7603	11.2363	3.06464	2.58343		0.245605	0.00173982
NM_032833	PPP1R15B	chr1:204372491-204380944	5275	22.6896	21.1861	5.38596	5.4156		0.246185	0.0288604
NM_001256575	ENC1	chr5:73923230-73937249	5645	14.8039	12.8363	2.44114	4.41243		0.247957	0.0174842
NM_030628	INTS5	chr11:62414319-62420774	3285	7.3404	7.88884	1.89343	1.89831		0.248978	0.0304907
NM_001130520	ZNF195	chr11:3379156-3400452	3263	1.25169	1.49711	0.404724	0.279684		0.248984	0.0370227
NM_017635	SUV420H1	chr11:67923506-67980784	4562	4.12013	4.26547	0.946965	1.14502		0.249474	0.00234267
NM_017941	C17orf80	chr17:71228775-71245095	3639	6.22863	5.49949	1.09961	1.82961		0.24976	0.0134729
NM_005398	PPP1R3C	chr10:93388196-93392858	2573	1.36002	1.1849	0.368716	0.267706		0.250075	0.0216198
NM_030919	FAM83D	chr20:37554954-37581703	2429	37.2131	41.4392	9.99674	9.72274		0.250717	0.0447421
NM_004634	BRPF1	chr3:9773433-9789699	4710	4.53151	4.92907	1.52416	0.852886		0.251258	0.0220085
NM_015168	ZC3H4	chr19:47567446-47617009	6116	9.51855	8.96537	2.34287	2.30637		0.251529	0.0248348
NM_023016	SOWAHC	chr2:110371910-110376564	4654	8.61912	8.10976	1.71135	2.50756		0.252193	0.0102573
NM_152667	NANP	chr20:25593572-25604648	3799	7.9006	7.84488	2.18676	1.82291		0.254655	0.0171369
NM_033418	METTL18	chr1:169761669-169764061	1475	4.67604	4.75477	1.44812	0.970221		0.25643	0.0384065
NM_003244	TGIF1	chr18:3450169-3458406	1605	9.30639	7.78269	1.41788	2.97648		0.257144	0.0282709
NM_001033521	CSTF1	chr20:54967426-54979582	2295	9.75373	10.8723	2.08631	3.22144		0.257333	0.0106583
NM_153690	FAM43A	chr3:194406621-194409766	3145	1.10614	1.1341	0.23336	0.347419		0.259249	0.0336612
NM_025231	ZSCAN16	chr6:28092386-28097856	1275	5.69528	5.55017	1.83505	1.08561		0.259719	0.0494548
NM_001145301	RARA	chr17:38474472-38513895	3396	4.81564	4.39739	0.838084	1.55799		0.260074	0.0267552
NM_001193369	DIDO1	chr20:61509089-61557903	8530	5.14814	5.7394	1.50534	1.35581		0.262791	0.0358017
NM_005124	NUP153	chr6:17615265-17707065	5937	43.2664	44.0099	11.2272	11.7704		0.263503	0.000378505
NM_001172773	ZNF548	chr19:57901217-57913919	4550	2.29341	2.02021	0.35536	0.781991		0.263665	0.0357774
NM_145291	ZBTB49	chr4:4291923-4323513	2943	1.63312	1.3986	0.466972	0.334451		0.264346	0.0274458
NM_012118	CCRN4L	chr4:139936912-139967093	1984	23.8321	20.555	6.42937	5.31359		0.264558	0.042683
NM_170725	PGBD2	chr1:249200441-249213345	2709	1.73204	1.46077	0.277659	0.570408		0.265618	0.0281463
NR_024380	LOC441666	chr10:42827313-42863493	6661	1.09242	1.13881	0.35269	0.242818		0.266897	0.0207497
NM_001130864	PWWP2A	chr5:159518346-159546452	3367	4.50239	5.22705	1.59864	1.00114		0.267208	0.0186749
NM_024297	PHF23	chr17:7138346-7142825	2037	4.24604	5.31636	1.63762	0.919744		0.26744	0.0428334
NM_001004301	ZNF813	chr19:53970988-53997546	4188	2.65203	2.33219	0.770164	0.569602		0.268802	0.0180694
NM_020649	CBX8	chr17:77768175-77770915	1546	3.2166	2.78068	0.906587	0.708859		0.269363	0.0325478
NM_020394	ZNF695	chr1:247148624-247171395	3377	1.17219	1.00547	0.340503	0.247139		0.26985	0.0276143
NM_003824	FADD	chr11:70049268-70053508	1853	18.9503	21.8289	4.55926	6.45261		0.270036	0.0200975
NM_018444	PDP1	chr8:94929082-94938296	4278	15.9909	14.4922	4.10325	4.13899		0.270387	0.042724
NM_001243076	E2F3	chr6:20403909-20493945	4425	14.6582	15.9167	4.0667	4.2127		0.270791	0.0336333
NM_003648	DGKD	chr2:234296799-234380743	6229	19.0416	17.2726	5.58519	4.25407		0.270948	0.00902323
NM_030809	CSRNP2	chr12:51454987-51477454	4592	7.23494	6.44707	1.48308	2.22405		0.270949	0.0116916
NM_203374	ZNF784	chr19:56132106-56135941	1996	1.79792	1.71384	0.522254	0.432548		0.271887	0.00235039
NM_145288	ZNF296	chr19:45574757-45579688	1586	3.01033	2.79578	0.790055	0.790319		0.272192	0.0322946
NM_001270438	CDC42EP3	chr2:37869024-37899342	5056	65.9	55.3553	21.0264	12.0307		0.272624	0.0252965
NM_003724	JRK	chr8:143738873-143751412	9129	2.92419	3.34099	1.02024	0.694002		0.273614	0.0156787
NM_005911	MAT2A	chr2:85766100-85772403	3006	74.0259	76.7844	23.0575	18.3459		0.27454	0.00631026
NM_001040192	DNAJC28	chr21:34860361-34864030	1492	0.947146	1.05121	0.193573	0.355605		0.274815	0.026316
NM_014813	LRIG2	chr1:113615830-113667342	4015	5.0643	4.92194	1.62897	1.11866		0.275142	0.0322049
NM_005815	ZNF443	chr19:12540519-12551926	2664	1.54071	1.62658	0.443846	0.429672		0.275794	0.0204363
NM_024523	GCC1	chr7:127220681-127225654	4132	5.54257	5.84306	1.64399	1.49795		0.275957	0.0071022
NM_015169	RRS1	chr8:67341262-67342968	1706	12.5788	13.7195	2.92851	4.33961		0.276372	0.0103702
NM_001242783	TRIM26	chr6:30152231-30181271	3385	17.4842	19.4038	5.26326	4.94355		0.276697	0.0405531
NM_005414	SKIL	chr3:170075472-170114637	7199	5.31781	6.44284	0.951757	2.31082		0.277415	0.0433107
NM_182919	TICAM1	chr19:4815935-4831754	2722	5.01878	5.44276	1.4867	1.42723		0.278537	0.0324822
NM_020727	ZBTB21	chr21:43406939-43430496	7414	2.36996	2.139	0.828976	0.429771		0.279166	0.034083
NM_001136501	ZNF844	chr19:12175545-12188626	2834	2.0695	2.1974	0.618013	0.577729		0.280237	0.0157837
NM_152903	KBTBD6	chr13:41701708-41706936	5228	2.84617	2.8462	0.882358	0.720073		0.281505	0.0252472
NM_145214	TRIM11	chr1:228581376-228594517	2691	9.10616	9.46761	2.69688	2.53587		0.281728	0.00554
NM_001197114	IQCJ-SCHIP1	chr3:158787040-159615155	2384	5.21957	5.24841	1.36491	1.58972		0.282254	0.0172247
NR_024525	FAM96B	chr16:66965957-66968326	855	1.35375	1.50395	0.490017	0.318746		0.283012	0.0127913
NM_001105247	ARMC5	chr16:31470316-31478488	3615	2.71635	2.72383	0.795494	0.744183		0.283019	0.00710593
NM_001112707	TLK2	chr17:60556385-60692841	5343	3.69078	3.27471	1.10865	0.864902		0.283333	0.0181805
NM_153358	ZNF791	chr19:12721731-12740676	2495	11.0162	9.58918	3.4051	2.44026		0.283681	0.0195054
NM_001003694	BRPF1	chr3:9773433-9789699	4728	3.02316	3.36839	0.833331	0.9807		0.283817	0.0239169
NM_001171806	PAPD7	chr5:6746100-6757161	3463	2.80775	2.88015	0.909492	0.706063		0.284034	0.0173389
NM_001003681	HMGXB4	chr22:35653444-35691800	4136	8.5418	8.25774	2.97405	1.81289		0.284945	0.049253
NM_002024	FMR1	chrX:146993468-147032647	4411	3.87275	3.39919	1.33521	0.752317		0.287066	0.0226348
NM_001100590	KIAA0232	chr4:6784458-6885899	7773	9.43354	8.65605	2.41054	2.78793		0.287374	0.0147185
NM_148886	MIEF2	chr17:18164423-18169095	2441	6.07165	5.60153	1.61851	1.74349		0.288011	0.0258112
NM_001029882	AHDC1	chr1:27860755-27930143	6496	3.02431	2.67151	0.773458	0.87355		0.289161	0.0406845
NM_007149	ZNF184	chr6:27418520-27440897	3102	3.36767	3.15652	0.990351	0.899672		0.289695	0.0120185
NM_032836	FIZ1	chr19:56102736-56110893	2660	3.32418	3.75148	0.978051	1.07593		0.290288	0.0439554
NM_001243704	ZBTB14	chr18:5289017-5297052	3342	2.07111	2.39705	0.495076	0.805703		0.291122	0.0197355
NM_138330	ZNF675	chr19:23835707-23870017	2209	4.68426	5.05238	1.28492	1.55517		0.291691	0.00615179
NM_001080485	ZNF275	chrX:152599612-152618384	6320	2.33223	2.05184	0.698801	0.581843		0.292113	0.0312313
NM_139034	MAPK7	chr17:19281773-19286857	2851	4.02604	4.6268	1.65176	0.879545		0.29254	0.0283367
NR_003545	TRAPPC13	chr5:64920557-64926532	1614	2.96188	3.40564	1.01981	0.847986		0.293332	0.0376155
NM_007350	PHLDA1	chr12:76419226-76425556	5913	76.8493	68.6797	22.3886	20.3012		0.293342	0.0387663
NM_007156	ZXDA	chrX:57931863-57937067	5204	1.40762	1.32095	0.455463	0.345285		0.293468	0.00646826
NM_201269	ZNF644	chr1:91380856-91487812	5765	18.0841	17.3875	5.0977	5.33679		0.294165	0.00877524
NM_014699	ZNF646	chr16:31085742-31094833	6208	5.80909	5.72032	1.63151	1.76635		0.294712	0.00096427
NM_181846	ZSCAN22	chr19:58838384-58853712	4643	2.6917	2.35842	0.836963	0.655034		0.295438	0.0239522
NM_001204159	SPHK2	chr19:49122789-49133663	2868	2.30219	2.14537	0.830552	0.48659		0.296149	0.0371274
NM_032792	ZBTB45	chr19:59024896-59030921	2352	5.53378	5.91906	1.80089	1.59106		0.296167	0.00855464
NM_001143976	WEE1	chr11:9596233-9611313	3218	7.63258	6.44795	1.76876	2.40321		0.296294	0.0354349
NM_005773	ZNF256	chr19:58452200-58459077	2210	1.34103	1.39931	0.373232	0.439096		0.296433	0.00222761
NM_015048	SETD1B	chr12:122242637-122270562	8195	5.3276	4.9137	1.47568	1.56082		0.296496	0.0298962
NM_001730	KLF5	chr13:73633141-73651676	3350	33.8855	28.4366	10.7689	7.74994		0.297147	0.0363282
NM_001007257	PRDM2	chr1:14075875-14114574	6197	7.41666	6.21946	2.3486	1.70492		0.297263	0.0377016
NM_001040185	ZNF765	chr19:53898396-53915262	4577	5.16533	4.88406	1.56187	1.4355		0.298264	0.00931032
NM_024747	HPS6	chr10:103825123-103827795	2672	8.14964	8.73765	2.3258	2.71243		0.298344	0.00641356
NM_145204	SENP8	chr15:72410630-72433311	1569	2.44313	2.49187	0.595169	0.877555		0.298424	0.0458882
NM_016474	CCDC174	chr3:14693252-14714166	2960	4.24488	4.64921	1.32436	1.34233		0.299827	0.040904
NM_001282985	TRIB1	chr8:126444450-126450647	2809	4.61831	4.0659	1.54106	1.06387		0.299962	0.0150147
NM_001394	DUSP4	chr8:29190578-29208267	5621	38.6203	37.8034	10.5236	12.6517		0.303248	0.0119015
NM_001001890	RUNX1	chr21:36160097-36260987	7274	12.4724	11.7198	3.69386	3.64656		0.303421	0.027821
NM_018149	SMG8	chr17:57287370-57292611	3266	9.71513	10.5693	2.66929	3.5095		0.304608	0.0071449
NM_006300	ZNF230	chr19:44507076-44518072	4132	1.01136	1.10556	0.349447	0.296001		0.3049	0.0125528
NM_021784	FOXA2	chr20:22561641-22565101	2423	9.98111	11.1414	3.4863	2.96258		0.305308	0.0238429
NM_007129	ZIC2	chr13:100634025-100639019	2975	3.81551	3.65871	1.28342	1.00448		0.306106	0.00969982
NM_032172	USP42	chr7:6144549-6201195	5120	4.16777	3.94996	1.39608	1.08939		0.306178	0.00667489
NM_001554	CYR61	chr1:86046443-86049648	2293	493.598	472.655	178.111	118.112		0.306569	0.0364074
NM_052901	SLC25A25	chr9:130860760-130871537	3309	9.02007	8.20348	2.81046	2.47248		0.306728	0.0217762
NM_017955	CDCA4	chr14:105475909-105487425	2453	19.4253	19.1838	5.28106	6.57133		0.306984	0.0256539
NR_024130	DNMBP-AS1	chr10:101686965-101718755	2651	3.47702	3.48187	1.05814	1.07989		0.307237	0.00176531
NM_052852	ZNF486	chr19:20278022-20311299	3897	4.89784	4.71556	1.65933	1.29599		0.307417	0.0120727
NM_138447	ZNF689	chr16:30613878-30621707	3554	2.63658	2.42589	0.58442	0.972866		0.307614	0.031174
NM_133471	PPP1R18	chr6:30644165-30655672	4599	12.45	14.2759	3.76988	4.46384		0.30808	0.0382965
NM_130850	BMP4	chr14:54416454-54423554	1732	35.364	39.0852	13.7231	9.23574		0.308383	0.0139417
NM_032018	SPRTN	chr1:231473681-231490769	3580	7.47314	7.21633	2.10703	2.42565		0.308567	0.00202253
NM_031446	C18orf21	chr18:33552587-33559250	1048	10.5521	11.4955	3.06198	3.74127		0.308571	0.00824782
NM_145914	ZSCAN21	chr7:99647416-99662663	1989	3.83776	3.92214	1.01365	1.38169		0.308682	0.0346741
NM_024106	ZNF426	chr19:9638680-9649303	2304	6.21636	6.62047	2.05002	1.91265		0.308695	0.0162614
NM_003430	ZNF91	chr19:23540497-23578269	5396	5.59561	4.81671	1.96814	1.25208		0.30927	0.0213477
NM_018993	RIN2	chr20:19870209-19983103	4247	12.8967	13.3915	3.96903	4.1754		0.309813	0.00632568
NM_152557	ZNF746	chr7:149169883-149194898	3797	4.17937	3.65761	1.56254	0.866188		0.309906	0.029864
NM_016535	ZNF581	chr19:56154985-56156989	1226	8.32506	7.56116	3.11347	1.82714		0.311	0.0309423
NM_145115	ZSCAN25	chr7:99214570-99230030	4349	3.1771	2.97971	1.07625	0.841515		0.311487	0.00581999
NM_002467	MYC	chr8:128748314-128753680	2366	85.0734	72.4017	29.1759	19.898		0.31163	0.0254526
NR_028502	MIR22HG	chr17:1614797-1619566	2654	11.5935	10.3157	4.37641	2.46853		0.312423	0.0312418
NM_017751	SMPD4	chr2:130908964-130939330	3833	4.07618	3.52721	0.954618	1.42187		0.312556	0.0197973
NM_152622	MIER3	chr5:56215428-56247954	5201	9.39605	9.2324	3.15894	2.66523		0.312649	0.0136419
NM_145111	FAM200A	chr7:99143922-99149757	2488	3.6019	3.67252	1.25658	1.01812		0.312698	0.0195907
NM_014454	SESN1	chr6:109307639-109415708	3195	2.0916	1.71106	0.709184	0.480694		0.312907	0.0430634
NM_020205	OTUD7B	chr1:149912228-149982686	6415	11.8857	10.6446	3.80722	3.25046		0.313253	0.0245017
NM_145715	TIGD2	chr4:90033967-90036052	2085	9.99442	10.3759	2.93551	3.4465		0.313299	0.00299387
NM_002093	GSK3B	chr3:119540801-119813264	7118	1.19368	1.08537	0.437341	0.277176		0.313515	0.0215234
NM_022453	RNF25	chr2:219528586-219536781	1561	12.3093	12.2409	3.7242	3.99843		0.314565	0.00663152
NM_145312	ZNF485	chr10:44101854-44113352	2055	3.76852	3.65741	1.34829	0.989798		0.314855	0.0299266
NM_152600	ZNF579	chr19:56088890-56092211	2168	4.71436	4.82577	1.3819	1.63249		0.315969	0.00899525
NM_001037232	ZNF829	chr19:37379025-37407193	5032	1.65168	1.60488	0.446043	0.588101		0.317557	0.0253383
NM_014117	C16orf72	chr16:9185536-9213555	3979	12.4376	11.6436	4.33026	3.32265		0.317796	0.00737606
NM_006145	DNAJB1	chr19:14625581-14629201	2233	58.9533	55.2403	18.4039	17.9725		0.31855	0.0283054
NM_001163812	C10orf2	chr10:102747292-102754158	3665	3.49948	3.51363	1.05679	1.18308		0.319383	0.015549
NM_001634	AMD1	chr6:111195986-111216913	3421	38.4807	38.2631	12.7917	11.7538		0.319837	0.0093678
NM_014271	IL1RAPL1	chrX:28605680-29974017	2679	4.90376	4.42985	1.72681	1.26697		0.320753	0.0107068
NM_001195622	TOPORS	chr9:32540541-32552626	3978	10.2743	8.28174	3.70353	2.25278		0.32099	0.0434824
NM_021005	NR2F2	chr15:96874110-96883492	5110	19.9471	17.8765	5.97356	6.17904		0.321297	0.0491915
NM_024831	TGS1	chr8:56685790-56738005	3692	8.84247	9.51517	3.15717	2.74754		0.321649	0.00847142
NM_018364	RSBN1	chr1:114304453-114355070	6593	3.77481	3.70607	1.34765	1.07536		0.323894	0.0251953
NM_001256405	KDM2A	chr11:67007505-67025550	5369	10.8379	10.6763	2.90549	4.0638		0.323939	0.0466715
NM_000286	PEX12	chr17:33901813-33905656	2683	3.04098	2.93071	0.843136	1.09437		0.324449	0.0178111
NM_001097590	RPP38	chr10:15139178-15146256	1302	4.89756	3.91441	1.08347	1.77709		0.324622	0.0475276
NM_181702	GEM	chr8:95261484-95274547	2068	9.87092	8.82147	2.7306	3.34789		0.325185	0.018028
NM_001039999	FAM83G	chr17:18874380-18908060	2930	13.8157	13.556	4.10836	4.79511		0.32528	0.0110769
NM_203390	RBM12B	chr8:94743730-94753224	5101	4.24142	4.35642	1.51617	1.28068		0.325297	0.00822401
NM_001166159	NDUFS2	chr1:161171936-161184184	2066	4.87014	4.45184	1.8653	1.16775		0.325365	0.0279179
NM_018366	BLOC1S4	chr4:6717841-6719387	1546	4.33542	4.84773	1.39475	1.6015		0.326277	0.028822
NM_003921	BCL10	chr1:85731459-85742587	3104	16.0231	14.223	5.16348	4.73824		0.327372	0.0453157
NM_022725	FANCF	chr11:22644078-22647387	3309	1.45069	1.56876	0.433697	0.556014		0.327779	0.00697422
NM_138783	ZNF653	chr19:11594241-11616738	2240	3.07273	3.24398	0.949976	1.12483		0.328463	0.00331877
NM_001166139	LCORL	chr4:17882217-18023483	5043	2.96439	3.10903	1.02447	0.972316		0.328775	0.0111273
NM_152379	C1orf131	chr1:231359508-231376924	1435	5.81899	5.44581	1.52051	2.20384		0.330618	0.0227587
NM_001170905	ZNF736	chr7:63773185-63810017	2098	2.58468	2.37129	0.988257	0.651085		0.330781	0.0228132
NM_006506	RASA2	chr3:141205925-141331197	2592	9.53607	8.43571	3.13528	2.84756		0.332902	0.0450907
NM_144689	ZNF420	chr19:37569381-37620651	2973	2.6999	2.79074	0.991423	0.839792		0.333516	0.00565945
NM_032424	MSANTD4	chr11:105878628-105892954	4087	7.18573	7.9264	2.77174	2.26842		0.333518	0.0120613
NM_001170804	LARP4	chr12:50794591-50855272	1678	5.01427	5.68204	1.3292	2.23831		0.333527	0.0296591
NM_138368	AP5B1	chr11:65541368-65548062	6595	4.37146	4.39905	1.48186	1.44347		0.333542	0.000141855
NM_201559	FOXO3	chr6:108881025-109005971	7314	7.48745	7.66783	2.52755	2.53321		0.333927	0.0112947
NM_001164000	MECOM	chr3:168801286-168865522	5740	2.70568	2.26247	0.999869	0.661303		0.334364	0.0318296
NM_001144961	NFKBIL1	chr6:31515352-31526606	1438	2.68888	2.16138	0.981104	0.6408		0.334395	0.0490902
NM_012063	DNM1L	chr12:32832133-32898584	4537	3.05018	2.92711	1.13727	0.862956		0.334638	0.0198981
NM_005513	GTF2E1	chr3:120461557-120501916	3033	6.06433	6.49858	2.07497	2.13464		0.335082	0.0300916
NM_001102657	ZNF836	chr19:52658124-52674896	3333	1.75946	1.56201	0.438679	0.675611		0.335481	0.020662
NM_022826	MARCH7	chr2:160568967-160625094	3520	18.3653	16.8208	5.12836	6.71586		0.336616	0.00890695
NM_003447	ZNF165	chr6:28048481-28057340	2377	1.4539	1.64131	0.588604	0.453992		0.336842	0.0166218
NM_152618	BBS12	chr4:123653856-123666098	3244	1.44053	1.30355	0.543863	0.382458		0.337571	0.0143809
NM_004083	DDIT3	chr12:57910370-57914300	911	16.4276	16.0953	6.22274	4.80521		0.339083	0.0328581
NM_005737	ARL4C	chr2:235401685-235405693	4008	36.1891	34.332	12.5298	11.4112		0.339487	0.00525528
NM_015905	TRIM24	chr7:138145078-138270332	4004	8.99901	7.83079	2.23359	3.48307		0.339675	0.023141
NM_015322	FEM1B	chr15:68570140-68588203	7122	8.2203	8.13901	2.8274	2.73493		0.34001	0.000147119
NM_001267046	FRMD6	chr14:52118575-52197444	4851	46.5093	45.601	16.1662	15.2639		0.341222	0.000444998
NM_153695	ZNF367	chr9:99148224-99180669	3702	12.8413	11.7821	4.42346	3.99873		0.34204	0.0213107
NM_018025	GPATCH1	chr19:33571785-33621318	3362	5.66575	5.73054	1.86702	2.04169		0.342981	0.00629338
NM_001023561	ZNF749	chr19:57946692-57957191	2929	4.548	4.04279	1.73057	1.21723		0.343135	0.0159149
NM_006980	MTERF	chr7:91502020-91510016	2163	6.32314	5.61352	1.75169	2.35606		0.344129	0.0149526
NM_001113380	RGS4	chr1:163041694-163046592	3055	1.55493	1.79413	0.535796	0.617491		0.344361	0.0470415
NM_001282531	ADNP	chr20:49505454-49547527	6225	2.10399	2.38929	0.554814	0.99346		0.344575	0.0419255
NM_015221	DNMBP	chr10:101635333-101769676	6400	39.3177	45.08	13.6143	15.5012		0.34498	0.0459023
NM_133502	ZNF274	chr19:58694355-58724928	2879	7.60001	8.46321	3.3225	2.22375		0.345276	0.0199723
NM_017544	NKRF	chrX:118722299-118739846	3257	8.19967	9.12931	3.10874	2.89769		0.346612	0.0424168
NM_001204818	ZNF587B	chr19:58341661-58357606	3340	4.75956	4.20871	1.88012	1.23024		0.346818	0.0219625
NM_001969	EIF5	chr14:103800338-103811361	5944	68.8456	70.3374	22.3509	25.9539		0.34706	0.0105471
NM_017612	ZCCHC8	chr12:122956145-122985620	4255	10.0965	10.6155	3.64164	3.54874		0.34716	0.0204351
NM_212481	ARID5A	chr2:97202463-97218371	2206	3.64052	3.46403	1.0596	1.40791		0.347314	0.0190134
NM_147134	NFX1	chr9:33290417-33348721	3638	10.7563	10.3168	3.78389	3.5784		0.349369	0.0063728
NM_001170716	BCAR1	chr16:75262927-75300707	3178	20.2398	22.226	8.44386	6.39785		0.349498	0.0105184
NM_006015	ARID1A	chr1:27022521-27108601	8585	18.3927	14.9648	7.06269	4.66174		0.351478	0.0444224
NM_003804	RIPK1	chr6:3077057-3115421	3864	27.9131	26.1574	9.34178	9.6843		0.351875	0.0263255
NM_006532	ELL	chr19:18553472-18632937	4027	4.45929	4.13769	1.6157	1.41006		0.351956	0.00870354
NM_001171251	C17orf53	chr17:42219273-42239844	2722	4.52149	4.1941	1.46186	1.60874		0.352311	0.015664
NM_014840	NUAK1	chr12:106457124-106533811	6821	20.3841	18.0366	7.25097	6.29373		0.352537	0.033844
NM_001127208	TET2	chr4:106067841-106200960	9780	4.06765	3.66937	1.42093	1.30699		0.35258	0.0364202
NM_018124	RFWD3	chr16:74655296-74700779	4952	23.2166	23.8428	8.44423	8.17011		0.35305	0.00393043
NM_003449	TRIM26	chr6:30152231-30181271	3606	4.35816	4.27053	1.42424	1.62261		0.353107	0.00817639
NM_020337	ANKRD50	chr4:125585203-125633887	8797	8.09327	7.62454	3.04227	2.51342		0.353465	0.00508557
NM_020931	KIAA1586	chr6:56911383-56920023	2896	10.5914	10.9854	3.82997	3.80208		0.353716	0.0174292
NM_005955	MTF1	chr1:38275238-38325292	7972	4.78436	4.3082	1.68085	1.53572		0.353758	0.0357293
NM_152475	ZNF417	chr19:58417141-58427978	4703	5.28167	5.26419	2.12292	1.61829		0.354756	0.0468813
NM_032120	RBM48	chr7:92158086-92166823	1717	5.39314	4.94918	1.80481	1.86586		0.354917	0.03885
NR_026718	FOXO3B	chr17:18569235-18576494	7259	2.84368	2.69924	0.996611	0.971347		0.35504	0.021749
NM_001128214	KCTD6	chr3:58477822-58488087	1559	5.24209	6.11571	2.18708	1.84615		0.355107	0.0476613
NM_021216	ZNF71	chr19:57106663-57135544	3127	2.66467	2.79058	1.04592	0.891977		0.355235	0.00376879
NM_015946	PELO	chr5:52083773-52098452	2921	13.9831	14.5611	5.18817	4.95982		0.355518	0.00835397
NM_017632	CDKN2AIP	chr4:184365788-184369049	2374	6.19842	6.16341	2.0414	2.35428		0.355585	0.0233095
NM_024675	PALB2	chr16:23614482-23652678	4058	6.36323	6.47795	2.42834	2.14836		0.356408	0.00870172
NM_001199513	TGIF2	chr20:35201875-35222355	3321	9.16151	9.07879	2.95966	3.5466		0.356697	0.0287719
NM_152407	GRPEL2	chr5:148724976-148734146	4105	7.48936	8.09299	2.91089	2.65536		0.357215	0.0178822
NM_001242483	EIF1AD	chr11:65764015-65769637	2826	2.43336	2.69636	0.975016	0.858733		0.357475	0.0247565
NM_033417	HAUS8	chr19:17160570-17186343	1456	8.91576	9.48929	3.83502	2.74666		0.357602	0.0243963
NM_001242482	EIF1AD	chr11:65764015-65769637	2901	6.66103	5.65325	2.4769	1.94176		0.358824	0.0394165
NR_024167	ZNF205-AS1	chr16:3160460-3165599	1214	0.97557	1.07877	0.38832	0.349582		0.359192	0.0289011
NM_015595	ARHGEF26	chr3:153839148-153975616	5181	8.51703	8.69264	2.92961	3.25395		0.359307	0.00410191
NM_020786	PDP2	chr16:66914382-66925002	7030	5.86854	5.15892	2.26643	1.70247		0.359911	0.0185073
NM_001258219	MIS12	chr17:5389693-5394130	2429	19.5986	17.9728	7.32105	6.20384		0.359978	0.0102604
NM_006022	TSC22D1	chr13:45006278-45011060	3214	35.8651	36.3325	13.8581	12.3327		0.362766	0.0123691
NM_015443	KANSL1	chr17:44107281-44270272	5051	8.97243	9.06128	3.63915	2.91586		0.363486	0.0373652
NM_020828	ZFP28	chr19:57050316-57068170	4087	4.04399	3.86114	1.43005	1.45179		0.364553	0.0213663
NM_001146319	GRAMD3	chr5:125695787-125829853	2785	27.2504	25.5832	9.91129	9.39149		0.36535	0.0196842
NM_017696	MCM9	chr6:119134611-119252903	4822	2.77508	2.49888	1.09852	0.828562		0.365396	0.0130769
NM_006290	TNFAIP3	chr6:138188324-138204451	4690	9.65376	8.8847	2.89304	3.88566		0.365656	0.0135606
NM_014577	BRD1	chr22:50166936-50218452	4608	6.41378	5.57896	2.04007	2.35208		0.366234	0.0444336
NM_022774	EXO5	chr1:40974432-40982214	2203	5.05431	5.69944	2.07557	1.86828		0.366742	0.0414691
NM_022078	GPATCH3	chr1:27216978-27226962	2129	3.65615	4.06578	1.39369	1.44593		0.367734	0.0498931
NM_015421	TMEM186	chr16:8889036-8891505	1448	4.87811	4.91106	1.60493	2.01088		0.369368	0.0405681
NR_102280	KCTD21-AS1	chr11:77850838-77885023	1083	4.05681	3.49395	1.65028	1.15172		0.371088	0.0250376
NM_004093	EFNB2	chr13:107142078-107187388	4387	19.4054	18.6238	6.65238	7.47957		0.371608	0.00229509
NM_001165252	KRTAP2-3	chr17:39215492-39216344	852	3.23419	3.50363	1.13132	1.37287		0.371662	0.00754146
NM_018169	KIAA1551	chr12:32112352-32146043	6232	5.75483	5.5058	2.10631	2.08664		0.372355	0.021626
NM_019069	WDR5B	chr3:122130699-122134882	4183	1.19362	1.27813	0.403769	0.518004		0.372923	0.0109817
NM_014330	PPP1R15A	chr19:49375648-49379319	2383	132.565	120.728	49.2851	45.1772		0.372937	0.029186
NM_005741	ZNF263	chr16:3333486-3341459	3285	8.112	7.64231	2.6427	3.23628		0.373166	0.00707684
NM_005236	ERCC4	chr16:14014013-14046205	6761	2.50378	2.47658	0.901485	0.958699		0.373504	0.00277596
NM_173475	DCUN1D3	chr16:20869395-20911561	2868	5.89444	5.64032	2.33033	1.98384		0.374015	0.00507217
NM_144775	SMCR8	chr17:18218593-18231370	8310	10.9851	11.226	4.25647	4.07272		0.375001	0.000722492
NM_015235	CSTF2T	chr10:53455245-53459355	4110	13.8624	15.3705	5.65459	5.33097		0.375794	0.0436459
NM_007207	DUSP10	chr1:221874763-221915516	2676	7.49719	6.56286	2.82678	2.46524		0.376387	0.0415563
NM_005189	CBX2	chr17:77751976-77761449	4265	2.06345	2.44659	0.752824	0.945681		0.376605	0.0456688
NR_024322	MSL3P1	chr2:234774089-234777055	1990	7.31218	8.3946	2.61131	3.31419		0.377257	0.025582
NM_001145312	ETV3	chr1:157094458-157108383	2002	6.32542	6.32473	2.51361	2.25969		0.377331	0.0205142
NM_182627	WDR53	chr3:196281058-196295413	1571	6.54438	6.81248	2.46464	2.57739		0.377486	0.00780192
NM_023077	SELRC1	chr1:53152013-53164038	2114	18.6372	18.725	7.09668	7.01432		0.377681	2.78289e-05
NM_003876	TMEM11	chr17:21101262-21117908	1396	13.0315	13.9978	4.01005	6.20332		0.377863	0.0484352
NM_003507	FZD7	chr2:202899309-202903160	3851	12.0422	11.5361	4.52501	4.39569		0.378344	0.0151546
NM_003083	SNAPC2	chr19:7985193-7988136	1550	3.06039	2.90981	1.22341	1.03674		0.378572	0.00497445
NM_001098212	HRH1	chr3:11196213-11304939	4278	6.64756	7.8851	3.0843	2.4255		0.379132	0.0437603
NM_001018053	PFKFB2	chr1:207226619-207254368	3529	1.74796	1.68265	0.662257	0.641422		0.380014	0.0108119
NM_016531	KLF3	chr4:38665789-38703129	5615	8.86214	8.19646	2.87113	3.63336		0.381303	0.00963898
NM_017456	CYTH1	chr17:76670129-76778376	3308	2.95531	2.93809	1.21968	1.03567		0.382691	0.0307757
NM_173084	TRIM59	chr3:160153290-160167626	3876	4.70275	4.95633	1.79715	1.90006		0.38277	0.011929
NM_005707	PDCD7	chr15:65409716-65426174	2851	6.10955	6.72452	2.23039	2.68874		0.383287	0.0120063
NM_024316	LENG1	chr19:54659378-54663446	888	12.6218	12.3596	4.7888	4.7904		0.383453	0.0108335
NM_025090	USP36	chr17:76792964-76836969	5234	15.2547	15.3302	6.14619	5.58967		0.383714	0.0167892
NM_001079539	XBP1	chr22:29190547-29196560	1794	49.9996	41.3739	21.1756	13.9599		0.384526	0.0401567
NM_020967	NCOA5	chr20:44689625-44718580	3207	19.3537	21.2021	7.25103	8.35364		0.38477	0.014661
NM_017822	KANSL2	chr12:49046994-49076035	2386	10.4077	12.0017	4.64652	3.98834		0.385323	0.043715
NM_001277348	LOC100996485	chr5:134368969-134680370	2474	2.06699	2.4295	0.989477	0.745016		0.385744	0.0330137
NM_018708	FEM1A	chr19:4791727-4795571	3844	13.7926	14.4434	5.48502	5.42048		0.386227	0.0226017
NM_018293	ZNF654	chr3:88188261-88193814	4957	4.79112	4.27302	1.85089	1.65306		0.386573	0.035428
NM_001184751	ZNF408	chr11:46722643-46727466	2212	4.50041	4.60201	1.75356	1.77217		0.38734	0.00915511
NM_032982	CASP2	chr7:142985307-143004789	4225	3.82862	3.67512	1.66484	1.24293		0.387509	0.036276
NM_006449	CDC42EP3	chr2:37869024-37899342	5715	4.57476	4.00454	1.94212	1.38758		0.388109	0.0222397
NM_001080469	FBXO46	chr19:46213886-46234151	2990	5.53527	5.10885	2.46343	1.66934		0.388268	0.036406
NM_032865	TNS4	chr17:38632079-38657854	4072	3.85324	4.07628	1.66586	1.41613		0.388673	0.00498405
NM_012323	MAFF	chr22:38597938-38612517	2439	5.37349	6.20501	2.77551	1.72651		0.388826	0.0378108
NM_002566	P2RY11	chr19:10222196-10226064	1976	5.31557	6.12671	2.54358	1.90628		0.388896	0.024222
NM_016090	RBM7	chr11:114271383-114279635	1917	19.5753	19.4518	8.01297	7.17823		0.389247	0.0196408
NM_152259	TICRR	chr15:90118817-90171253	6669	3.17402	3.10572	1.18705	1.25891		0.3895	0.000678445
NM_138333	FAM122A	chr9:71394963-71398609	3646	3.26255	3.64586	1.16917	1.5252		0.390013	0.0153037
NM_014519	ZNF232	chr17:5009030-5026397	2078	4.69039	5.1985	2.13078	1.72969		0.390385	0.0133685
NM_020870	SH3RF1	chr4:170015406-170192249	5265	19.9389	18.4793	7.7605	7.26105		0.391001	0.0237624
NM_152289	ZNF561	chr19:9718001-9731916	4540	6.80618	6.15537	2.90698	2.17575		0.392139	0.0156849
NM_001168319	EDN1	chr6:12290528-12297427	2097	4.36464	4.63867	1.67315	1.85799		0.392205	0.00623645
NM_198467	RSBN1L	chr7:77325742-77409120	3220	5.72507	6.01129	2.24454	2.35978		0.392312	0.0111794
NM_015694	ZNF777	chr7:149128453-149158053	3072	10.0451	9.43043	3.86144	3.78375		0.392554	0.0305109
NM_001142327	DMTF1	chr7:86781676-86825648	3801	7.20378	7.77217	3.07123	2.81161		0.392819	0.0169388
NM_017542	POGK	chr1:166808723-166823709	3852	25.9299	24.8674	9.3554	10.6047		0.392936	0.00316059
NM_032575	GLIS2	chr16:4382224-4389598	3705	3.69898	3.70704	1.4257	1.48943		0.393616	0.00800103
NM_032804	ADO	chr10:64564515-64568239	3724	13.7474	13.3409	5.28206	5.38506		0.393791	0.0104778
NM_015721	GEMIN4	chr17:647660-655501	3741	29.043	31.1098	11.2719	12.4317		0.394056	0.0105694
NM_001136040	CPSF7	chr11:61170119-61197464	3612	11.3395	10.7468	4.81085	3.89292		0.39408	0.0114808
NM_001272051	C16orf91	chr16:1469744-1470801	978	6.22368	6.61321	2.7407	2.32153		0.39435	0.00548727
NM_001564	ING2	chr4:184426219-184432249	1116	11.7301	12.2752	5.2677	4.21093		0.394856	0.0176771
NM_001142579	ZNF780A	chr19:40575058-40596845	4250	1.88935	1.86653	0.812515	0.67193		0.395232	0.0348349
NM_016605	FAM53C	chr5:137673703-137685418	4394	15.0103	15.1045	5.50181	6.40689		0.395443	0.0299233
NM_145102	ZKSCAN5	chr7:99102272-99131445	4217	3.95466	4.5422	1.84483	1.51944		0.395943	0.0320062
NM_031217	KIF18A	chr11:28042162-28129746	3463	24.197	25.7381	9.91688	9.87046		0.396261	0.0323655
NM_133473	ZNF431	chr19:21324839-21368805	3846	5.37219	4.84479	2.26276	1.78863		0.396535	0.013424
NM_016166	PIAS1	chr15:68346571-68480404	2280	10.3816	11.2624	4.59825	3.98832		0.396718	0.0101156
NM_152603	ZNF567	chr19:37180301-37212225	2688	3.42523	3.88202	1.69544	1.20564		0.397014	0.0226088
NM_020901	PHRF1	chr11:576482-612222	5523	11.9735	12.2497	4.43396	5.18661		0.397163	0.0174174
NM_203394	E2F7	chr12:77415025-77459360	5741	27.3005	28.0258	10.5358	11.4793		0.397914	0.00178072
NM_001270	CHD1	chr5:98190907-98262238	6457	22.3711	21.3998	8.85545	8.59277		0.398626	0.0156623
NM_003031	SIAH1	chr16:48394453-48419229	2003	2.406	2.44412	0.89139	1.04227		0.398683	0.024081
NM_001199434	NIP7	chr16:69373414-69377013	2178	4.45085	3.98521	1.40458	1.96036		0.398876	0.0214746
NM_001099270	ZBTB34	chr9:129622943-129648156	6563	3.36466	3.20943	1.35401	1.26882		0.398965	0.00622537
NM_152441	FBXL14	chr12:1675158-1703331	2111	2.62447	2.51098	0.867009	1.18244		0.399079	0.0418521
NM_024835	GGNBP2	chr17:34900736-34946276	2845	42.4021	43.0334	18.7814	15.3286		0.399249	0.036857
NM_002114	HIVEP1	chr6:12012723-12165232	8874	6.95243	6.49051	3.1412	2.23103		0.399632	0.0344227
NM_014851	KLHL21	chr1:6650783-6662929	4487	14.1175	13.5704	5.57931	5.52806		0.401163	0.0199357
NM_021035	ZNFX1	chr20:47862438-47894756	7369	29.7199	28.4231	12.5369	10.8038		0.401436	0.00528445
NM_015131	WDR43	chr2:29117532-29171080	3501	32.8175	34.4962	13.5306	13.5076		0.401675	0.026492
NM_022755	IPPK	chr9:95375465-95432547	4401	5.61961	5.15383	2.12582	2.20784		0.402254	0.0402181
NM_138422	ADAT3	chr19:1905370-1913446	1626	1.84778	2.11333	0.702017	0.891973		0.40241	0.0240445
NM_001008727	ZNF121	chr19:9676291-9695209	1729	26.8088	24.8381	11.6192	9.17212		0.402567	0.0117972
NM_152357	ZNF440	chr19:11925106-11946016	4181	4.2743	3.69127	1.85229	1.35864		0.403101	0.0265209
NM_014892	SCAF8	chr6:155054511-155155194	5004	16.142	15.3767	6.73966	5.97496		0.403399	0.00329382
NM_015892	CHST15	chr10:125767181-125851940	4782	7.20879	8.19825	3.45873	2.75816		0.40351	0.0225434
NM_152329	LRR1	chr14:50065414-50081390	1745	23.4282	23.7803	9.05415	10.0508		0.404693	0.0114165
NM_005257	GATA6	chr18:19749403-19782491	3770	7.37714	8.34393	3.50803	2.86528		0.405399	0.0222803
NM_005227	EFNA4	chr1:155036212-155042029	1257	1.55493	1.31513	0.523802	0.639881		0.405456	0.0494297
NM_194282	LIN54	chr4:83845755-83931982	6127	8.22998	9.24236	3.07581	4.01257		0.405692	0.0174784
NM_001012410	SGOL1	chr3:20202084-20227698	2353	4.75713	4.6034	1.84835	1.95025		0.40581	0.00229511
NM_153812	PHF13	chr1:6673755-6684093	3670	6.97629	6.08835	3.15921	2.15506		0.406767	0.0296239
NM_022048	CSNK1G1	chr15:64457715-64648442	8163	5.79706	5.3032	2.41448	2.10275		0.406948	0.0137928
NM_033632	FBXW7	chr4:153242409-153456185	3909	5.15814	5.34477	2.02416	2.25759		0.407673	0.00287122
NM_018994	FBXO42	chr1:16576558-16678948	2976	5.19084	5.15848	2.16076	2.05908		0.407741	0.00517832
NM_022727	TRMT2A	chr22:20099388-20104818	2964	6.15188	5.32679	2.7714	1.91032		0.407863	0.0295546
NM_001193357	NUP62	chr19:50410083-50432799	3184	8.27344	9.82261	4.46551	2.91867		0.408055	0.0393212
NM_018040	GPATCH2	chr1:217603833-217804409	2336	6.00079	6.47463	2.25337	2.84244		0.408468	0.0119495
NM_001145412	NFE2L2	chr2:178095030-178128617	2742	48.4727	43.7038	20.2459	17.4096		0.408515	0.0192476
NM_033208	TIGD7	chr16:3348807-3355439	3430	3.51978	3.74665	1.45053	1.5181		0.40854	0.021963
NM_001161476	WDR25	chr14:100842754-100996640	1990	3.86598	4.01236	1.50212	1.71873		0.408823	0.00546329
NM_133460	ZNF418	chr19:58433251-58446740	3694	1.37431	1.637	0.545261	0.686491		0.409042	0.0483789
NM_030624	KLHL15	chrX:24001832-24045303	6276	2.80762	2.86076	1.22791	1.09088		0.409075	0.0120938
NM_018403	DCP1A	chr3:53317444-53381654	6012	7.45138	6.77245	3.16298	2.67039		0.410112	0.0132586
NM_018704	CTTNBP2NL	chr1:112938799-113003786	5900	8.81412	8.11682	3.81188	3.1361		0.410372	0.00936012
NM_016639	TNFRSF12A	chr16:3070312-3072383	1032	84.2069	93.6062	32.0999	41.0197		0.411216	0.0150959
NM_014023	WDR37	chr10:1102775-1178237	4611	11.1366	10.0151	4.16231	4.56504		0.412607	0.0359173
NM_033550	TP53RK	chr20:45313003-45318276	3373	8.27166	8.26376	3.63235	3.19088		0.412643	0.0288688
NM_001081004	COMMD5	chr8:146075550-146078451	1304	7.89873	7.93337	3.49369	3.04488		0.412994	0.0297892
NM_005281	GPR3	chr1:27719147-27722317	2114	2.78412	2.48975	1.12697	1.05146		0.413061	0.0473595
NM_014712	SETD1A	chr16:30968614-30995981	6447	8.19216	8.92908	3.50288	3.57242		0.413247	0.0448528
NM_178124	CXorf40A	chrX:148622518-148629876	2425	1.40837	1.52016	0.648763	0.562209		0.413508	0.00836774
NM_020442	VARS2	chr6:30881981-30894235	3607	3.77795	4.18731	1.34398	1.95465		0.414127	0.0329992
NM_020239	CDC42SE1	chr1:151023446-151032125	3047	30.0901	29.7921	11.4715	13.3623		0.414711	0.0303765
NM_001172828	YTHDF2	chr1:29063451-29096287	2719	22.1637	19.0278	9.88381	7.21249		0.415044	0.0296643
NM_030759	NRBF2	chr10:64893006-64914791	1901	17.8243	18.3289	6.9537	8.05546		0.415154	0.0130876
NM_002886	RAP2B	chr3:152880000-152888413	8413	4.66598	4.70812	1.87732	2.02154		0.415918	0.00990018
NM_005067	SIAH2	chr3:150458909-150481263	2620	6.60307	6.13728	2.85361	2.44998		0.416283	0.00731781
NM_018383	WDR33	chr2:128461807-128568761	6299	8.71916	9.37271	3.75102	3.78616		0.416606	0.0388406
NM_153029	N4BP1	chr16:48572636-48644120	7106	5.22098	5.5598	2.0927	2.40435		0.417136	0.00547132
NM_014344	FJX1	chr11:35639734-35642421	2687	14.3993	14.4836	5.45271	6.59822		0.417234	0.0422207
NM_144694	ZNF570	chr19:37959981-37976242	2247	1.9445	1.77808	0.778754	0.776058		0.417671	0.0487233
NM_020943	CWC22	chr2:180809603-180871780	3279	12.8987	13.2525	5.25514	5.67167		0.417832	0.00147484
NM_024857	ATAD5	chr17:29159022-29222295	6242	6.95756	6.83667	2.79515	2.97014		0.417949	0.00137163
NM_005104	BRD2	chr6:32936436-32949282	4894	6.2883	6.77203	2.93554	2.52919		0.418422	0.00762183
NM_001042734	SEC24B	chr4:110354970-110461615	4541	14.7399	13.8588	5.9423	6.02839		0.418575	0.0321394
NM_003483	HMGA2	chr12:66218239-66360071	4140	20.2902	23.2301	7.45187	10.7831		0.418999	0.0305558
NM_001204139	MBD1	chr18:47793251-47808144	3069	1.49717	1.66531	0.554361	0.770915		0.419062	0.0250553
NM_001008738	FNIP1	chr5:130977406-131132756	6530	13.4361	14.2621	6.13747	5.48889		0.419751	0.00530589
NM_031459	SESN2	chr1:28585962-28609002	3528	3.7642	3.20899	1.77378	1.15536		0.420057	0.0406474
NM_001193537	TMEM126B	chr11:85339616-85347583	1169	3.39343	3.0178	1.47864	1.22378		0.421514	0.02106
NM_080836	STK35	chr20:2082527-2129198	6411	12.5435	12.1891	5.37275	5.05764		0.421726	0.0011825
NM_032876	AJUBA	chr14:23440409-23451848	4232	44.7546	42.0816	18.3231	18.3271		0.422061	0.0338752
NM_012141	INTS6	chr13:51935700-52027275	7465	3.22218	3.24088	1.44978	1.28247		0.422749	0.0267028
NM_003575	ZNF282	chr7:148892576-148923339	3721	6.94628	6.37878	3.03357	2.60467		0.423131	0.0107963
NM_022566	MESDC1	chr15:81293294-81296345	3051	10.4048	9.60439	3.93375	4.54181		0.423583	0.00958761
NM_004295	TRAF4	chr17:27071022-27077976	2902	15.0721	13.8068	6.75259	5.49782		0.424199	0.0112925
NM_001005851	ZNF780B	chr19:40534166-40562115	8664	2.0637	1.7342	0.928587	0.683603		0.424495	0.039656
NM_152455	ZSCAN29	chr15:43650369-43662258	5607	5.6704	5.90478	2.52577	2.38887		0.424584	0.00458252
NR_103464	HSPA14	chr10:14880158-14888998	4806	6.24053	7.08271	2.65053	3.02374		0.425893	0.0383036
NR_036627	RBM5	chr3:50126340-50156397	3057	12.7326	11.3364	5.95856	4.29592		0.426045	0.0256058
NM_152424	AMER1	chrX:63404996-63425624	8443	1.08616	1.05617	0.422499	0.491072		0.426438	0.0154114
NM_001029859	KCTD21	chr11:77882297-77899664	3378	3.36063	3.10053	1.56917	1.18776		0.426693	0.0215624
NM_006978	RNF113A	chrX:119004494-119005791	1297	6.63953	6.49594	2.76852	2.83668		0.426722	0.00294634
NM_021705	NFYA	chr6:41040706-41070146	6132	8.66603	9.03554	4.14231	3.43704		0.428174	0.0161965
NM_001042635	NGDN	chr14:23938897-23947402	1142	24.8618	27.5	12.2186	10.3227		0.430491	0.0157044
NM_004438	EPHA4	chr2:222282746-222437010	6348	2.71363	3.10136	1.33538	1.16985		0.430823	0.0431284
NM_020825	CRAMP1L	chr16:1664640-1727909	7673	3.41462	3.654	1.56666	1.48273		0.431398	0.0219165
NM_173680	ZNF775	chr7:150076405-150095719	2275	1.57082	1.33945	0.542277	0.714528		0.431852	0.0347416
NM_005238	ETS1	chr11:128328655-128392205	5242	66.3691	61.5233	27.0339	28.245		0.43223	0.0322452
NM_033452	TRIM47	chr17:73870244-73874656	2263	8.46196	7.63443	2.98475	3.98703		0.433127	0.0216032
NM_153256	PROSER2	chr10:11865396-11914276	3333	10.6867	10.8918	4.23724	5.11212		0.433272	0.0359516
NM_020935	USP37	chr2:219314973-219433084	8032	4.08789	3.85166	1.79334	1.64734		0.43336	0.00787349
NM_001172640	CELF1	chr11:47487488-47510576	7673	19.5959	18.3503	8.2169	8.23454		0.433546	0.0368147
NM_020832	ZNF687	chr1:151254790-151264381	4508	7.91461	6.72907	3.58784	2.76692		0.433959	0.0375274
NM_053053	TADA1	chr1:166825748-166845654	2247	6.2622	6.32025	2.93178	2.53512		0.434486	0.0319567
NM_014319	LEMD3	chr12:65563350-65642141	4798	4.61622	4.93789	1.75597	2.40036		0.435031	0.0380413
NM_001396	DYRK1A	chr21:38792601-38887679	5212	9.28169	9.3816	4.16067	3.95857		0.435038	0.00268797
NM_015483	KBTBD2	chr7:32907777-32931468	3710	19.3696	17.6987	8.73775	7.41644		0.435795	0.012083
NM_001143905	C12orf65	chr12:123718290-123742506	1608	11.8729	13.6557	6.56235	4.56314		0.435805	0.0338215
NM_031937	TBC1D10A	chr22:30687978-30722955	1997	4.79758	4.9913	2.08783	2.18117		0.436107	0.00683826
NM_016331	ZNF639	chr3:179041550-179053320	3013	12.2048	14.0724	6.14148	5.32238		0.436266	0.046454
NM_017748	CWC25	chr17:36956686-36981603	3103	10.3637	10.2361	4.60439	4.38906		0.436579	0.00157055
NM_152608	SDE2	chr1:226170402-226187066	4009	9.5091	9.35437	4.43763	3.80254		0.436832	0.0289024
NM_033138	CALD1	chr7:134464163-134655480	5232	5.55715	5.17863	2.58995	2.1053		0.437346	0.0122753
NM_001145357	SIN3A	chr15:75661719-75748124	6604	7.95824	8.28441	3.77463	3.36042		0.439279	0.00420173
NM_152604	ZNF383	chr19:37717365-37734574	1694	2.79214	2.5488	1.23527	1.11137		0.439368	0.0212073
NM_012143	TFIP11	chr22:26887893-26908437	2849	14.0495	13.0656	6.11145	5.84226		0.440851	0.0296469
NM_032509	MAK16	chr8:33342684-33358778	3574	14.2758	13.6701	5.92448	6.40887		0.441329	0.0030585
NM_001128210	SPRED2	chr2:65537984-65593931	4089	4.06789	4.02299	1.65264	1.92868		0.442637	0.0344157
NM_001204456	RBAK	chr7:5085451-5109119	6356	3.7507	3.32217	1.37996	1.75244		0.442875	0.0211764
NM_018451	CENPJ	chr13:25456411-25497027	5115	2.51085	2.32915	0.8961	1.24827		0.443052	0.041963
NM_032673	PCGF1	chr2:74732169-74734821	906	9.49094	10.3021	4.3105	4.46681		0.443454	0.0399502
NM_001164579	C16orf52	chr16:22019455-22095972	4442	3.94881	3.45199	1.89915	1.38838		0.444213	0.0287726
NM_000538	RFXAP	chr13:37393338-37403740	2825	1.55149	1.61276	0.654629	0.752786		0.444786	0.00857987
NM_018064	AKIRIN2	chr6:88384577-88411985	1932	15.4773	16.3207	6.49916	7.64605		0.444846	0.00878376
NM_022894	PAPOLG	chr2:60983364-61029221	7386	2.4129	2.49245	1.06908	1.11361		0.444961	0.00375667
NM_152484	ZNF569	chr19:37902059-37958339	4058	3.82281	4.24151	1.70793	1.88324		0.445316	0.0326055
NM_024482	GMEB1	chr1:28995239-29042115	2661	6.90132	6.98448	3.28913	2.91469		0.446774	0.0241736
NM_006510	TRIM27	chr6:28870778-28891768	2969	28.5427	30.2648	12.9974	13.2905		0.447016	0.0291979
NM_017798	YTHDF1	chr20:61826781-61847538	3252	32.3478	34.8873	14.6359	15.4203		0.447031	0.0289201
NM_015167	JMJD6	chr17:74714524-74722881	1822	13.6054	13.0638	5.42095	6.50176		0.447059	0.0186314
NM_001137675	ATXN1L	chr16:71879893-71891236	7886	7.69187	7.40694	3.57769	3.17383		0.447156	0.00545485
NM_001128219	VGLL4	chr3:11597540-11685451	3839	2.68252	2.75775	1.13016	1.30949		0.448443	0.0178947
NM_145062	ZUFSP	chr6:116956780-116989973	2211	6.65507	6.49944	2.82893	3.07214		0.448597	0.00346093
NM_001012409	SGOL1	chr3:20209935-20227698	3999	1.97353	1.65556	0.916637	0.715275		0.449675	0.047658
NM_017897	OXSM	chr3:25831562-25836025	1527	1.89281	1.78478	0.717372	0.937867		0.450088	0.0340551
NR_046262	LOC646719	chr5:36871462-36876796	5334	1.84411	1.94221	0.897978	0.80654		0.450178	0.00420981
NM_024511	HAUS3	chr4:2230095-2243860	5600	6.08788	6.70786	3.08449	2.67849		0.450383	0.0172576
NM_005977	RNF6	chr13:26786904-26796508	3584	4.42742	4.38694	1.90513	2.0669		0.450632	0.0148203
NM_001001852	PIM3	chr22:50354142-50357720	2379	9.30502	9.91471	4.23118	4.43855		0.451085	0.0217614
NR_027789	ZNF767	chr7:149244244-149321881	2143	1.10278	1.18008	0.474315	0.557477		0.451973	0.0082891
NM_004268	MED17	chr11:93517404-93546496	3497	15.5405	16.9481	7.21877	7.47888		0.452394	0.0436625
NM_024052	GID4	chr17:17942610-17971718	4232	3.4247	3.52538	1.487	1.66194		0.45308	0.00725892
NM_001002836	ZNF787	chr19:56598731-56632649	1928	13.8439	14.3856	6.18852	6.62151		0.453782	0.00253399
NM_173824	C3orf38	chr3:88198892-88207115	2630	12.6875	12.4554	5.88944	5.5333		0.454313	0.00214332
NR_037625	BRD2	chr6:32938664-32949282	4899	15.1595	15.8354	7.32729	6.80309		0.455894	0.00337096
NM_001145315	DSN1	chr20:35380193-35402230	2249	8.91831	8.90341	4.20549	3.92465		0.456193	0.018124
NM_001143993	RASSF7	chr11:560970-564025	1729	8.38627	8.78004	3.59089	4.24852		0.456674	0.013457
NM_021632	ZNF350	chr19:52467592-52490079	2341	2.87627	2.95158	1.33572	1.32722		0.456934	0.0139308
NM_001039887	C19orf55	chr19:36249043-36260077	2147	8.61297	8.11571	3.9577	3.69919		0.45771	0.0114454
NM_012256	ZNF212	chr7:148936741-148952700	2810	5.43747	4.66337	2.53782	2.08884		0.458047	0.0423687
NM_020859	SHROOM3	chr4:77356252-77704405	11019	10.583	9.17279	5.05657	3.99407		0.458126	0.0310325
NM_001007561	IRGQ	chr19:44088518-44100287	9687	8.35805	8.02676	3.82243	3.68817		0.458388	0.0100655
NM_057749	CCNE2	chr8:95892452-95907482	2726	18.22	19.4188	7.73097	9.55568		0.459277	0.0176927
NM_181442	ADNP	chr20:49505454-49547527	5966	18.7872	17.6445	9.55866	7.18327		0.459543	0.0400829
NM_020940	FAM160B1	chr10:116581502-116624474	5808	15.3779	14.5555	6.93735	6.82633		0.45981	0.0295141
NM_032141	NSRP1	chr17:28443824-28513493	2515	12.4928	13.3941	5.18653	6.75012		0.461108	0.0296448
NM_004420	DUSP8	chr11:1575280-1593150	4473	1.87214	1.75601	0.840373	0.833579		0.461379	0.0371768
NM_001025780	ABHD17B	chr9:74480067-74526148	3104	4.71736	5.0672	2.17882	2.34138		0.461973	0.0180129
NM_015210	SOGA2	chr18:8717368-8832775	6092	23.4524	19.936	11.0681	8.99978		0.462517	0.0462687
NM_021217	ZNF77	chr19:2933215-2944969	2040	1.43113	1.42095	0.611686	0.710033		0.463423	0.0388958
NM_001098638	RNF169	chr11:74459912-74553458	7823	10.7361	9.9388	5.09767	4.48565		0.463524	0.0101394
NM_145233	ZNF625	chr19:12255708-12267546	1695	2.8532	2.42144	1.41116	1.03525		0.463806	0.0400953
NM_020698	TMCC3	chr12:94960899-95044324	5863	2.97936	3.24461	1.23483	1.65613		0.464488	0.0328613
NM_183422	TSC22D1	chr13:45006278-45150701	6196	8.32776	8.37298	3.77289	3.99567		0.465163	0.0121947
NM_016120	RLIM	chrX:73802810-73834461	10567	8.53564	8.92329	4.02188	4.10198		0.465313	0.0209973
NM_030917	FIP1L1	chr4:54243819-54326103	2458	14.505	15.9837	6.83889	7.34836		0.465328	0.0373759
NM_012416	RANBP6	chr9:6011018-6015640	4622	2.65754	2.70051	1.26024	1.23377		0.46547	0.000989163
NM_004380	CREBBP	chr16:3775055-3930121	10196	10.171	8.90689	5.04522	3.83631		0.46554	0.0283188
NM_144573	NEXN	chr1:78354199-78409578	3389	3.59281	3.70101	1.69467	1.71253		0.467135	0.0149577
NM_018151	RIF1	chr2:152266396-152333860	9855	9.85119	9.66217	4.82821	4.29204		0.467385	0.0182366
NM_012204	GTF3C4	chr9:135545727-135565470	3865	19.9337	19.9261	9.32218	9.36406		0.468799	0.000862671
NM_001277074	CCDC12	chr3:46963219-47018257	863	18.2743	17.4387	9.08878	7.66311		0.46907	0.0154096
NM_006465	ARID3B	chr15:74833547-74890472	4241	3.05289	3.18213	1.33686	1.58841		0.469168	0.0189715
NM_198077	C1orf52	chr1:85715636-85725355	3263	5.78503	5.95675	2.64424	2.87084		0.469697	0.00290584
NM_017658	KLHL28	chr14:45393526-45431179	6551	2.36002	2.24381	1.15397	1.00966		0.469963	0.00677135
NM_006460	HEXIM1	chr17:43224683-43229468	4785	22.233	21.0571	10.637	9.72161		0.470283	0.0053297
NM_182501	MTERFD2	chr2:242034980-242041747	1637	7.55835	7.09251	3.34419	3.55005		0.470569	0.0167907
NM_032182	FAM175B	chr10:126490353-126525239	2992	12.6221	13.6099	6.16536	6.19233		0.471092	0.0451003
NM_024596	MCPH1	chr8:6264112-6501140	3154	5.39273	4.95146	2.5325	2.3437		0.471395	0.0261252
NM_001278196	ZBTB18	chr1:244212240-244220780	3746	14.9459	15.4543	7.27309	7.09091		0.472497	0.00974403
NM_203290	POLR1C	chr6:43484776-43489246	1320	23.7965	26.0697	12.5231	11.0497		0.472721	0.0169064
NM_016216	DBR1	chr3:137879829-137893791	2690	6.34305	6.73759	3.24488	2.94081		0.472889	0.00660998
NM_006965	ZNF24	chr18:32912177-32924426	6311	18.1168	16.5471	8.7862	7.63857		0.473829	0.0147096
NM_001238	CCNE1	chr19:30302900-30315215	1947	5.11469	6.00603	2.20144	3.07253		0.474247	0.0426019
NM_015325	KIAA0947	chr5:5422785-5490347	7948	13.7337	13.3861	6.57036	6.31959		0.475297	0.00152586
NM_033395	KIAA1731	chr11:93394815-93463522	8044	3.48714	3.62673	1.75478	1.62684		0.475356	0.0026554
NR_037805	ZNF321P	chr19:53430387-53445847	2334	2.01401	1.86943	0.929837	0.919651		0.47625	0.0442011
NR_003699	ZNF525	chr19:53868967-53889841	6094	1.8437	1.74941	0.95878	0.755889		0.47721	0.0355492
NM_207647	FSD1L	chr9:108210324-108311385	4295	2.38128	2.09036	0.971999	1.16197		0.477223	0.0309885
NM_144684	ZNF480	chr19:52800425-52829174	4741	9.59719	9.78268	4.50373	4.75263		0.477628	0.00144586
NR_073396	ZNF818P	chr19:53716200-53719355	3155	1.29914	1.31043	0.615169	0.631593		0.477765	0.000485983
NM_001731	BTG1	chr12:92534053-92539673	4680	10.1822	10.2923	5.22723	4.57338		0.478674	0.0341441
NM_144982	ZFC3H1	chr12:72003378-72057749	7158	16.387	15.5716	7.96726	7.33138		0.478702	0.0048743
NM_153371	LNX2	chr13:28120049-28194720	4804	5.03228	4.75364	2.52818	2.15816		0.478886	0.0104922
NM_001103146	GIGYF2	chr2:233562014-233725289	7816	5.2639	5.03693	2.44148	2.49627		0.479355	0.0197669
NM_138441	MB21D1	chr6:74134855-74162043	1802	26.6803	25.4807	11.8693	13.1407		0.479477	0.00417774
NM_145804	ABTB2	chr11:34172533-34379555	4903	7.12948	8.20852	3.35927	4.00394		0.480063	0.0384861
NM_171982	TRIM35	chr8:27142403-27168834	4227	4.66525	4.46556	2.179	2.207		0.480352	0.0240751
NM_025133	FBXO11	chr2:48034058-48115858	3844	13.4132	12.294	6.59502	5.75832		0.48054	0.0137496
NM_152293	TADA2B	chr4:7045155-7059677	4310	9.44624	9.4806	4.30952	4.78947		0.480745	0.0302565
NM_017665	ZCCHC10	chr5:132332677-132362240	2121	7.21227	8.07935	3.51504	3.84126		0.481067	0.0439112
NM_018461	PPP2R2D	chr10:133747959-133770053	1850	19.2903	19.2847	9.06574	9.50654		0.481459	0.0140117
NM_001256835	QTRTD1	chr3:113775581-113807268	3916	6.26724	5.82706	2.61113	3.21267		0.481533	0.0178729
NM_018421	TBC1D2	chr9:100961279-101018003	3317	5.99401	5.55608	2.54207	3.02606		0.482085	0.0120674
NM_018416	FOXJ2	chr12:8185358-8208118	5482	5.93251	5.93153	2.89028	2.8304		0.482187	0.0061911
NR_033192	CCDC59	chr12:82746082-82752584	1546	14.9883	17.5537	8.90986	6.84488		0.484136	0.0398826
NM_001947	DUSP7	chr3:52082936-52090461	3233	11.0292	12.0582	5.20106	5.97881		0.484241	0.0144139
NM_001278559	ZNF316	chr7:6676952-6697910	7239	3.98843	3.67558	1.75204	1.96324		0.48477	0.0138446
NM_002853	RAD1	chr5:34905365-34915780	4682	4.0728	4.2839	1.99765	2.06026		0.485588	0.0202474
NM_001077498	FAM222B	chr17:27082995-27169841	4163	7.02471	6.04102	3.56847	2.78433		0.486219	0.0369964
NM_002519	NPAT	chr11:108028118-108093365	5936	7.20893	7.30535	3.64644	3.41759		0.486695	0.00728716
NM_001011713	NAA30	chr14:57857270-57879466	4475	7.72674	7.74757	3.64478	3.89371		0.487162	0.0191383
NM_152440	C12orf66	chr12:64586418-64616076	2600	1.09664	0.992366	0.429661	0.588198		0.487246	0.0411572
NM_024545	SAP130	chr2:128698790-128784869	4068	8.20503	8.24238	4.31162	3.71127		0.48779	0.0445261
NM_001003699	RREB1	chr6:7108085-7252213	8733	3.1859	3.3089	1.66452	1.50609		0.488177	0.00465966
NM_012406	PRDM4	chr12:108126642-108154914	4187	21.283	20.7694	10.2447	10.2878		0.48826	0.014504
NM_021184	C6orf47	chr6:31626074-31628549	2475	10.2202	10.6444	5.16499	5.04216		0.489209	0.0161637
NM_030980	ISG20L2	chr1:156692412-156697705	2051	26.64	28.232	14.2046	12.6854		0.49005	0.00617878
NM_022841	RFX7	chr15:56382730-56535483	7195	4.98001	5.17725	2.69078	2.29815		0.491169	0.019566
NM_018248	NEIL3	chr4:178230990-178284092	2402	6.63179	6.94129	3.44888	3.22195		0.491475	0.00448321
NM_173552	C3orf58	chr3:143690639-143711210	4355	1.01887	1.11029	0.491855	0.555498		0.491909	0.0149534
NM_024616	C3orf52	chr3:111805181-111837044	2278	5.17317	5.04743	2.60216	2.42926		0.492282	0.00264273
NM_020699	GATAD2B	chr1:153777202-153895451	7476	9.29555	8.57839	4.61164	4.20066		0.493025	0.0172699
NM_017819	TRMT10C	chr3:101280679-101285290	1845	20.6058	20.426	10.5317	9.70463		0.493187	0.0195542
NM_015117	ZC3H3	chr8:144519824-144623620	3277	6.92181	7.57623	3.26883	3.88676		0.493556	0.0148383
NM_001142471	INTS12	chr4:106603784-106629881	1590	18.8288	17.6579	8.50482	9.5254		0.494159	0.0074961
NM_019071	ING3	chr7:120590816-120615711	2204	4.65676	4.42281	2.15432	2.33438		0.494374	0.00533247
NM_017736	THUMPD1	chr16:20744988-20753199	4413	10.9248	12.0868	5.38835	6.00194		0.49498	0.0275433
NM_001037806	NCKAP5L	chr12:50184928-50222208	4900	4.46293	4.38818	2.13244	2.25084		0.495224	0.00239786
NM_001272004	EPC1	chr10:32556643-32636146	4092	2.42838	2.78339	1.10775	1.47382		0.495335	0.0356643
NM_004419	DUSP5	chr10:112257624-112271302	2528	23.5276	20.0217	12.4569	9.12663		0.495611	0.0454231
NM_001042405	CEP170	chr1:243287729-243418708	6812	5.98067	5.74993	2.69461	3.12001		0.49568	0.0161272
NM_194449	PHLPP1	chr18:60382671-60647676	6411	5.98195	5.33638	3.0005	2.61113		0.4958	0.0286374
NR_047526	LOC643837	chr1:762970-778984	2692	1.06972	1.22369	0.611646	0.526674		0.496344	0.0405169
NM_001663	ARF6	chr14:50359735-50363772	3939	78.6241	82.1749	40.7762	39.1196		0.496868	0.00997737
NM_014757	MAML1	chr5:179159850-179204287	5723	10.1	11.4108	4.91202	5.79027		0.497531	0.0290134
NM_006734	HIVEP2	chr6:143072603-143266338	9724	13.5045	12.2383	6.95032	5.85863		0.497574	0.0173173
NM_031219	HDHD3	chr9:116135697-116138341	1721	3.25794	3.80958	1.60401	1.92771		0.499711	0.0488903
NM_002506	NGF	chr1:115828536-115880857	1049	11.0683	10.3565	4.87318	5.83737		0.499914	0.015812
NR_073030	TIMM23	chr10:51592080-51623386	1166	3.00374	3.2125	5.98753	6.45532		2.00167	0.0225359
NM_001136017	CCND3	chr6:41902670-42016610	2060	4.16355	3.64196	7.75637	7.92073		2.00847	0.0274631
NR_046401	ASIC3	chr7:150745378-150749843	2146	0.752062	0.906762	1.77314	1.56594		2.01292	0.0276891
NM_001134709	DEK	chr6:18224399-18264799	2769	2.26328	1.80773	4.39913	3.79583		2.013	0.037389
NM_003273	TM7SF2	chr11:64879325-64883707	1601	2.28566	1.97621	4.54409	4.21552		2.05534	0.0100392
NM_005638	VAMP7	chrX:155110942-155173433	2659	3.869	3.19526	7.06961	7.73692		2.09598	0.0146761
NM_005638	VAMP7	chrY:59213948-59276439	2659	3.869	3.19526	7.06961	7.73692		2.09598	0.0146761
NM_002970	SAT1	chrX:23801274-23804327	1064	14.1101	14.5873	28.8063	31.5936		2.10472	0.0497593
NM_001199654	PMF1	chr1:156182778-156209868	1128	0.570618	0.787877	1.36532	1.51605		2.121	0.037319
NM_024754	PTCD2	chr5:71616193-71655180	2109	1.05348	0.838546	1.97955	2.23746		2.22883	0.0219797
NM_138484	SGOL1	chr3:20202084-20227698	1546	0.71134	0.550921	1.40475	1.45407		2.26484	0.045764
NM_002452	NUDT1	chr7:2281856-2290780	662	7.87621	6.54561	16.6697	17.1765		2.34687	0.023981
NM_145331	MAP3K7	chr6:91223291-91297020	5167	1.18927	1.00063	2.66938	2.57821		2.39627	0.0153062
NM_001243571	MTMR2	chr11:95566043-95657371	4862	1.40113	1.19448	3.17772	3.06822		2.40635	0.0116322
NM_201554	DGKA	chr12:56325811-56347807	2640	1.80447	1.34387	3.89467	3.75366		2.42932	0.0468928
NM_205853	MUSTN1	chr3:52867130-52869235	729	0.587519	0.817426	1.65569	1.95807		2.57217	0.033125
NM_000963	PTGS2	chr1:186640943-186649559	4493	1.9327	2.81037	6.44433	5.75855		2.57278	0.0249089
NM_183065	TMEM107	chr17:8076296-8079714	1757	3.45748	3.4023	8.43282	9.22018		2.57341	0.0453793
NM_001270710	NRM	chr6:30655823-30658906	1184	3.54843	2.29582	8.44611	6.85744		2.61857	0.0473545
NR_002312	RPPH1	chr14:20811229-20811570	341	26.5011	19.6086	62.5727	58.1689		2.61857	0.0192248
NR_103857	LOC100506325	chr17:45975751-46018770	1096	0.637725	0.557156	1.59326	1.59447		2.66782	0.0256918
NM_002089	CXCL2	chr4:74962753-74964997	1203	2.63017	3.09079	7.35396	8.04112		2.691	0.0115625
NM_001015881	TSC22D3	chrX:106956451-106959711	1747	0.494374	0.281473	0.98344	1.14257		2.74024	0.0428433
NM_001260489	LSR	chr19:35739558-35758867	2218	2.61643	2.06758	5.88482	7.00967		2.75287	0.0473468
NM_001252273	FAM69A	chr1:93298285-93427079	873	1.12471	0.980631	2.83125	3.06375		2.80002	0.0101467
NM_001282576	UBE2V1	chr20:48697660-48729735	2432	0.443413	0.467541	1.24631	1.36286		2.86422	0.0361513
NM_021988	UBE2V1	chr20:48697660-48732496	2541	0.563606	0.588736	1.81111	1.62086		2.97826	0.0493861
NM_003732	EIF4EBP3	chr5:139927250-139929163	691	0.202069	0.430727	1.10879	0.963997		3.2756	0.0474575
NM_001093767	FAM195B	chr17:79780292-79791167	925	0.318081	0.671929	1.52054	1.77342		3.3272	0.0416783
NM_001035513	SDHC	chr1:161284165-161334535	2693	0.343207	0.498874	1.51601	1.36563		3.42205	0.0111175
NM_001011671	CHCHD7	chr8:57124314-57131176	1538	0.906936	1.09131	3.92742	3.545		3.73949	0.0183586
NM_181054	HIF1A	chr14:62162118-62214977	3932	0.686654	1.09552	3.30241	3.47241		3.80144	0.0275109
NM_001278412	AMN1	chr12:31824070-31882108	2319	0.311518	0.263394	1.08397	1.24515		4.05126	0.0419605
NM_001161499	ZNF611	chr19:53206065-53238307	4517	0.824838	0.286705	2.06643	2.52003		4.12621	0.0409061
NM_001006684	TCEAL8	chrX:102507922-102510121	1139	0.403944	0.57235	2.15568	2.3586		4.62389	0.00626767
NR_030386	MIR663A	chr20:26188821-26188914	93	263.682	177.149	1051.88	1053		4.7748	0.0330475
NM_001178138	TFDP2	chr3:141663269-141868386	9918	0.13918	0.261026	1.05785	0.953966		5.02695	0.0105581
NR_073062	MCU	chr10:74451888-74647452	3114	0.26798	0.198195	1.26389	1.26286		5.42017	0.0215244
NM_016084	RASD1	chr17:17397752-17399709	1746	5.05102	5.11207	30.9935	27.51		5.75647	0.0457352
NM_001276727	C11orf74	chr11:36616042-36680841	672	0.000771281	0.531416	1.62888	2.06406		6.93917	0.0472734
NM_001042678	RHOC	chr1:113243748-113250025	1328	0.744996	0.00499705	2.92249	2.44756		7.16013	0.0476829
NR_003015	SNORA53	chr12:98993412-98993662	250	0	0.561624	3.71378	3.59518		13.014	0.0442332
NM_001204160	SPHK2	chr19:49128208-49133663	2684	0.14823	0.00183465	1.10122	1.41407		16.7614	0.0468088
NM_001284511	PAQR4	chr16:3019245-3023490	2676	0.112086	0.00475339	0.902187	1.13192		17.4094	0.0408588
NR_033698	FNTA	chr8:42911441-42940932	1609	0.356573	0.00774144	5.20646	5.02223		28.0765	0.00573919
NM_001199855	AK3	chr9:4709556-4741799	4031	0.0446917	0.0439879	1.52825	1.53501		34.543	0.0012805
NM_001165966	PITPNM3	chr17:6354582-6459877	7043	0.00133405	0.0289889	1.52311	1.63526		104.158	0.0162041
NM_001114135	DMTN	chr8:21915375-21940036	2552	0.000335021	0.00291498	1.05484	1.05651		649.646	1.16546e-05
NM_015989	CSAD	chr12:53551446-53574430	2695	3.23333e-05	8.14087e-05	1.308	1.21961		22222.3	0.0222544
NR_002954	SNORA12	chr10:101996912-101997059	147	0	0	3.47376	3.9233		#DIV/0!	0.0386416
