# Supplementary material for: Transcriptional and Metabolic Investigation in 5′-Nucleotidase Deficient Cancer Cell Lines
Source: Cells. 2021 Oct 28;10(11):2918. doi: 10.3390/cells10112918 (PMC8616413; doi:10.3390/cells10112918)
Supplement: Supplementary file 1 [file cells-10-02918-s001.zip › Supplementary Table S5.xlsx]

## Sheet: cN-II+ CD73+
tracking_id	gene_id	locus	length	NT	NT	AMP	AMP		Expression ratio	p-value
NR_002746	SNORD47	chr1:173833506-173833583	77	60.6773	68.6142	0	0		0	0.0390316
NM_001142502	PPP1R13L	chr19:45882891-45909607	3122	7.72088	7.75592	0.0035008	0.00450134		0.000517041	0.00142886
NM_001283022	GMPR2	chr14:24702077-24708447	2075	1.56615	1.80197	7.20761e-06	0.00447422		0.00133054	0.0444887
NM_152236	GAS2L1	chr22:29702984-29708778	2548	5.90004	6.15223	0.00736071	0.0113232		0.00155024	0.0133173
NM_001135023	ELMOD3	chr2:85581842-85618875	2373	1.85	1.85725	0.0175984	0.002863		0.00551929	0.000277
NM_001001655	ALKBH2	chr12:109525992-109531293	1047	1.14734	1.04024	0.0744869	0.00950965		0.038397	0.00773709
NM_001032381	PQBP1	chrX:48755194-48760420	978	12.0773	11.2323	0.00203242	1.20587		0.05182	0.00679299
NR_073595	TYSND1	chr10:71897736-71904484	2722	1.29912	1.47934	0.158223	1.43303e-06		0.0569468	0.00876629
NM_017941	C17orf80	chr17:71228775-71245095	3639	3.84649	4.82292	0.497843	0.0642936		0.0648414	0.043186
NM_032584	ZNF347	chr19:53641956-53662322	4231	3.14011	2.58864	0.0551155	0.399238		0.0793111	0.0242754
NM_001207013	PTPN2	chr18:12785476-12884334	1772	1.10051	1.17895	0.22173	2.87422e-05		0.0972856	0.0452465
NM_001097599	SLC35G2	chr3:136537860-136574734	1795	1.41111	1.16277	0.316377	0.00249671		0.123888	0.0337396
NM_004180	TANK	chr2:161993465-162092682	2089	4.67914	3.80014	1.00851	0.0620144		0.126252	0.0294405
NM_002698	POU2F2	chr19:42590261-42636625	6896	2.34647	2.84157	0.00247468	0.664624		0.128584	0.0376024
NM_000403	GALE	chr1:24122088-24127034	1631	2.7982	2.62263	0.225042	0.477114		0.129529	0.00663867
NM_152928	CPNE1	chr20:34213952-34252878	2074	1.95877	1.65567	2.83242e-12	0.475373		0.131521	0.0437154
NM_001190413	RPH3AL	chr17:62179-202633	2491	1.24271	0.954218	0.000591404	0.290445		0.132474	0.0430896
NM_003344	UBE2H	chr7:129470572-129592800	5161	8.78198	8.72659	0.821895	1.50128		0.132688	0.0274746
NM_001005417	B4GALT2	chr1:44446176-44456843	2004	19.8159	22.2119	2.75278	2.8384		0.133035	0.0415598
NM_001199757	ST20	chr15:80191181-80215664	522	1.46056	1.51196	0.213835	0.210401		0.142719	0.0124491
NM_001278284	ZNF3	chr7:99667593-99680171	2958	1.5695	1.29686	0.354185	0.0635491		0.145737	0.0257282
NM_000758	CSF2	chr5:131409484-131411863	785	13.0311	14.2094	1.51456	2.85506		0.160409	0.00641983
NM_001255981	CREB3L4	chr1:153940674-153946840	1543	0.994301	1.07431	0.122637	0.267291		0.188497	0.0207139
NM_001261439	ETV4	chr17:41605210-41607803	1574	1.10196	0.928248	0.29559	0.110729		0.200137	0.0237701
NM_152227	SNX5	chr20:17922239-17949634	2300	6.59814	6.80604	1.54566	1.27851		0.210693	0.00140717
NM_001128309	TSPAN14	chr10:82214037-82282391	5210	2.07988	2.3405	0.280663	0.699728		0.221789	0.0312965
NM_001164637	ENDOV	chr17:78388966-78411884	2683	1.10886	1.06813	0.237657	0.246283		0.222298	0.0114587
NM_032530	ZNF594	chr17:5082830-5095178	4877	1.24087	1.25777	0.338959	0.269522		0.243525	0.0167939
NM_015065	EXPH5	chr11:108376157-108464374	10187	4.14503	4.29424	1.23542	0.942757		0.2581	0.00934192
NM_001946	DUSP6	chr12:89741836-89746296	2820	32.2699	29.5094	6.16519	10.2452		0.265629	0.0171984
NM_021914	CFL2	chr14:35179587-35183023	3125	11.9527	13.1484	2.62401	4.10661		0.26814	0.0121836
NM_023072	ZSWIM4	chr19:13906273-13943044	4339	1.58396	1.45429	0.503653	0.326876		0.273358	0.0128723
NM_005112	WDR1	chr4:10075962-10118573	2723	1.35633	1.5169	0.429179	0.413532		0.293297	0.0482836
NM_005438	FOSL1	chr11:65659691-65667997	1668	314.367	352.866	87.5962	110.17		0.296398	0.0176936
NM_001143767	ZNF438	chr10:31133564-31320866	3108	2.82246	2.7255	0.908078	0.854691		0.317733	0.00318264
NM_001924	GADD45A	chr1:68150859-68154021	1380	21.3153	18.1273	5.74163	7.00597		0.323194	0.0471214
NM_001193369	DIDO1	chr20:61509089-61557903	8530	4.28812	4.95777	1.6703	1.32487		0.323946	0.0313584
NM_015221	DNMBP	chr10:101635333-101769676	6400	52.6991	52.2777	17.4972	17.8285		0.33651	9.25595e-05
NM_006449	CDC42EP3	chr2:37869024-37899342	5715	4.42613	4.38635	1.47019	1.51273		0.338488	0.000103388
NR_024130	DNMBP-AS1	chr10:101686965-101718755	2651	4.66812	4.58869	1.64463	1.50644		0.340406	0.00234916
NM_015841	ADAR	chr1:154554533-154580724	6536	1.41881	1.59624	0.497429	0.544449		0.345559	0.043766
NM_031419	NFKBIZ	chr3:101568357-101579869	3926	2.19693	2.37242	0.887635	0.69917		0.347271	0.00750844
NM_001256787	PLEKHA5	chr12:19358258-19529333	4393	1.12515	1.26236	0.36146	0.495788		0.359055	0.0154029
NM_001270438	CDC42EP3	chr2:37869024-37899342	5056	81.2104	74.9388	31.3271	24.7966		0.359424	0.0081412
NR_103782	NUP54	chr4:77035811-77069668	2142	1.15949	1.13514	0.450151	0.380562		0.362025	0.0166125
NM_001033857	DCLRE1C	chr10:14948870-14996094	3785	4.10847	4.33381	1.64476	1.46317		0.368139	0.00356879
NR_024284	ZEB1-AS1	chr10:31605456-31608024	2213	2.42269	2.04624	0.934431	0.73395		0.373329	0.042453
NM_058229	FBXO32	chr8:124510126-124553493	6793	5.78601	5.67099	2.34553	2.10571		0.388517	0.00665781
NM_001198832	PDE4DIP	chr1:144851423-145039995	8143	1.53579	1.65045	0.739406	0.511434		0.392576	0.0370225
NM_005238	ETS1	chr11:128328655-128392205	5242	76.7959	72.5529	27.4511	31.4896		0.394651	0.00421431
NM_207380	C15orf52	chr15:40623652-40633168	5327	18.107	19.5537	7.37463	7.49836		0.394921	0.0390213
NM_001011666	CREB5	chr7:28725720-28865511	7772	1.54826	1.61066	0.600748	0.669735		0.402189	0.00253351
NM_001005752	GJB3	chr1:35247910-35251967	1762	2.39597	2.09089	1.12522	0.683467		0.403108	0.047903
NM_001010877	ZNF311	chr6:28962593-28973037	2698	1.46969	1.48485	0.541015	0.677442		0.412402	0.0474103
NM_001247994	POU2F2	chr19:42590261-42636625	6760	5.18983	5.67487	1.99681	2.50704		0.41454	0.0121251
NM_001195790	SLFN12L	chr17:33801941-33814758	1767	1.13411	0.999883	0.356567	0.530651		0.415755	0.0341579
NR_103493	GIGYF2	chr2:233562014-233601358	1425	1.32468	1.56485	0.537046	0.666237		0.416429	0.045847
NM_022739	SMURF2	chr17:62540734-62658386	3866	88.4925	93.2117	32.8008	42.983		0.417072	0.030308
NM_002640	SERPINB8	chr18:61637262-61656608	3373	5.8645	6.1246	2.38099	2.67856		0.422012	0.00350013
NM_130807	MOB3A	chr19:2071034-2096269	3331	30.5697	29.5296	13.8973	12.0353		0.431496	0.0100133
NR_038177	CAPRIN2	chr12:30862485-30907448	4399	4.29834	4.49319	2.17035	1.62933		0.432198	0.0449746
NR_045630	RGS5	chr1:163273995-163291581	1485	1.16238	1.04407	0.561463	0.39441		0.433218	0.0328825
NR_034171	EIF3J-AS1	chr15:44826702-44829098	1386	2.13452	1.88681	0.832175	0.911666		0.433648	0.0489371
NM_016270	KLF2	chr19:16435650-16438339	1649	2.78611	2.77437	1.17735	1.27552		0.441126	0.0184526
NM_003483	HMGA2	chr12:66218239-66360071	4140	11.4706	11.8763	4.72353	5.65875		0.444696	0.0220871
NM_017956	TRMT12	chr8:125463047-125465266	2219	1.26738	1.18025	0.611394	0.487843		0.449103	0.0170198
NM_203390	RBM12B	chr8:94743730-94753224	5101	5.61378	4.88422	2.58164	2.16419		0.45207	0.0362343
NM_001144971	NEDD4L	chr18:55816564-56068772	8406	5.16739	4.8079	2.35307	2.2443		0.460876	0.0286342
NM_144975	SLFN5	chr17:33570085-33594761	4647	5.94398	5.33742	3.01049	2.19174		0.461133	0.0325345
NR_026682	LOC100268168	chr5:172381785-172386371	1593	1.16953	1.21901	0.605989	0.500918		0.463424	0.023784
NM_001040697	UEVLD	chr11:18552949-18610293	2425	6.94845	7.89157	3.66115	3.27505		0.467398	0.0458437
NM_000229	LCAT	chr16:67973786-67978015	1354	3.62151	3.85585	1.68424	1.82513		0.469333	0.0100213
NM_002467	MYC	chr8:128748314-128753680	2366	91.7521	89.0452	38.8294	46.1636		0.470101	0.028509
NR_002208	MRPL42P5	chr15:40824082-40824749	667	1.62223	1.54092	0.823569	0.66346		0.47011	0.0269824
NM_001244701	ZFP36L1	chr14:69254371-69262960	3196	91.0817	98.4089	40.978	48.1889		0.470561	0.0103465
NM_032818	ARHGEF39	chr9:35659340-35665278	3763	1.77278	1.72837	0.825825	0.822135		0.470691	0.0145775
NM_007147	ZNF175	chr19:52074530-52092991	3785	12.4004	10.9295	5.87304	5.12983		0.471621	0.0375441
NM_001137674	ZNF860	chr3:32023265-32033228	3206	1.01527	1.00441	0.49783	0.461614		0.475048	0.0130891
NM_033138	CALD1	chr7:134464163-134655480	5232	7.0659	6.1151	3.4988	2.78655		0.476849	0.0337535
NM_174940	TMEM80	chr11:695590-704131	1626	2.67639	2.38345	1.31696	1.10453		0.47857	0.0233744
NM_153380	ZNF41	chrX:47305560-47342345	4248	8.11282	8.88838	4.32291	3.88917		0.483029	0.0211739
NM_002714	PPP1R10	chr6:30568176-30585084	4588	20.0607	21.9547	10.7856	9.57865		0.484685	0.0176118
NM_198847	FAM111A	chr11:58912251-58922511	3555	21.404	24.7866	10.2567	12.1919		0.485999	0.0433919
NM_001145368	PTPN3	chr9:112137973-112260593	6581	2.60266	2.72695	1.45727	1.14696		0.488634	0.0439421
NM_018027	FRMD4A	chr10:13685705-14372866	6804	10.5156	11.5977	5.28429	5.54338		0.489645	0.0492502
NM_017802	HEATR2	chr7:766337-826116	3414	6.32831	6.6081	2.85706	3.48958		0.490603	0.0318382
NM_033208	TIGD7	chr16:3348807-3355439	3430	3.42726	3.11731	1.53663	1.69497		0.493783	0.0259814
NM_033260	FOXQ1	chr6:1312674-1314993	2319	9.80171	8.94738	4.9234	4.35729		0.494994	0.0177089
NM_001253697	ERBB2IP	chr5:65222381-65376851	7042	7.24749	6.37037	3.91488	2.83844		0.495916	0.0417719
NM_152330	FRMD6	chr14:52118575-52197444	4827	15.5493	17.1344	7.6318	8.64272		0.49794	0.0207702
NM_017908	ZNF446	chr19:58987794-58992597	1974	2.08783	2.36093	1.17661	1.04132		0.49855	0.039749
NM_012238	SIRT1	chr10:69644426-69678147	4094	5.28454	4.96851	10.141	10.4453		2.00782	0.00181065
NM_001270531	WTAP	chr6:160148531-160177352	2112	7.28721	8.06005	15.4907	15.4471		2.01585	0.0310225
NM_006300	ZNF230	chr19:44507076-44518072	4132	0.588957	0.588152	1.17987	1.19654		2.01885	0.00869162
NM_012083	FRAT2	chr10:99092253-99094458	2205	1.84681	1.62995	3.44483	3.74583		2.06821	0.0133906
NM_001177664	RIF1	chr2:152266399-152333860	9680	3.32453	2.72834	5.81139	6.72951		2.07189	0.0385648
NM_017709	FAM46C	chr1:118148603-118171011	5720	1.6885	1.41663	3.28103	3.1688		2.07715	0.0274549
NR_047526	LOC643837	chr1:762970-778984	2692	1.29077	1.47254	2.90763	2.83736		2.07902	0.020311
NM_012328	DNAJB9	chr7:108210188-108215294	2538	6.16592	4.67257	12.3789	10.3581		2.0978	0.0489593
NM_004406	DMBT1	chr10:124320180-124403252	5802	4.24583	3.00243	7.99367	7.28244		2.10756	0.0493553
NM_006887	ZFP36L2	chr2:43449540-43453745	3693	11.4787	11.1301	23.2289	24.6086		2.11588	0.0256318
NM_001142498	SIRT1	chr10:69644938-69678147	3588	4.18869	4.77003	8.89444	10.097		2.11988	0.0395249
NM_001136024	NHS	chrX:17653412-17754113	8228	1.31706	1.9089	3.63053	3.21234		2.12119	0.0467279
NM_001146277	NCEH1	chr3:172348434-172429008	4281	2.98247	2.53619	6.12016	5.76914		2.15438	0.00947994
NM_021978	ST14	chr11:130029681-130080257	3300	0.40758	0.548682	1.08954	0.972369		2.15622	0.0285788
NM_001145373	OTUD1	chr10:23728197-23731310	3113	2.35481	1.97376	4.64842	4.68862		2.15707	0.0461071
NM_017450	BAIAP2	chr17:79008946-79084312	3188	3.91848	4.32612	9.14282	8.6441		2.1574	0.00529506
NM_033023	PDGFA	chr7:536896-559481	2738	1.11226	1.52772	2.60976	3.09151		2.15959	0.0423079
NM_024625	ZC3HAV1	chr7:138745083-138794465	3182	2.35575	1.74987	4.77338	4.13347		2.16943	0.0322856
NM_001453	FOXC1	chr6:1610680-1614129	3449	9.055	8.23971	20.031	17.7687		2.18562	0.0459581
NM_003811	TNFSF9	chr19:6531009-6535939	1665	1.11047	1.04643	2.26868	2.48105		2.20211	0.0364444
NM_013390	TMEM2	chr9:74298281-74383800	6523	5.26212	5.22212	11.6514	11.4379		2.20229	0.00837725
NR_073416	SLC2A8	chr9:130159416-130170170	1602	0.822789	1.06775	1.95627	2.24787		2.22378	0.0279161
NM_001177383	CPEB2	chr4:15004297-15071777	6788	0.633258	0.782944	1.57278	1.60033		2.24058	0.0472871
NM_000361	THBD	chr20:23026269-23030301	4032	24.8958	21.4426	54.6727	49.8902		2.25651	0.0136859
NR_104318	NUBP2	chr16:1832923-1839192	1192	1.17713	1.6376	3.34954	3.08151		2.28478	0.0358442
NM_014779	TSC22D2	chr3:150126787-150177615	3885	11.0759	10.2357	25.0692	24.218		2.31269	0.00182432
NM_206827	RASL11A	chr13:27844463-27847827	1543	0.538508	0.35522	0.985774	1.1012		2.33513	0.0451508
NM_053013	ENO3	chr17:4854383-4860426	1485	0.441066	0.528372	1.2364	1.09828		2.40828	0.0226613
NR_027356	LOC645166	chr1:148928312-148951595	559	0.576696	0.742053	1.71131	1.52399		2.45331	0.0173022
NM_032631	HDGFRP2	chr19:4472254-4502222	2306	2.36504	3.54625	6.67061	7.88865		2.46296	0.0364761
NM_001097620	TMEM184A	chr7:1581870-1596066	6276	2.61257	2.76406	6.64232	6.73875		2.48875	0.0013286
NM_001003845	SP5	chr2:171571856-171574498	1947	0.499877	0.682215	1.46409	1.60379		2.5953	0.0175472
NM_001267566	CREM	chr10:35464514-35468775	931	1.34863	1.07939	3.37315	3.02401		2.63472	0.0146817
NM_001253801	ZNF331	chr19:54057898-54083523	3895	2.1554	1.41012	4.86635	4.56009		2.64378	0.0496577
NM_012342	BAMBI	chr10:28966423-28971868	1724	2.33239	1.83282	5.577	5.47684		2.65385	0.0388012
NM_175839	SMOX	chr20:4129425-4168394	2233	4.37082	3.0669	10.7866	9.0663		2.66922	0.0338911
NM_001281528	PSME1	chr14:24605366-24608176	1014	1.1287	0.936023	2.59061	2.95069		2.6838	0.0285862
NM_183012	CREM	chr10:35426709-35501886	2325	2.30916	2.13564	6.25942	5.75899		2.70393	0.0251856
NM_001282981	TLE3	chr15:70340129-70389091	4668	8.1636	10.0672	26.0942	25.4255		2.82597	0.0207993
NM_006538	BCL2L11	chr2:111878490-111926022	4919	2.07011	3.19629	7.0921	7.96197		2.85851	0.0240273
NM_001394	DUSP4	chr8:29190578-29208267	5621	30.6895	28.1299	82.5975	88.748		2.91308	0.0160548
NM_019593	GPCPD1	chr20:5525079-5591672	5459	3.58476	4.05366	10.6278	11.9953		2.96175	0.0377954
NM_005195	CEBPD	chr8:48649475-48650726	1251	4.41911	2.92041	11.5984	10.4743		3.00738	0.0195122
NM_001244638	ARID5B	chr10:63808969-63856707	7025	3.12213	2.26676	8.92406	7.35711		3.02125	0.045926
NM_003463	PTP4A1	chr6:64281916-64293493	5089	78.4662	69.0826	228.445	223.73		3.06458	0.00519106
NM_001270471	SOCS2	chr12:93966301-93970521	2535	1.88321	2.5125	6.44929	7.14927		3.0936	0.0106841
NM_002616	PER1	chr17:8043787-8055753	4709	1.09374	1.29714	3.73737	3.68218		3.10327	0.0173536
NM_207660	ZC3H14	chr14:89029252-89079853	3723	0.299116	0.397636	1.1029	1.07532		3.12625	0.030046
NM_015394	ZNF10	chr12:133707213-133736049	4403	0.515171	0.485465	1.5997	1.529		3.12671	0.00813382
NM_001010984	SPRTN	chr1:231473681-231490769	4618	0.269528	0.413487	1.1504	1.05268		3.22552	0.0187439
NM_001271896	TARS2	chr1:150459839-150480085	2399	0.464601	0.214257	1.2196	0.977824		3.23694	0.0488258
NM_017745	BCOR	chrX:39910498-39956719	6321	3.58035	4.32042	13.0013	12.9762		3.28797	0.0258845
NM_003655	CBX4	chr17:77806954-77813213	2649	3.52668	3.62671	12.1648	12.1117		3.39371	0.000366806
NM_002360	MAFK	chr7:1570367-1582679	3350	5.64408	5.21603	17.8643	20.0562		3.49172	0.0440604
NM_002923	RGS2	chr1:192778168-192781407	1350	1.36326	0.978314	4.01846	4.31563		3.55918	0.00818693
NM_014365	HSPB8	chr12:119616594-119632551	2002	2.60674	2.73986	9.49467	9.63594		3.57809	0.000203338
NM_005542	INSIG1	chr7:155089485-155101945	3010	28.2068	15.7058	85.3278	75.5829		3.66434	0.02089
NM_014220	TM4SF1	chr3:149086804-149095568	1691	49.6832	56.936	189.466	207.925		3.7272	0.0210037
NM_024980	GPR157	chr1:9164475-9189229	1153	1.39299	1.0382	4.82172	4.2404		3.72744	0.0186761
NR_037601	LOC100507217	chr15:93426072-93441977	1787	0.65136	0.548568	2.30154	2.20548		3.75608	0.00184662
NM_199444	COPE	chr19:19010322-19030199	978	1.38288	2.55675	8.28147	6.64738		3.7894	0.0393076
NM_001003698	RREB1	chr6:7108085-7252213	8568	1.11241	0.834646	3.94355	3.46407		3.80452	0.0200528
NM_002167	ID3	chr1:23884420-23886285	1239	7.34414	5.54747	25.1662	24.1594		3.82618	0.00851494
NM_001161330	SSH1	chr12:109185694-109251359	2347	0.549103	0.448552	1.94644	2.03349		3.98928	0.00218946
NM_001956	EDN2	chr1:41944445-41950344	1243	1.35907	1.17716	5.30746	4.84876		4.00446	0.0193885
NM_001197122	IRF3	chr19:50162825-50169132	1632	0.696258	0.641257	2.76147	2.9903		4.30034	0.024839
NM_017881	NMRK1	chr9:77676115-77703133	1193	0.328273	0.238415	1.36411	1.31024		4.71926	0.0059206
NM_005398	PPP1R3C	chr10:93388196-93392858	2573	1.20482	1.08993	5.31177	6.00373		4.93104	0.04341
NM_005749	TOB1	chr17:48939586-48943715	2235	2.52254	2.18144	12.1687	11.2597		4.98055	0.0157221
NM_001270691	SMOX	chr20:4129425-4168394	2323	0.312558	0.924112	3.49692	2.72479		5.03102	0.0409358
NM_005985	SNAI1	chr20:48599512-48605420	1706	0.760109	0.475006	3.0465	3.1905		5.04973	0.0127279
NM_032772	ZNF503	chr10:77157602-77161513	3181	0.767006	0.513553	3.29091	3.38455		5.21293	0.0153699
NM_182697	UBE2H	chr7:129470572-129592800	5068	0.405263	1.72577	7.33145	5.7411		6.13437	0.0363626
NM_021732	AVPI1	chr10:99437180-99447015	1392	6.80295	6.32011	44.6156	45.0696		6.83417	7.72769e-05
NM_214462	DACT2	chr6:168707583-168720402	2942	1.16315	0.905818	7.46702	6.73168		6.8627	0.0224447
NM_002015	FOXO1	chr13:41129800-41240734	5738	1.09124	1.03139	7.53719	7.2551		6.96885	0.0105211
NM_020311	ACKR3	chr2:237478379-237490994	2100	0.396155	0.376298	2.80019	2.85154		7.3166	0.0021018
NM_003243	TGFBR3	chr1:92145899-92351836	6467	0.605566	0.049462	2.34863	2.72756		7.74958	0.0304565
NM_001174092	TMEM185A	chrX:148678215-148713568	2636	0.397709	0.00153429	1.89004	1.71235		9.02304	0.0443615
NM_017633	FAM46A	chr6:82455446-82462428	5612	1.88889	1.52031	16.3422	14.7574		9.12226	0.0282013
NM_001130928	MEF2A	chr15:100173182-100256629	5085	0.0196592	0.223566	1.11394	1.27164		9.80811	0.0169505
NM_053001	OSR2	chr8:99956630-99964326	1789	0.00774167	0.237253	1.14248	1.517		10.8553	0.0468224
NM_003713	PPAP2B	chr1:56960418-57045257	3308	3.89106	3.48063	40.8235	41.2291		11.1308	5.97657e-05
NM_001195125	C16orf95	chr16:87336403-87351026	973	0.000232884	0.183034	0.924449	1.1926		11.5517	0.0359644
NM_030587	B4GALT2	chr1:44445607-44456843	2005	2.69772	0.00175279	20.0337	20.957		15.1847	0.0275399
NM_001136528	SERPINE2	chr2:224839764-224904036	2256	0.368619	0.00639465	3.77154	3.94978		20.5894	0.0107563
NM_001130046	CCL20	chr2:228678557-228682280	839	2.81453e-06	0.130463	1.8914	1.63549		27.0331	0.0189371
NM_001206616	EHF	chr11:34654010-34684834	5451	0.00202112	0.00404127	1.72504	1.50827		533.339	0.04268
NM_001178075	ASNS	chr7:97481428-97501854	2005	0.000164078	0.00536308	2.01247	2.0319		731.727	0.00154115
NM_001242640	BRCC3	chrX:154299694-154351349	2857	0.00131224	0.00164095	1.42559	1.56871		1013.92	0.0304348
NM_145869	ANXA11	chr10:81914879-81965328	2730	0.00198883	1.00717e-14	1.50878	1.41322		1469.21	0.0207729
NM_199004	ARRB2	chr17:4613788-4624795	1874	0.00298433	0.00141418	4.05077	4.19922		1875.63	0.011451
NM_001278054	CASP9	chr1:15817895-15850940	2588	2.6081e-05	5.3172e-05	0.974322	1.10051		26179.9	0.038672
NM_173199	NR4A3	chr9:102584136-102596341	2588	0	0	5.21217	5.24137		#DIV/0!	0.00177827
NR_030296	MIR570	chr3:195426271-195426368	97	0	0	18.4789	19.3524		#DIV/0!	0.0146965

## Sheet: cN-II+ CD73-
tracking_id	gene_id	locus	length	NT	NT	AMP	AMP		Expression ratio	p-value
NR_003026	SNORA1	chr11:93465169-93465299	130	6.01877	5.78788	0	0		0	0.0124481
NR_002982	SNORA54	chr11:2985000-2985123	123	7.53334	7.24435	0	0		0	0.012448
NR_002952	SNORA9	chr7:45024976-45025109	133	10.9868	10.5654	0	0		0	0.0124459
NR_030375	MIR645	chr20:49202322-49202416	94	24.2621	23.3314	0	0		0	0.0124476
NR_036212	MIR4258	chr1:154948168-154948259	91	28.2944	27.209	0	0		0	0.0124479
NR_003068	SNORD88B	chr19:51302285-51302382	97	62.9227	60.5089	0	0		0	0.012448
NM_001039711	DEDD	chr1:161090768-161102478	2327	1.15252	1.0066	2.17523e-13	2.22099e-22		1.00746e-13	0.0429594
NM_001039672	YIF1B	chr19:38794199-38806606	2786	2.21219	2.3905	1.17273e-07	3.39358e-07		9.92096e-08	0.0246506
NM_001142403	CD164	chr6:109687716-109703762	2516	1.2202	1.3721	0.000934981	0.000493647		0.000551104	0.0372801
NM_003314	TTC1	chr5:159436106-159492552	1482	12.1926	11.7054	0.0460777	0.0490109		0.00397894	0.0130253
NM_001003714	ATP5J2	chr7:99055783-99063824	394	8.52221	9.11001	0.102007	0.0709599		0.00980971	0.0210756
NM_001252148	SLC39A9	chr14:69865384-69929107	5354	2.72	2.32408	0.113282	0.0139272		0.0252195	0.0397128
NM_001278785	ZNRD1	chr6:30029016-30032686	753	5.09447	6.206	0.633948	0.00170869		0.0562505	0.0268623
NM_018300	ZNF83	chr19:53115617-53141644	2601	1.07355	0.930211	0.113841	4.18674e-14		0.0568137	0.0109315
NM_000115	EDNRB	chr13:78469615-78549664	4282	1.44738	1.39406	0.00163981	0.244929		0.086776	0.0496882
NM_001261384	UEVLD	chr11:18552949-18610293	2176	1.063	1.21486	0.00352626	0.257992		0.114809	0.034489
NM_201517	H2AFV	chr7:44873212-44887725	1315	4.27732	3.71856	0.32112	1.01919		0.167625	0.0199715
NM_014644	PDE4DIP	chr1:144851423-144995033	8377	2.0001	2.10892	0.429897	0.314795		0.181233	0.00224294
NM_005438	FOSL1	chr11:65659691-65667997	1668	414.267	372.81	69.4852	99.6149		0.214846	0.00943553
NM_001184917	PCYT2	chr17:79860776-79869353	3278	2.02519	2.27052	0.676017	0.270936		0.220442	0.0317612
NM_001924	GADD45A	chr1:68150859-68154021	1380	27.4594	25.3678	6.89385	4.98974		0.224952	0.00490872
NM_001163999	MECOM	chr3:168801286-168864093	4811	7.01509	6.28885	1.90549	1.65487		0.267617	0.0293357
NM_005613	RGS4	chr1:163038763-163046592	3371	3.30831	2.76767	0.507766	1.17756		0.277375	0.0397475
NM_001946	DUSP6	chr12:89741836-89746296	2820	48.4836	57.4333	12.3114	17.545		0.281885	0.0315083
NM_032530	ZNF594	chr17:5082830-5095178	4877	1.74554	1.57923	0.604925	0.347484		0.286459	0.0248848
NM_002506	NGF	chr1:115828536-115880857	1049	5.27961	5.00129	1.78264	1.24105		0.294108	0.0184589
NM_014330	PPP1R15A	chr19:49375648-49379319	2383	113.501	100.508	28.0272	35.3194		0.296	0.0203361
NM_153681	PIGP	chr21:38437663-38445103	911	1.22156	1.51164	0.590911	0.27787		0.317862	0.0491165
NM_001256574	ENC1	chr5:73923230-73937249	5657	11.1585	8.96861	4.31497	2.4002		0.333638	0.0454523
NM_003483	HMGA2	chr12:66218239-66360071	4140	12.6365	11.9911	4.14015	4.57346		0.353815	0.00435255
NM_024630	ZDHHC14	chr6:157802556-158094977	2787	1.40377	1.16558	0.559139	0.36385		0.359231	0.0360543
NM_173176	PTK2B	chr8:27182995-27316908	4152	3.48089	2.94465	1.35159	0.970302		0.361354	0.0315659
NM_144779	FXYD5	chr19:35645671-35660788	908	17.3575	15.5827	4.8174	7.45748		0.372641	0.0316108
NM_001164000	MECOM	chr3:168801286-168865522	5740	5.19424	4.76638	2.04479	1.68832		0.374787	0.00884427
NM_000024	ADRB2	chr5:148206155-148208197	2042	16.5742	16.0777	5.68459	6.66271		0.37815	0.00984519
NM_007147	ZNF175	chr19:52074530-52092991	3785	14.5316	15.047	6.05917	5.15796		0.379231	0.00813698
NM_001252377	NT5C	chr17:73126319-73127890	837	1.34575	1.21122	0.398585	0.581117		0.38315	0.024896
NM_002714	PPP1R10	chr6:30568176-30585084	4588	18.3934	20.7635	8.63391	6.45259		0.385283	0.0177737
NM_001024680	FBXO48	chr2:68689504-68694390	2712	1.39718	1.70421	0.757943	0.441971		0.386896	0.0497889
NM_018443	ZNF302	chr19:35168566-35177302	2623	5.77429	6.74909	2.87079	1.99764		0.388747	0.0287892
NM_001260512	MGST1	chr12:16500576-16517344	1071	1.72537	1.54656	0.715679	0.558007		0.389277	0.0145964
NM_003885	CDK5R1	chr17:30814104-30818271	3854	5.78302	5.10506	2.00203	2.26145		0.391573	0.0398473
NM_001191009	SRSF10	chr1:24292936-24306953	1922	2.61699	2.78768	1.11355	1.01468		0.393776	0.00873835
NM_001142431	MORF4L2	chrX:102930425-102943086	1863	3.15642	3.52187	1.21845	1.44077		0.398189	0.019905
NR_003494	FAM86B1	chr8:12039612-12051624	2172	1.83637	1.84956	0.758334	0.740137		0.406538	0.000212116
NM_001002811	PDE4DIP	chr1:144890590-144932365	5679	12.8752	11.7273	4.74827	5.47235		0.41543	0.0153109
NM_001199803	CENPO	chr2:25016174-25045245	4111	4.02015	3.91419	1.68446	1.66157		0.421715	0.0108327
NM_001145102	SMAD3	chr15:67418053-67487533	6000	2.49314	2.90124	1.02481	1.26566		0.424603	0.0371991
NM_177938	P4HTM	chr3:49027340-49044581	2282	1.80685	1.99936	0.93341	0.686265		0.425535	0.0231725
NR_045484	LOC646626	chr1:85742040-85743771	888	1.26552	1.4042	0.515417	0.64294		0.433887	0.0154964
NM_015675	GADD45B	chr19:2476122-2478257	1375	29.6255	27.5595	11.9058	13.0288		0.436034	0.0134659
NM_001270472	MCM3	chr6:52128811-52149679	3095	1.97019	1.67234	0.661142	0.929941		0.436807	0.0369733
NM_001549	IFIT3	chr10:91087601-91100725	2542	6.00999	6.83963	3.15516	2.56764		0.445367	0.0258567
NM_012260	HACL1	chr3:15602210-15643359	2287	2.73808	3.07209	1.04441	1.54672		0.445965	0.0446139
NM_207380	C15orf52	chr15:40623652-40633168	5327	17.1894	18.3632	8.32689	7.85251		0.455083	0.0191079
NM_001012985	COA6	chr1:234509428-234519795	645	1.23181	1.36857	0.677859	0.512851		0.457898	0.0243249
NR_024396	LINC00638	chr14:105287537-105290055	2518	1.03592	1.09402	0.498617	0.497055		0.467465	0.0324618
NM_001129891	FAM196B	chr5:169290718-169407744	3548	2.99681	3.47545	1.36098	1.68943		0.471305	0.0363381
NM_181847	AMIGO2	chr12:47469489-47473734	3849	1.79539	1.86342	0.888727	0.903632		0.489875	0.0177031
NM_080737	SYTL4	chrX:99929488-99986522	3908	1.38115	1.32831	0.732547	0.605217		0.493738	0.0325422
NM_030961	TRIM56	chr7:100728785-100733889	3527	13.9866	12.2361	7.49409	5.47698		0.49465	0.0398454
NM_182810	ATF4	chr22:39916568-39918691	1420	166.188	160.926	73.1438	89.2918		0.496572	0.0428006
NM_000361	THBD	chr20:23026269-23030301	4032	10.6803	9.45098	19.3824	20.9443		2.00319	0.011404
NM_004406	DMBT1	chr10:124320180-124403252	5802	3.42576	3.47779	7.10189	6.7638		2.00849	0.027366
NM_012322	LSM5	chr7:32524944-32530023	2250	1.60568	1.86935	3.47847	3.52631		2.01575	0.0412835
NR_001285	SNORD35B	chr19:50000975-50001062	87	35.2426	33.8906	67.8528	71.6191		2.01744	0.0187296
NM_139075	TPCN2	chr11:68816349-68858072	5026	2.39586	3.14054	5.9155	5.35989		2.03659	0.0303422
NM_014779	TSC22D2	chr3:150126787-150177615	3885	12.6806	11.7593	24.9278	24.887		2.03826	0.0228452
NM_005239	ETS2	chr21:40177754-40196878	3765	21.3833	28.1914	49.1285	54.1748		2.08379	0.0291797
NM_203434	IER5L	chr9:131937830-131940540	2710	2.73681	2.19744	4.96225	5.44018		2.10821	0.0176218
NM_144985	CDH24	chr14:23516269-23526747	3439	1.29534	1.61613	2.94811	3.19156		2.10879	0.0185574
NM_007207	DUSP10	chr1:221874763-221915516	2676	16.3425	12.433	32.6693	28.0997		2.11183	0.0353024
NM_001136265	IFFO2	chr1:19230773-19282826	5835	14.5567	13.9869	30.2344	30.4468		2.12591	0.00440437
NM_173211	TGIF1	chr18:3453771-3458406	1354	14.1526	11.0446	29.4735	24.8134		2.15448	0.0465219
NM_001145373	OTUD1	chr10:23728197-23731310	3113	2.18599	1.80497	4.63838	4.30276		2.24035	0.0109065
NM_000161	GCH1	chr14:55308723-55369542	2925	1.80622	2.27193	4.34121	4.91633		2.27003	0.0221327
NM_024565	CCNJL	chr5:159678670-159739573	3274	5.73688	6.43453	14.7096	13.2671		2.29856	0.0268005
NM_017579	DMBT1	chr10:124320180-124403252	7656	3.80755	4.05795	9.54089	8.60688		2.30726	0.0440106
NM_004089	TSC22D3	chrX:106956451-106960291	1952	2.19007	1.82439	4.603	4.76059		2.33247	0.0207079
NM_017450	BAIAP2	chr17:79008946-79084312	3188	4.15823	4.86544	10.347	11.0976		2.37648	0.0069126
NM_006887	ZFP36L2	chr2:43449540-43453745	3693	10.1149	12.177	25.0411	28.2151		2.38904	0.0224783
NM_001278590	LIAS	chr4:39460643-39479271	1620	0.464206	0.589201	1.15041	1.37134		2.3939	0.0476463
NM_024336	IRX3	chr16:54317211-54320378	2308	2.00963	1.98579	4.76027	4.90391		2.41881	0.0135198
NM_001206974	DHPS	chr19:12786530-12792025	1203	2.5575	1.88205	5.01888	5.84165		2.44631	0.0288174
NM_000088	COL1A1	chr17:48261456-48279000	5927	0.413041	0.587403	1.30485	1.15266		2.45642	0.0254121
NM_173582	PGM2L1	chr11:74041360-74109502	8501	1.35973	1.43126	3.59856	3.28951		2.46797	0.0383324
NM_003155	STC1	chr8:23699433-23712320	3877	54.214	46.6341	124.37	127.626		2.49877	0.0136788
NM_001100594	SNRK	chr3:43328003-43392634	5153	5.14424	3.3408	11.4047	9.85205		2.5052	0.0345968
NM_001145462	YIF1B	chr19:38794199-38806445	2738	4.40438	4.15516	11.1942	10.4308		2.52642	0.0229164
NM_001661	ARL4D	chr17:41476352-41478504	1585	1.59113	1.92421	4.5255	4.40926		2.54165	0.022891
NM_001143681	GSTK1	chr7:142960521-142966222	929	0.427883	0.492391	1.1947	1.16131		2.56012	0.00856557
NM_183012	CREM	chr10:35426709-35501886	2325	2.10939	1.87454	5.17214	5.13296		2.58667	0.0202073
NM_001902	CTH	chr1:70876900-70905534	2140	9.56149	10.2859	27.2042	24.3237		2.59621	0.0454491
NM_152221	CSNK1E	chr22:38686696-38713413	2792	1.12013	0.647605	2.15475	2.50013		2.63325	0.046084
NM_001258210	TSKU	chr11:76493356-76509198	2667	7.75436	7.78803	21.5614	19.9758		2.67251	0.0387014
NM_015394	ZNF10	chr12:133707213-133736049	4403	0.562952	0.815846	1.80897	1.90132		2.69096	0.0445449
NM_019593	GPCPD1	chr20:5525079-5591672	5459	3.04741	4.4049	9.429	10.7764		2.71129	0.0217644
NM_182966	NEDD9	chr6:11200605-11232915	1300	2.0499	1.21113	4.80246	4.09993		2.72993	0.0379298
NM_012342	BAMBI	chr10:28966423-28971868	1724	1.94941	1.79037	5.12376	5.25238		2.77453	0.00120372
NR_047526	LOC643837	chr1:762970-778984	2692	1.41273	1.70042	4.11318	4.59969		2.79873	0.0191858
NM_203418	RCAN1	chr21:35888783-35899261	2406	7.74662	11.5793	24.767	29.3351		2.79946	0.0301545
NM_002616	PER1	chr17:8043787-8055753	4709	1.16767	1.73407	3.71368	4.45297		2.8144	0.0345769
NM_016075	VPS36	chr13:52986736-53024813	4473	1.28846	2.45395	5.76457	4.85943		2.83881	0.0481584
NM_005253	FOSL2	chr2:28615778-28637516	3991	35.2539	39.3714	102.447	117.218		2.94357	0.049137
NM_014365	HSPB8	chr12:119616594-119632551	2002	1.72207	2.11898	6.39929	5.45628		3.08654	0.0439359
NM_014238	KSR1	chr17:25799035-25950718	4491	0.675654	1.04182	2.86335	2.50936		3.12826	0.0189246
NM_021809	TGIF2	chr20:35202009-35222355	3408	0.77981	0.379449	1.95191	1.6906		3.1421	0.0476621
NM_001190848	CNOT4	chr7:135071821-135194875	3783	0.333772	0.408547	1.20517	1.1489		3.17124	0.00460278
NM_000899	KITLG	chr12:88886569-88974250	5443	2.54739	2.13286	7.07352	7.86881		3.19264	0.0191367
NM_001097620	TMEM184A	chr7:1581870-1596066	6276	2.36871	2.74184	8.25005	8.21863		3.22249	0.0200452
NM_005195	CEBPD	chr8:48649475-48650726	1251	4.07022	2.72151	11.7546	10.9208		3.33868	0.0174271
NM_003655	CBX4	chr17:77806954-77813213	2649	1.97445	4.0855	9.11032	11.2071		3.35274	0.0409023
NM_002015	FOXO1	chr13:41129800-41240734	5738	1.44388	1.58519	5.29921	4.86591		3.35586	0.024027
NM_005261	GEM	chr8:95261484-95274547	2183	1.46214	1.12475	4.76949	4.06995		3.41701	0.0359289
NM_001276271	MBD4	chr3:129151018-129159022	2338	1.07874	0.691828	2.83422	3.3463		3.4907	0.024693
NR_033313	BDNF-AS	chr11:27528398-27719718	1279	1.10052	1.8867	5.46858	5.13145		3.54846	0.0362892
NM_001004431	METRNL	chr17:81037566-81052591	1332	3.36473	2.78153	10.7401	11.2763		3.58208	0.00256548
NM_001003698	RREB1	chr6:7108085-7252213	8568	0.846937	0.552644	2.69947	2.59379		3.78203	0.0287928
NM_016479	SHISA5	chr3:48509196-48541682	2187	0.739844	1.71644	5.25816	4.0943		3.80756	0.0478327
NM_007030	TPPP	chr5:659976-693510	6022	0.331905	0.61083	2.02172	1.61063		3.85299	0.0425459
NM_005178	BCL3	chr19:45251977-45263301	1864	3.40955	5.30387	18.477	15.5287		3.90268	0.0281984
NM_138623	BCL2L11	chr2:111878490-111926022	5044	0.207403	0.543353	1.64539	1.4572		4.13262	0.0443962
NM_130395	WRNIP1	chr6:2765665-2785979	2577	0.598734	0.54321	2.45377	2.36244		4.21755	0.002367
NM_019058	DDIT4	chr10:74033676-74035797	1752	22.8192	15.036	92.0088	81.9279		4.59479	0.0106713
NM_005398	PPP1R3C	chr10:93388196-93392858	2573	1.36322	1.22983	5.91213	6.05466		4.61495	0.00044576
NM_001243885	TOB1	chr17:48939586-48943715	2032	3.54919	4.81203	19.1918	20.8065		4.78379	0.00525776
NM_002360	MAFK	chr7:1570367-1582679	3350	4.77283	5.37335	23.2582	26.0546		4.86023	0.0372175
NM_001282982	TLE3	chr15:70340129-70387124	4475	1.07062	1.27178	6.04595	6.14809		5.20579	0.00275942
NM_021732	AVPI1	chr10:99437180-99447015	1392	4.84825	17.1668	56.4109	61.5638		5.35882	0.0495497
NM_002923	RGS2	chr1:192778168-192781407	1350	0.406723	0.838115	3.7755	3.06998		5.49909	0.0335895
NM_004443	EPHB3	chr3:184279586-184300196	4220	0.265286	0.430497	1.81957	2.17328		5.73864	0.0350288
NM_001195283	FLVCR2	chr14:76071804-76114512	2772	0.357016	0.0883919	1.37214	1.23516		5.85374	0.0394524
NM_003713	PPAP2B	chr1:56960418-57045257	3308	4.11877	12.3465	50.6667	53.1957		6.30797	0.0423916
NM_001206840	TGOLN2	chr2:85545140-85555419	6424	0.517681	0.431539	3.15547	2.90274		6.3823	0.0179473
NM_001011670	CHCHD7	chr8:57124314-57131176	1582	0.329003	0.0125963	1.53178	1.23588		8.10207	0.0307426
NM_001197221	PDE4D	chr5:58264865-58335339	7702	0.501112	3.7582	25.6739	19.922		10.705	0.0422321
NM_013989	DIO2	chr14:80663867-80677970	6141	0.26822	0.384259	3.88992	4.06782		12.1962	0.00191667
NM_002135	NR4A1	chr12:52445185-52453291	2679	0.240668	0.892068	7.83544	7.80315		13.806	0.0281979
NM_001037339	PDE4B	chr1:66797792-66840262	3876	0.389866	0.209248	5.04491	4.53264		15.9862	0.0206623
NM_173200	NR4A3	chr9:102584136-102629173	5706	2.18719e-05	1.13191	9.14303	10.069		16.9728	0.00746981
NM_001136485	C11orf86	chr11:66742753-66744479	1185	0.0339379	0.358996	6.82813	7.9313		37.5621	0.0343188
NM_001098495	ZNF419	chr19:57999078-58006048	2228	0.0776505	0.000185508	1.62281	1.95242		45.9329	0.0486847
NM_000535	PMS2	chr7:6012869-6048737	2836	0.0361155	0.03676	1.73391	1.64762		46.4015	0.0165934
NM_016084	RASD1	chr17:17397752-17399709	1746	0.626081	0.415191	29.1192	28.0074		54.8623	0.00985395
NM_016606	REEP2	chr5:137774689-137782658	2185	0.0111628	0.00668344	1.0417	1.0434		116.837	0.000288195
NM_001831	CLU	chr8:27454433-27472328	2860	0.0246362	0.0237006	5.82035	6.19369		248.549	0.0198559
NM_152928	CPNE1	chr20:34213952-34252878	2074	7.66475e-05	1.76816e-18	1.19256	1.31967		32776.4	0.0321842

## Sheet: cN-II- CD73+
tracking_id	gene_id	locus	length	NT	NT	AMP	AMP		Expression ratio	p-value
NR_002974	SNORA42	chr1:155889699-155889833	134	4.5825	5.1192	0	0		0	0.0351821
NR_003695	SNORD12B	chr20:47896849-47896952	103	13.756	15.3671	0	0		0	0.0351822
NM_017588	WDR5	chr9:137001209-137025094	3155	1.12476	1.30544	0.00015503	0.000200045		0.000146109	0.0472512
NM_032852	ATG4C	chr1:63249776-63330941	2724	1.08972	1.20083	0.000215912	0.000255955		0.000206006	0.0308633
NM_002295	RPSA	chr3:39448203-39454032	1146	1.09889	1.10419	0.000315064	0.000426283		0.000336505	0.00152452
NM_017673	SWT1	chr1:185126290-185260913	3846	1.08209	1.15745	0.000433956	0.00057775		0.000451747	0.0214232
NM_001282176	CLPTM1	chr19:45457841-45496604	2504	2.6076	2.25577	0.00125585	0.00168482		0.000604657	0.0460022
NM_001083585	RABEP1	chr17:5185557-5289132	5303	1.98169	2.16526	0.00139329	0.00128973		0.000646986	0.0281806
NM_001113402	AMN1	chr12:31824070-31882108	2110	1.35198	1.54165	0.000368882	0.00200383		0.000819978	0.0416891
NM_001003407	ABLIM1	chr10:116190868-116444414	7609	2.6233	2.93361	0.00439374	0.00589663		0.00185182	0.035575
NM_001168319	EDN1	chr6:12290528-12297427	2097	1.87542	1.86378	0.00148252	0.0104423		0.00318914	2.83738e-05
NR_023345	CNKSR1	chr1:26503981-26516375	2516	1.40919	1.3392	0.00370944	0.00949192		0.00480331	0.0155872
NM_001199873	B4GALT3	chr1:161141099-161147758	2415	5.04275	5.86363	0.0806592	0.0178913		0.00903604	0.047071
NM_001003714	ATP5J2	chr7:99055783-99063824	394	6.24095	6.42339	0.0543186	0.0725928		0.0100212	0.00858722
NR_036556	ANKRD54	chr22:38226861-38240353	2094	1.49467	1.47116	0.0012022	0.0325344		0.0113751	0.00030451
NM_001277140	ACTR3	chr2:114648174-114719129	5491	15.7619	12.0166	2.14927	0.155196		0.0829586	0.0485037
NM_030593	SIRT2	chr19:39369194-39390502	2064	2.03411	2.53338	0.535219	6.38712e-05		0.117194	0.0317362
NM_001193350	MEF2C	chr5:88014057-88179283	6436	1.84893	1.40148	0.000803712	0.404739		0.124767	0.0429328
NM_001282850	SMEK2	chr2:55774427-55844860	5512	1.73191	1.97388	0.213944	0.274891		0.131911	0.0367252
NM_001184991	NDUFC1	chr4:140211070-140222364	1198	1.1454	1.47556	0.352443	2.95134e-46		0.134471	0.0428025
NM_145859	PDCD10	chr3:167401694-167452651	1287	3.93002	4.39488	0.720901	0.483763		0.144706	0.0153086
NM_032530	ZNF594	chr17:5082830-5095178	4877	1.86148	1.81271	0.310124	0.244026		0.150822	0.0011214
NM_001012754	NHLRC3	chr13:39612447-39624244	3554	1.03654	1.37123	0.0690124	0.314502		0.159282	0.0468463
NM_173163	NFATC3	chr16:68119268-68263162	6421	1.59149	1.91714	0.244234	0.514286		0.216187	0.0248547
NM_002714	PPP1R10	chr6:30568176-30585084	4588	18.4659	20.3973	4.10476	4.56522		0.22309	0.0315099
NM_001037540	SCML1	chrX:17755568-17773108	2934	1.39754	1.67471	0.219334	0.505698		0.235994	0.0277073
NM_138554	TLR4	chr9:120466452-120479769	5661	4.6214	4.17412	1.33621	0.791878		0.241951	0.0123528
NM_001193389	UNKL	chr16:1413205-1429684	3974	1.53176	1.88644	0.301104	0.534041		0.244323	0.0363588
NM_001047434	DPH3	chr3:16298567-16306496	3990	1.58635	1.73667	0.568086	0.284082		0.256444	0.0338312
NM_001080125	CASP8	chr2:202122753-202152434	2935	1.16726	0.9516	0.324895	0.218674		0.256538	0.046896
NM_002506	NGF	chr1:115828536-115880857	1049	8.63491	8.92747	2.46068	2.24915		0.268177	0.00133575
NM_005438	FOSL1	chr11:65659691-65667997	1668	256.948	285	75.0057	70.6213		0.26871	0.0404349
NM_001165252	KRTAP2-3	chr17:39215492-39216344	852	7.05404	7.15672	1.77453	2.16709		0.277369	0.0167202
NM_001270488	TAF11	chr6:34845554-34855848	1465	1.35551	1.31512	0.459101	0.297669		0.283368	0.04189
NM_001127496	SPRY4	chr5:141689991-141704620	4941	24.9181	21.9685	8.00677	5.70883		0.292527	0.0148831
NM_001198656	AKAP2	chr9:112810877-112934791	7002	5.78137	6.79294	2.23053	1.49375		0.296182	0.0245388
NM_015221	DNMBP	chr10:101635333-101769676	6400	67.0002	70.6013	20.6691	20.6061		0.299962	0.0237472
NM_001134442	ZNF502	chr3:44754134-44765323	3171	1.39867	1.71128	0.315924	0.640091		0.307405	0.0411476
NM_001006115	IP6K1	chr3:49761727-49823973	4117	3.28818	3.00107	1.06091	0.875651		0.307916	0.0107548
NM_001251905	APPL2	chr12:105567074-105627183	3273	3.85353	3.66342	0.87562	1.44329		0.308491	0.047824
NM_032040	CCDC8	chr19:46913585-46916919	3334	2.28547	2.75739	0.674377	0.917554		0.31568	0.0449142
NM_207380	C15orf52	chr15:40623652-40633168	5327	16.8624	18.8373	5.97744	5.49057		0.321235	0.0405947
NM_032862	TIGD5	chr8:144680073-144682485	2412	2.12531	2.0123	0.656342	0.707732		0.329677	0.00939415
NR_040058	RAD51-AS1	chr15:40985952-40987303	1135	0.952767	1.09869	0.270713	0.408278		0.33098	0.020878
NM_001099403	PRDM8	chr4:81118656-81125482	3129	2.72242	2.3833	0.732967	0.959115		0.331409	0.0207332
NM_001130910	CCRL2	chr3:46449048-46451014	1593	9.05977	8.71048	3.54229	2.43356		0.336284	0.0416424
NM_001098615	PUS7L	chr12:44122411-44152561	4362	1.08124	1.04537	0.396276	0.31922		0.336449	0.0136283
NM_001002914	KCTD11	chr17:7255207-7258262	3055	3.73357	3.44207	1.34814	1.0666		0.336519	0.00719968
NM_001112720	LIMCH1	chr4:41614918-41702061	5705	8.36587	7.42089	2.89019	2.47467		0.339833	0.0296558
NM_005238	ETS1	chr11:128328655-128392205	5242	88.2374	85.0307	29.5943	29.8137		0.342867	0.0174083
NM_004927	MRPL49	chr11:64889715-64894841	2101	11.3241	11.492	4.16996	3.68291		0.344181	0.0105877
NM_144975	SLFN5	chr17:33570085-33594761	4647	6.31145	5.63332	2.33997	1.7776		0.344717	0.0137865
NM_000602	SERPINE1	chr7:100770369-100782547	3190	224.686	246.751	80.481	87.3685		0.356038	0.0308826
NM_138347	ZNF551	chr19:58193336-58201169	3721	2.26592	1.88443	0.563434	0.935084		0.361058	0.0381023
NM_022903	CCDC71	chr3:49199967-49203785	1812	9.19987	10.4563	3.84008	3.28314		0.362391	0.0337059
NM_019090	MAP10	chr1:232940637-232946092	5455	2.08162	1.85059	0.767965	0.659538		0.363028	0.0281953
NM_001145155	NR2F2	chr15:96869156-96883492	3869	12.8999	10.437	5.38735	3.11003		0.364118	0.0480162
NM_001032279	RCE1	chr11:66610882-66614003	1467	3.1635	2.6257	1.22048	0.899618		0.366216	0.0437334
NM_001076675	ZNF626	chr19:20802744-20844402	6088	1.58603	1.70898	0.638627	0.609684		0.378849	0.0295749
NM_001135638	PIP5K1A	chr1:151171020-151222007	3807	4.65373	4.70818	1.6621	1.90655		0.381188	0.0206058
NM_145238	ZSCAN20	chr1:33938231-33961995	4218	1.11918	1.13877	0.376736	0.494525		0.385864	0.048299
NR_026779	LINC00341	chr14:95873603-95876427	2824	1.87848	1.61046	0.589206	0.757641		0.386033	0.0323717
NM_001135032	EVA1A	chr2:75719443-75788092	1855	1.29966	1.43022	0.64877	0.407128		0.386793	0.0465881
NM_022739	SMURF2	chr17:62540734-62658386	3866	94.7459	96.1402	37.1653	36.7101		0.387013	0.0033488
NM_001946	DUSP6	chr12:89741836-89746296	2820	90.4193	81.705	34.9866	32.2426		0.390585	0.0359677
NM_019069	WDR5B	chr3:122130699-122134882	4183	1.32553	1.17289	0.592508	0.396269		0.395761	0.0299287
NM_001199135	TANK	chr2:162016938-162092683	2040	12.5613	10.9351	4.11634	5.24635		0.398473	0.0257109
NR_073396	ZNF818P	chr19:53716200-53719355	3155	1.67828	1.65016	0.695177	0.657332		0.406349	0.00091746
NM_033418	METTL18	chr1:169761669-169764061	1475	5.40309	5.5329	2.18126	2.29281		0.409114	0.000799844
NM_021184	C6orf47	chr6:31626074-31628549	2475	11.0122	10.4862	5.02184	3.88683		0.414388	0.0277131
NM_002203	ITGA2	chr5:52285155-52390609	7869	16.4474	15.5891	7.30911	5.98748		0.415045	0.011936
NM_001130688	HMGB2	chr4:174252526-174255509	1467	29.541	27.949	10.3998	13.4714		0.415224	0.0246379
NM_014903	NAV3	chr12:78225068-78606790	9758	6.28348	6.80861	2.48963	2.97066		0.417068	0.00882476
NM_014793	LCMT2	chr15:43619973-43622820	2847	3.62682	4.0274	1.64496	1.55003		0.417415	0.0460197
NM_145039	CENPBD1	chr16:90036182-90039240	3058	2.48894	2.42025	1.1265	0.947094		0.42239	0.0215388
NM_023072	ZSWIM4	chr19:13906273-13943044	4339	1.28019	1.35282	0.6019	0.52091		0.426436	0.00539296
NM_153380	ZNF41	chrX:47305560-47342345	4248	4.34855	4.6556	2.03322	1.80666		0.426457	0.0074432
NM_033208	TIGD7	chr16:3348807-3355439	3430	3.98255	4.00309	1.64066	1.7805		0.428414	0.0171161
NR_036511	LOC100129917	chr4:773936-775636	1700	1.11746	1.01365	0.525333	0.39112		0.430036	0.022298
NM_032740	SFT2D3	chr2:128458596-128461407	2811	3.18299	2.74653	1.43806	1.13403		0.433777	0.031714
NM_003483	HMGA2	chr12:66218239-66360071	4140	27.4335	29.8607	11.6312	13.2999		0.435142	0.0123017
NM_144684	ZNF480	chr19:52800425-52829174	4741	10.8477	10.8359	4.83991	4.63584		0.437001	0.0103847
NM_002886	RAP2B	chr3:152880000-152888413	8413	8.31281	7.85797	3.48025	3.62202		0.439204	0.0198941
NM_032775	KLHL22	chr22:20795805-20850170	2616	3.77211	3.48493	1.3084	1.88626		0.440215	0.0491318
NM_001284202	JKAMP	chr14:59951160-59972124	2526	1.77312	2.04278	0.701838	0.979299		0.440561	0.0313708
NM_144775	SMCR8	chr17:18218593-18231370	8310	9.98693	10.2461	4.86907	4.05534		0.441081	0.0300475
NM_001143942	RBM24	chr6:17281808-17294099	2464	5.93328	6.1298	2.81245	2.50932		0.441162	0.00555624
NM_001199492	PDCD4	chr10:112631552-112659764	3572	8.15527	6.85661	3.77178	2.87029		0.442454	0.0430635
NM_002504	NFX1	chr9:33290417-33371155	4695	11.5364	11.2825	5.58925	4.50893		0.442536	0.0434023
NM_153028	ZNF75A	chr16:3355432-3368576	2124	8.06258	7.79151	3.67551	3.34355		0.442729	0.00281737
NM_014484	MOCS3	chr20:49575350-49578399	3049	3.42809	2.9883	1.62086	1.22486		0.443508	0.0270747
NM_024303	ZSCAN5A	chr19:56732678-56739659	1922	1.474	1.51639	0.724344	0.602294		0.443634	0.0286037
NM_032865	TNS4	chr17:38632079-38657854	4072	4.9124	4.54697	2.37831	1.83002		0.444885	0.022589
NM_001142634	SPDYA	chr2:29033699-29073475	1742	1.31959	1.28849	0.532492	0.631473		0.446292	0.0286575
NM_025239	PDCD1LG2	chr9:5510544-5571282	2418	3.15348	2.75761	1.49411	1.14456		0.446393	0.0260062
NM_001142355	NIF3L1	chr2:201754049-201768655	1428	11.2058	12.8016	6.44609	4.27317		0.446498	0.0459348
NM_015168	ZC3H4	chr19:47567446-47617009	6116	9.35088	9.5485	4.33774	4.2006		0.451779	0.00107004
NM_030961	TRIM56	chr7:100728785-100733889	3527	9.52366	9.15767	4.50335	3.94002		0.451968	0.00781376
NM_004270	MED7	chr5:156565450-156569921	1100	8.6005	9.36222	4.17854	3.9659		0.453408	0.0359365
NM_001114120	DEPDC1	chr1:68939834-68962799	5333	10.7625	12.8627	4.34027	6.37292		0.453465	0.0477018
NM_178006	STARD13	chr13:33677271-33859901	5926	5.37561	4.76563	2.73272	1.87615		0.454468	0.0423372
NM_033224	PURB	chr7:44915891-44924984	9093	12.8027	11.368	5.79338	5.32525		0.460004	0.049035
NR_024430	MIR100HG	chr11:121959810-122073770	3082	19.0992	16.8934	7.49846	9.11314		0.461528	0.0242707
NM_152715	TBCEL	chr11:120894812-120960354	4029	2.76478	2.32166	1.00697	1.34734		0.46286	0.0446914
NM_024772	ZMYM1	chr1:35544971-35581455	4170	8.52794	8.30162	3.97183	3.82304		0.463165	0.00197383
NM_213597	KRBA2	chr17:8271972-8274858	1964	1.1096	1.07286	0.525073	0.485935		0.463242	0.00213411
NM_052852	ZNF486	chr19:20278022-20311299	3897	4.80383	5.20781	2.40855	2.23669		0.463984	0.0239544
NM_152330	FRMD6	chr14:52118575-52197444	4827	30.0471	34.608	12.394	17.6107		0.464073	0.0391193
NM_024332	BRCC3	chrX:154299694-154351349	2929	5.88917	5.98062	2.7927	2.72752		0.465065	0.000603085
NR_026916	ANKRD30BP2	chr21:14410486-14490571	3418	1.21737	1.34266	0.582255	0.611047		0.466128	0.047642
NM_014813	LRIG2	chr1:113615830-113667342	4015	6.08921	5.61133	3.00909	2.46026		0.467444	0.0141435
NM_001261833	JRKL	chr11:96123157-96126727	3161	5.74134	5.45275	2.56259	2.69182		0.469391	0.0122999
NM_020947	TLDC1	chr16:84509965-84538288	5031	11.4579	9.70135	5.52553	4.4358		0.470779	0.0472301
NM_012381	ORC3	chr6:88299784-88377172	2569	12.8803	13.6447	6.32108	6.21683		0.472683	0.0317339
NM_001025593	ARFIP1	chr4:153701111-153833063	2994	5.99248	6.05073	2.66593	3.04433		0.474148	0.0339864
NM_002228	JUN	chr1:59246462-59249785	3323	38.7239	35.624	18.9997	16.3847		0.47593	0.0116682
NM_145715	TIGD2	chr4:90033967-90036052	2085	10.4659	9.1766	5.22561	4.24364		0.48208	0.0288118
NM_015235	CSTF2T	chr10:53455245-53459355	4110	14.622	14.9679	7.11392	7.15803		0.482325	0.0128979
NM_020754	ARHGAP31	chr3:119013219-119138323	8079	5.51389	5.56095	2.7444	2.64402		0.486546	0.00272002
NR_027786	SERHL	chr22:42896584-42908566	1357	7.5071	8.17839	3.56575	4.12086		0.490046	0.0129885
NM_033286	KNSTRN	chr15:40674921-40686489	1757	34.5587	35.0537	16.2897	17.8502		0.490428	0.016737
NM_001002759	SFR1	chr10:105881928-105886143	1432	7.74697	6.66546	3.25192	3.83495		0.491719	0.048274
NM_001039887	C19orf55	chr19:36249043-36260077	2147	7.44434	8.12702	4.15086	3.52134		0.492712	0.0138091
NM_007283	MGLL	chr3:127407904-127541725	4642	1.78409	1.91207	0.824296	1.00294		0.494361	0.0180796
NM_001002811	PDE4DIP	chr1:144890590-144932365	5679	7.74783	7.85393	4.02806	3.68518		0.494383	0.0168921
NM_001161580	POC1A	chr3:52109248-52188706	2052	4.62335	4.43154	2.18512	2.29178		0.494418	0.00669916
NM_015714	G0S2	chr1:209848669-209849735	963	34.6078	39.8824	16.5199	20.3658		0.495175	0.0352303
NM_003430	ZNF91	chr19:23540497-23578269	5396	5.31356	4.63698	2.62996	2.31253		0.496706	0.0480911
NM_004901	ENTPD4	chr8:23286664-23315244	5897	9.2236	8.4885	3.95357	4.8516		0.497127	0.0184248
NM_001243088	FOXM1	chr12:2966846-2986321	3487	1.14379	1.08712	0.493855	0.616528		0.497726	0.036448
NM_001024680	FBXO48	chr2:68689504-68694390	2712	1.18911	1.04639	0.630173	0.482743		0.497838	0.0318985
NM_024644	C14orf169	chr14:73957643-73960105	2462	9.42817	9.0318	4.75776	4.43293		0.497871	0.00359887
NM_058180	C21orf58	chr21:47721046-47743785	2968	1.55286	1.57282	0.79787	0.76401		0.499693	0.00204685
NM_001039650	ZMYM5	chr13:20411592-20437776	1506	1.35119	1.71942	2.86078	3.34871		2.02223	0.0416476
NM_005178	BCL3	chr19:45251977-45263301	1864	3.91287	5.39171	9.94476	8.87939		2.02311	0.0423503
NM_000361	THBD	chr20:23026269-23030301	4032	14.008	11.0309	26.5418	24.2727		2.02942	0.0243465
NM_001018076	NR3C1	chr5:142657495-142784045	6410	37.119	30.8606	66.9983	71.1713		2.03252	0.0172279
NM_003463	PTP4A1	chr6:64281916-64293493	5089	71.6435	63.1519	142.851	134.329		2.0563	0.00706379
NM_003840	TNFRSF10D	chr8:22993100-23021543	3538	10.7024	11.4093	23.6992	21.8076		2.05804	0.0301844
NM_001040285	PAPD5	chr16:50186828-50269219	7971	0.662427	0.83628	1.47563	1.64755		2.08392	0.0219189
NM_006328	RBM14	chr11:66384052-66397397	5407	9.90569	11.0387	22.0215	22.2598		2.11423	0.0246822
NM_152398	OCIAD2	chr4:48887404-48908815	646	1.3559	1.81715	3.55324	3.22828		2.13722	0.0305603
NM_152405	JMY	chr5:78531924-78623038	9129	1.73127	1.4362	3.69936	3.14689		2.16143	0.0499157
NM_006350	FST	chr5:52776263-52782304	2098	11.0164	7.92024	22.1613	18.7763		2.16182	0.0414674
NM_001432	EREG	chr4:75230859-75254477	4628	45.159	32.735	81.4817	87.419		2.16834	0.0480013
NM_199320	PHF17	chr4:129730778-129796379	5771	10.3786	9.57523	22.4335	20.9904		2.17622	0.0121568
NM_153322	PMP22	chr17:15133093-15164161	1740	96.2495	81.9442	192.741	196.218		2.18279	0.0333343
NM_182485	CPEB2	chr4:15004297-15071777	6854	1.4983	1.20224	3.11545	2.78922		2.18648	0.0188551
NM_006887	ZFP36L2	chr2:43449540-43453745	3693	10.2761	9.44574	21.5628	22.2612		2.22211	0.00232483
NM_001201545	RBM15	chr1:110881944-110889303	3320	3.21194	4.10185	7.47193	8.839		2.23016	0.043303
NM_001204458	TNFRSF19	chr13:24153498-24250244	4183	0.640011	0.617993	1.35737	1.45414		2.2349	0.0312866
NM_020808	SIPA1L2	chr1:232533711-232651243	6488	0.733111	0.854579	1.76474	1.78778		2.23754	0.0333024
NM_178821	DAW1	chr2:228736326-228789026	1669	0.722672	0.981863	2.08595	1.72973		2.23855	0.0486637
NM_001037164	ARL4A	chr7:12726451-12730558	2985	7.36274	7.45034	16.2009	17.122		2.24956	0.030227
NM_203314	BDH1	chr3:197236653-197282858	3546	1.56148	1.11795	2.87994	3.17615		2.26022	0.0333071
NM_012238	SIRT1	chr10:69644426-69678147	4094	6.05194	6.13448	13.995	13.6845		2.27134	0.00791425
NM_001242598	TMEM147	chr19:36036501-36038429	673	1.17266	1.35049	2.85492	2.89988		2.2808	0.0258012
NM_153341	RNF19B	chr1:33402049-33430286	2556	3.47757	3.85671	8.78453	8.0104		2.28992	0.0225542
NM_003749	IRS2	chr13:110406183-110438914	6998	9.72054	8.09249	21.4327	20.2781		2.34159	0.00998688
NM_001258210	TSKU	chr11:76493356-76509198	2667	8.73601	7.6979	20.4913	18.0241		2.34365	0.0410391
NM_001256007	PNPLA8	chr7:108110865-108166762	4747	1.19361	1.03959	2.55865	2.71055		2.35948	0.00504248
NM_012081	ELL2	chr5:95220801-95297775	6046	21.1936	16.8691	45.8062	44.6781		2.37724	0.040023
NM_030627	CPEB4	chr5:173315330-173387313	7769	8.38943	6.80716	18.7195	17.7145		2.39751	0.0135147
NM_001267040	JARID2	chr6:15249085-15522273	5597	3.59294	5.01676	9.55161	11.1675		2.40648	0.0312866
NM_019058	DDIT4	chr10:74033676-74035797	1752	23.0131	15.6522	49.5359	43.8167		2.41438	0.0318933
NM_006931	SLC2A3	chr12:8071823-8088892	3938	5.70902	4.91236	12.0789	13.9801		2.45345	0.0468454
NM_003107	SOX4	chr6:21593971-21598849	4878	11.5154	9.55403	26.5167	25.1835		2.4538	0.00946884
NM_004973	JARID2	chr6:15246205-15522273	6097	10.1231	8.4977	21.924	23.8157		2.45638	0.00902764
NM_003748	ALDH4A1	chr1:19197923-19229293	3383	0.619704	0.692341	1.58841	1.70016		2.50645	0.00817827
NM_001731	BTG1	chr12:92534053-92539673	4680	10.5161	10.2552	25.5851	26.7032		2.51733	0.0165836
NM_001282981	TLE3	chr15:70340129-70389091	4668	6.15914	7.08009	16.5659	17.0499		2.53911	0.00839895
NM_020649	CBX8	chr17:77768175-77770915	1546	2.38804	3.02501	6.59666	7.20689		2.55005	0.0109374
NM_001453	FOXC1	chr6:1610680-1614129	3449	6.88677	5.85127	16.6406	15.9567		2.55905	0.00693099
NM_014220	TM4SF1	chr3:149086804-149095568	1691	168.778	159.202	438.624	406.523		2.57682	0.0265265
NM_021623	PLEKHA2	chr8:38758752-38831430	5641	8.56747	6.55239	21.6491	18.0875		2.62811	0.044872
NM_001283024	WDYHV1	chr8:124428964-124454480	1492	0.862395	1.34604	3.21876	2.60015		2.63486	0.0491137
NR_038459	GFOD1	chr6:13469501-13472295	1444	0.399807	0.406866	1.09972	1.05568		2.67196	0.0178566
NM_001081491	NXF1	chr11:62559597-62572964	4147	3.03871	4.74551	9.56602	11.2735		2.67715	0.0325377
NM_001066	TNFRSF1B	chr1:12227059-12269277	3675	1.36195	1.63188	4.12073	3.89614		2.6778	0.00552305
NM_001003845	SP5	chr2:171571856-171574498	1947	0.640243	0.623531	1.78941	1.6477		2.71972	0.0389086
NM_198336	INSIG1	chr7:155089485-155101945	2625	3.07289	3.94527	8.98889	10.1081		2.72108	0.0160584
NM_002866	RAB3A	chr19:18307610-18314874	1501	0.485355	0.517553	1.33596	1.40021		2.72824	0.00685402
NM_001243885	TOB1	chr17:48939586-48943715	2032	8.51336	7.63219	22.9143	21.6806		2.76206	0.00439394
NM_001674	ATF3	chr1:212781969-212794119	2075	1.7126	1.88588	4.94717	5.02585		2.77145	0.0053578
NR_047526	LOC643837	chr1:762970-778984	2692	0.979874	1.27016	3.18416	3.10748		2.79624	0.0339859
NM_001177383	CPEB2	chr4:15004297-15071777	6788	1.17492	1.3033	3.31683	3.76641		2.8582	0.0462099
NM_001030287	ATF3	chr1:212738675-212794119	1922	2.85914	3.09932	8.30276	8.75311		2.86246	0.00693361
NM_002595	CDK17	chr12:96672038-96794366	4185	9.70945	10.032	27.713	28.9852		2.87204	0.0151875
NM_001136004	MICAL3	chr22:18342920-18389652	7795	0.457983	0.560026	1.598	1.36606		2.91162	0.0429414
NM_001206	KLF9	chr9:72999512-73029573	5208	1.16652	0.868761	3.22349	2.78525		2.95229	0.0243614
NM_001097620	TMEM184A	chr7:1581870-1596066	6276	3.12436	2.53217	8.92422	7.93637		2.98073	0.0192952
NM_004089	TSC22D3	chrX:106956451-106960291	1952	3.74381	4.28339	12.0194	11.9123		2.98133	0.0171847
NM_004433	ELF3	chr1:201979689-201986315	3133	1.80724	1.6806	5.38872	5.01788		2.98368	0.0197643
NM_001278235	LMCD1	chr3:8543492-8592961	2257	0.66042	0.603985	1.79242	1.98291		2.98586	0.0337149
NM_020993	BCL7A	chr12:122459860-122499950	3714	0.649923	0.348638	1.62243	1.38422		3.01098	0.0386603
NM_019593	GPCPD1	chr20:5525079-5591672	5459	4.0675	4.17891	12.6198	12.369		3.03026	0.00246008
NM_000641	IL11	chr19:55875749-55881831	2378	9.58774	7.3455	26.6367	25.4347		3.0751	0.0136866
NM_000410	HFE	chr6:26087508-26095469	2222	2.04089	1.65893	5.79305	5.5969		3.07851	0.0100919
NM_014238	KSR1	chr17:25799035-25950718	4491	0.921097	0.775458	2.5476	2.68953		3.08692	0.00329239
NM_003655	CBX4	chr17:77806954-77813213	2649	4.29503	4.71961	13.5295	14.3891		3.09703	0.00949818
NM_000963	PTGS2	chr1:186640943-186649559	4493	1.64119	1.22227	4.64965	4.37215		3.15066	0.0109089
NM_000899	KITLG	chr12:88886569-88974250	5443	2.17358	1.50469	5.23996	6.45092		3.17836	0.0489583
NM_001282982	TLE3	chr15:70340129-70387124	4475	1.16224	1.83675	4.99444	4.60129		3.19965	0.025327
NM_012342	BAMBI	chr10:28966423-28971868	1724	2.37194	3.09136	8.18699	9.336		3.2074	0.0207434
NM_194278	ELMSAN1	chr14:74181824-74227001	8100	1.03624	0.651273	2.47292	2.95985		3.21939	0.0297965
NM_005253	FOSL2	chr2:28615778-28637516	3991	26.9442	21.5325	80.6206	78.1344		3.27487	0.0119756
NR_027165	C17orf76-AS1	chr17:16342300-16345340	934	0.468059	0.777346	1.85874	2.22957		3.28272	0.0297625
NR_028388	FUS	chr16:31191430-31206192	5084	0.753044	0.428176	2.1843	1.80681		3.3788	0.0315212
NM_001018112	FANCA	chr16:89864766-89883065	1656	1.05156	1.32544	3.90377	4.45148		3.51504	0.025872
NM_024787	RNF122	chr8:33405271-33424646	1872	0.394557	0.440766	1.62433	1.44326		3.67234	0.0397099
NM_004655	AXIN2	chr17:63524682-63557740	4232	1.61256	1.77761	6.45264	6.03949		3.68481	0.013286
NM_153321	PMP22	chr17:15133093-15165906	1818	5.14843	6.98781	24.6214	20.5901		3.72533	0.0427929
NM_004165	RRAD	chr16:66955581-66959439	1467	5.12009	4.92884	18.2839	19.6289		3.77282	0.0276776
NM_001170790	MFSD5	chr12:53645369-53648190	2039	0.309349	0.228168	1.10606	0.933554		3.79451	0.0382326
NM_002616	PER1	chr17:8043787-8055753	4709	1.54344	1.37653	5.85334	5.49377		3.88604	0.00967168
NM_014470	RND1	chr12:49250915-49259653	1665	1.21428	1.70656	5.4987	5.98391		3.93127	0.00645967
NM_003155	STC1	chr8:23699433-23712320	3877	20.9951	20.9911	79.4346	87.4817		3.9755	0.0409499
NM_199330	HOMER2	chr15:83517728-83621476	1992	0.249845	0.335846	1.23865	1.11242		4.01418	0.0114465
NM_002166	ID2	chr2:8822112-8824583	1364	4.71142	4.27119	19.147	17.7675		4.10955	0.0191156
NM_007030	TPPP	chr5:659976-693510	6022	0.295092	0.346135	1.34834	1.38652		4.26504	0.00141347
NM_001200	BMP2	chr20:6748744-6760910	3150	1.87458	1.36715	7.58204	6.36528		4.30243	0.0423173
NM_001142462	OSR2	chr8:99956630-99964326	1871	0.52113	0.92369	3.31072	3.19624		4.50365	0.0365609
NM_170735	BDNF	chr11:27676441-27681196	4755	0.341634	0.273557	1.28469	1.50708		4.53805	0.0467977
NM_173354	SIK1	chr21:44834397-44847002	4703	7.61303	7.97179	33.4793	37.3342		4.54375	0.0426941
NM_001025243	IRAK1	chrX:153275956-153285342	3334	1.77505	0.980937	6.5073	6.259		4.63221	0.0342216
NM_017791	FLVCR2	chr14:76044939-76114512	3654	0.680727	0.941454	4.30248	3.76313		4.97208	0.0236976
NM_001199455	BRD2	chr6:32939371-32949282	4602	3.21983	5.76256	23.0628	23.4926		5.18296	0.0378865
NR_026863	LINC00313	chr21:44881973-44898103	579	0.228905	0.170476	1.00811	1.12622		5.34409	0.0170438
NM_004040	RHOB	chr2:20646834-20649201	2367	6.83931	6.01472	33.9368	36.1423		5.45192	0.0117753
NM_024325	ZNF343	chr20:2462465-2489778	3629	0.404483	0.242036	1.7647	1.77835		5.48019	0.0344618
NM_005398	PPP1R3C	chr10:93388196-93392858	2573	1.67891	1.05246	8.17866	7.54123		5.75531	0.00470713
NM_000600	IL6	chr7:22766765-22771621	1184	14.2777	8.70882	73.617	61.5842		5.88176	0.0353452
NM_001253866	YME1L1	chr10:27399039-27443349	4128	0.486443	0.467028	2.82729	2.83713		5.94084	0.000258837
NM_006538	BCL2L11	chr2:111878490-111926022	4919	0.760499	1.14588	5.39378	6.09547		6.02674	0.0162765
NM_005985	SNAI1	chr20:48599512-48605420	1706	0.819173	1.29818	6.90075	5.93305		6.06125	0.0256545
NM_003877	SOCS2	chr12:93963597-93970521	2753	0.357861	0.335287	2.3419	2.09302		6.39823	0.0407368
NM_138621	BCL2L11	chr2:111878490-111926022	5099	0.558597	0.889964	4.27425	5.08114		6.4584	0.0372481
NM_033289	MID1	chrX:10413349-10588674	6349	0.623165	0.262718	2.97843	2.75294		6.46967	0.0137737
NM_017633	FAM46A	chr6:82455446-82462428	5612	2.55558	2.50025	16.6669	16.6033		6.58056	1.08402e-05
NM_003713	PPAP2B	chr1:56960418-57045257	3308	9.72545	9.50513	67.282	62.5626		6.75199	0.0268264
NM_016084	RASD1	chr17:17397752-17399709	1746	7.08842	4.68696	41.6379	45.3566		7.38783	0.00657832
NM_021732	AVPI1	chr10:99437180-99447015	1392	7.73152	6.00017	55.1325	48.0645		7.51524	0.0393283
NM_003243	TGFBR3	chr1:92145899-92351836	6467	0.67302	0.458455	4.21873	4.44943		7.66094	0.00178942
NM_001097616	GPR89C	chr1:147425566-147465755	1569	0.426236	0.00348816	1.61651	1.89572		8.17322	0.0361274
NM_001197221	PDE4D	chr5:58264865-58335339	7702	2.03507	0.839198	11.5632	13.4182		8.6914	0.0161827
NM_001161330	SSH1	chr12:109185694-109251359	2347	0.126787	0.57197	3.93376	3.32621		10.3898	0.0167517
NM_001136485	C11orf86	chr11:66742753-66744479	1185	0.29168	0.0325841	1.99109	1.54988		10.92	0.0399463
NM_001037339	PDE4B	chr1:66797792-66840262	3876	0.514301	0.295967	4.77028	4.86524		11.8918	0.00512586
NM_001284280	SMEK1	chr14:91923824-91976824	4574	0.283181	0.00140721	1.84115	1.9883		13.4561	0.0198226
NM_001198645	TRIM6	chr11:5617864-5634188	2844	0.134841	0.00512124	1.55981	1.2891		20.3548	0.030826
NM_006186	NR4A2	chr2:157180943-157189287	3531	1.32449	0.759019	32.4136	31.4315		30.6431	0.00133114
NM_002135	NR4A1	chr12:52445185-52453291	2679	0.217734	0.17767	9.16248	8.03232		43.4867	0.0425214
NM_006981	NR4A3	chr9:102584136-102629173	5634	0.331685	0.194234	17.4246	15.8414		63.2531	0.0295874
NM_001135256	RBBP4	chr1:33116958-33151812	7843	0.00334425	0.0609577	2.50975	2.47225		77.4782	0.000548358
NM_173157	NR4A1	chr12:52445185-52453291	2529	0.250477	0.000796442	21.4948	19.8081		164.374	0.0231982
NM_017964	SLC30A6	chr2:32390909-32449181	4845	0.00405526	0.00270478	1.06807	0.967426		301.107	0.0315272
NM_001193322	IKBKE	chr1:206643585-206670223	3361	0.00058678	0.00276687	1.35383	1.24165		773.927	0.0274779
NM_001190316	IP6K2	chr3:48730883-48754711	2306	1.42871e-12	1.2822e-11	1.22761	1.37451		1.82596e+11	0.0359016
NM_182720	CREM	chr10:35484054-35501886	1950	7.19709e-13	1.54296e-46	1.13728	1.21663		3.27064e+12	0.0214522
NM_002273	KRT8	chr12:53290970-53298868	1796	0	0	260.765	261.214		#DIV/0!	0.000547612
NM_199187	KRT18	chr12:53342654-53346685	1421	0	0	251.59	255.869		#DIV/0!	0.00536798
NR_045962	KRT8	chr12:53290970-53343650	2150	0	0	24.1632	20.6919		#DIV/0!	0.0491695

## Sheet: cN-II- CD73-
tracking_id	gene_id	locus	length	NT	NT	AMP	AMP		Expression ratio	p-value
NR_002581	SNORA72	chr8:99054313-99054445	132	5.31921	5.61566	0	0		0	0.0172549
NR_003069	SNORD88C	chr19:51305581-51305678	97	39.4123	41.6088	0	0		0	0.0172547
NR_037653	ST20	chr15:80191181-80216096	667	1.41304	1.46623	1.54824e-21	5.6795e-13		1.97255e-13	0.0117592
NM_001256235	PGAP2	chr11:3818953-3847601	1815	2.0945	1.85615	1.89465e-06	1.08902e-09		4.79855e-07	0.038362
NR_037714	RAD51L3-RFFL	chr17:33336130-33448541	3904	1.03743	1.03341	0.00174079	9.06989e-05		0.000884418	0.000195202
NM_020442	VARS2	chr6:30881981-30894235	3607	3.77795	4.18731	0.0067216	0.00248815		0.00115624	0.0327092
NR_104100	VPS29	chr12:110929327-110939945	1160	3.35418	3.33972	0.0404684	8.67276e-06		0.00604686	0.00123925
NM_152927	CPNE1	chr20:34213952-34252878	2106	5.18828	4.73033	0.116469	0.584819		0.0707043	0.00502248
NM_001001653	MED8	chr1:43849578-43855483	2032	1.37539	1.17317	2.58086e-05	0.215669		0.084634	0.0158681
NM_032828	ZNF587	chr19:58361180-58376491	6937	5.79805	7.15353	1.12717	0.00527643		0.0874369	0.0234148
NM_001284280	SMEK1	chr14:91923824-91976824	4574	2.67432	2.05011	0.0919014	0.504391		0.126215	0.0425106
NM_001195139	COG4	chr16:70514471-70557457	2759	1.35871	1.66881	0.000133155	0.437034		0.144398	0.0491115
NR_002911	SNORA71A	chr20:37055948-37056086	138	17.8341	14.121	0	4.66415		0.145959	0.0488156
NM_002662	PLD1	chr3:171318194-171528284	6025	1.51696	1.95167	0.546401	0.161841		0.204185	0.0426841
NR_026728	EDEM2	chr20:33703159-33735161	2129	1.24719	0.98645	0.366942	0.119148		0.217622	0.0400569
NM_001198868	CAPN1	chr11:64948685-64979477	3062	11.0469	8.84458	3.385	1.55777		0.248487	0.0372758
NM_014644	PDE4DIP	chr1:144851423-144995033	8377	1.28166	1.45929	0.316803	0.403826		0.262912	0.0250039
NM_022105	DIDO1	chr20:61536349-61569304	2833	12.9409	11.7016	2.66641	3.83732		0.263923	0.00881678
NM_001130053	EEF1D	chr8:144661866-144679845	2381	5.10156	6.28442	1.04988	2.06988		0.274	0.035475
NM_001006946	SDC1	chr2:20400557-20425194	3293	2.07562	1.81629	0.71625	0.363454		0.277423	0.0287952
NM_001018113	FANCB	chrX:14861528-14891184	3008	2.67073	3.20935	0.555905	1.12899		0.286543	0.0336705
NR_004858	POFUT2	chr21:46683842-46707811	3075	0.942551	1.12424	0.210067	0.399907		0.295131	0.0311615
NM_001193389	UNKL	chr16:1413205-1429684	3974	2.04167	1.64816	0.35262	0.75		0.298827	0.0436939
NR_040722	RBM39	chr20:34291530-34330258	2947	4.02267	4.46012	1.47009	1.09375		0.30224	0.0100916
NM_001201407	ZNF778	chr16:89284110-89295965	3608	1.2953	1.20229	0.374262	0.389045		0.305617	0.030127
NM_018188	ATAD3A	chr1:1447522-1470067	2646	2.52912	2.16917	0.648633	0.818818		0.312337	0.0364653
NM_001254736	NABP1	chr2:192542797-192553248	3448	20.4958	18.7921	7.41937	5.30573		0.323894	0.0118659
NM_032456	PCDH7	chr4:30722029-30726957	4928	2.61215	2.23829	0.525964	1.0525		0.325427	0.0453081
NM_001130987	DYSF	chr2:71693831-71913893	6772	0.937803	1.07997	0.350845	0.308357		0.326698	0.0488115
NM_144576	COQ10A	chr12:56660641-56664750	1654	1.8048	1.49725	0.400647	0.754439		0.349809	0.0461457
NR_045623	NABP1	chr2:192542861-192553248	3952	11.4646	9.75166	4.5563	2.97544		0.354998	0.0282245
NM_004083	DDIT3	chr12:57910370-57914300	911	16.4276	16.0953	6.30636	5.51139		0.363367	0.00995621
NM_022727	TRMT2A	chr22:20099388-20104818	2964	6.15188	5.32679	1.56816	2.64265		0.366838	0.0378957
NM_001171806	PAPD7	chr5:6746100-6757161	3463	2.80775	2.88015	1.11741	0.979265		0.36862	0.00662173
NM_001134772	STX16	chr20:57226308-57254582	4955	2.99956	2.736	1.28864	0.831251		0.369605	0.0358362
NM_001165252	KRTAP2-3	chr17:39215492-39216344	852	3.23419	3.50363	1.28597	1.26245		0.378226	0.0394815
NM_001130009	GEN1	chr2:17935413-17966632	6367	2.24428	2.18706	0.962381	0.720951		0.37987	0.044901
NM_004073	PLK3	chr1:45266035-45271667	2358	3.09319	3.17359	1.11179	1.30649		0.385889	0.0146405
NM_001014839	NCDN	chr1:36023392-36032380	3433	4.82629	4.27271	1.41258	2.1024		0.386304	0.0270293
NR_046165	MIRLET7DHG	chr9:96938851-96966848	1290	1.15203	1.21623	0.446879	0.512127		0.404941	0.00419709
NM_024111	CHAC1	chr15:41245635-41248717	1560	4.57328	5.57696	2.52976	1.65968		0.412743	0.047968
NM_032530	ZNF594	chr17:5082830-5095178	4877	1.96131	2.38863	1.10113	0.742276		0.423777	0.0487236
NM_018380	DDX28	chr16:68055176-68057770	2594	3.23275	3.50964	1.58425	1.30071		0.427884	0.0104104
NM_005438	FOSL1	chr11:65659691-65667997	1668	196.186	198.864	83.9552	88.4347		0.436375	0.00174858
NR_024430	MIR100HG	chr11:121959810-122073770	3082	4.31492	4.16526	1.68669	2.02388		0.437558	0.0208752
NM_001166304	PIGX	chr3:196439244-196462876	3093	1.00295	1.10679	0.552794	0.375492		0.44	0.0460916
NM_001035005	C18orf32	chr18:47007547-47013644	1653	1.19494	1.03411	0.61082	0.406387		0.456341	0.0477421
NM_032924	ZNF3	chr7:99667593-99679387	2840	4.95331	5.21513	2.46779	2.23164		0.462158	0.004316
NM_001267699	RPS3A	chr4:152020724-152025357	1581	1.36351	1.61626	0.791594	0.60775		0.469615	0.044355
NM_003083	SNAPC2	chr19:7985193-7988136	1550	3.06039	2.90981	1.26884	1.60284		0.481002	0.0365762
NM_001033506	CSTF3	chr11:33162976-33183037	749	1.84399	1.68611	0.719106	0.979256		0.481109	0.0409994
NM_005447	RASSF9	chr12:86198330-86230318	1796	1.13961	1.26535	0.670819	0.493311		0.484054	0.037032
NM_006779	CDC42EP2	chr11:65082288-65089900	2023	11.0573	12.0911	5.92442	5.28893		0.484411	0.0181415
NM_153210	USP43	chr17:9548853-9633003	4164	1.37731	1.46759	0.706226	0.691487		0.491305	0.035076
NR_034120	LOC646329	chr7:130565750-130598069	2228	1.23638	1.07686	0.607586	0.533528		0.493297	0.0490373
NM_001010982	AFMID	chr17:76183397-76203782	1730	9.63596	9.03257	3.96301	5.24863		0.493431	0.0484948
NM_001694	ATP6V0C	chr16:2563870-2570224	1180	6.29151	6.78993	3.53954	2.93718		0.495108	0.0152055
NM_001135256	RBBP4	chr1:33116958-33151812	7843	2.2539	1.79638	4.38694	3.72174		2.002	0.0474962
NM_002039	GAB1	chr4:144257982-144395718	7820	0.96131	1.11515	2.21677	1.95297		2.0081	0.0352024
NR_037605	GAS5-AS1	chr1:173832385-173833079	694	0.829871	0.741334	1.65109	1.53595		2.0284	0.00996168
NM_002360	MAFK	chr7:1570367-1582679	3350	11.0367	8.41865	21.0981	19.8357		2.10399	0.0405776
NM_014220	TM4SF1	chr3:149086804-149095568	1691	127.036	131.562	270.876	273.799		2.10626	0.00093985
NM_030915	LBH	chr2:30454396-30482899	2938	1.25854	1.43739	3.05391	2.76483		2.15834	0.0200692
NM_194429	FGFR1OP	chr6:167412804-167455906	3676	0.650182	0.626749	1.43843	1.34702		2.18136	0.0285278
NR_104018	PMP22	chr17:15133093-15168674	1649	0.946787	1.052	2.31667	2.27794		2.2987	0.0128103
NM_203417	RCAN1	chr21:35888783-35986745	2274	0.933189	1.18381	2.47537	2.39367		2.29997	0.0391542
NM_001127585	ING4	chr12:6759703-6772308	1376	1.03623	0.808676	2.08735	2.20774		2.32808	0.0245995
NM_005398	PPP1R3C	chr10:93388196-93392858	2573	1.36002	1.1849	3.18292	2.83167		2.36337	0.0300132
NM_001025604	ARRDC2	chr19:18111943-18124911	2525	2.53281	2.69453	6.2207	6.26836		2.38918	0.00806184
NM_017633	FAM46A	chr6:82455446-82462428	5612	3.00774	2.83341	7.09716	6.90406		2.397	0.00107491
NM_130472	MADD	chr11:47291198-47351582	5710	4.22175	4.12161	9.87897	10.5565		2.44931	0.0320611
NM_006286	TFDP2	chr3:141663269-141747507	9434	0.37972	0.460524	1.03589	1.0255		2.45332	0.0390373
NM_001130986	DYSF	chr2:71693831-71913893	6616	1.40028	0.932993	3.15512	2.82344		2.56231	0.0305597
NM_001145373	OTUD1	chr10:23728197-23731310	3113	5.65607	4.63173	12.5933	14.8036		2.66305	0.0457041
NM_001040098	MOSPD3	chr7:100210052-100213000	1020	2.40422	2.67233	7.20261	7.69316		2.93423	0.00909857
NR_026717	STK19	chr6:31938951-31949223	1805	0.426221	0.360917	1.25404	1.08483		2.97136	0.0428926
NM_001282529	UBAP2	chr9:33921690-34048947	3970	1.08074	1.82498	4.07551	4.81145		3.05844	0.0292917
NM_182646	CPEB2	chr4:15004297-15071777	6764	1.08829	1.34414	3.71762	3.79097		3.08687	0.0214428
NM_139279	MCFD2	chr2:47129008-47143007	4186	2.36213	2.4937	7.91525	7.25515		3.12416	0.0339854
NM_001257137	ITCH	chr20:32951040-33099198	6524	0.295014	0.427364	1.08701	1.26111		3.25054	0.0212481
NM_001015881	TSC22D3	chrX:106956451-106959711	1747	0.494374	0.281473	1.44935	1.29438		3.53643	0.0222583
NM_021732	AVPI1	chr10:99437180-99447015	1392	13.797	10.0905	44.2932	41.4545		3.58965	0.00724687
NM_001202233	NR4A1	chr12:52416615-52453291	2590	0.638069	0.515242	2.03314	2.2162		3.68447	0.00839997
NM_003713	PPAP2B	chr1:56960418-57045257	3308	3.8899	4.22373	14.3044	15.8661		3.7185	0.0369464
NM_001198525	TCF7L2	chr10:114710008-114927436	4091	0.48194	0.630462	2.17171	2.01523		3.76387	0.00494149
NM_001197221	PDE4D	chr5:58264865-58335339	7702	1.38714	2.07832	6.86287	6.60878		3.88741	0.0251441
NM_001100122	SBNO2	chr19:1107632-1132273	4593	0.918233	0.431354	2.85451	2.47309		3.94758	0.0267522
NM_001198531	TCF7L2	chr10:114710008-114927436	3948	0.544997	0.98401	3.57802	2.91422		4.24605	0.0346002
NM_004406	DMBT1	chr10:124320180-124403252	5802	0.567217	0.781399	3.01836	2.7825		4.30134	0.00527067
NM_001037339	PDE4B	chr1:66797792-66840262	3876	0.400371	0.287786	1.55112	1.65705		4.66197	0.00380155
NR_037652	ST20	chr15:80191181-80216096	645	0.607488	0.300831	1.98492	2.28675		4.70283	0.0159868
NM_001197222	PDE4D	chr5:58264865-58335339	7788	0.89813	0.721212	4.2861	3.64877		4.90006	0.0487314
NR_027638	ADAM9	chr8:38854504-38962779	3956	0.973784	0.925982	5.29581	5.73485		5.80633	0.0287714
NM_001204848	TNFAIP8L2-SCNM1	chr1:151129104-151142773	1948	0.00484962	1.05325	3.45556	4.46446		7.48514	0.0422593
NM_174969	ST3GAL3	chr1:44173203-44396837	2215	0.36168	0.00023103	1.69948	2.00125		10.2255	0.0209891
NM_001278618	PTPN1	chr20:49126857-49201300	3472	0.602436	0.0586417	3.38545	3.8356		10.9231	0.0126839
NM_182648	BAZ1A	chr14:35221936-35344853	5920	0.000242016	0.549046	3.09823	4.04349		13.0018	0.0432553
NM_001256692	MELK	chr9:36572858-36677680	2160	0.863812	0.00208472	5.2589	6.37585		13.4366	0.019881
NM_001248008	SKIL	chr3:170077410-170114637	7196	0.341761	0.000551199	2.51757	2.65262		15.1037	0.0239425
NM_002135	NR4A1	chr12:52445185-52453291	2679	0.59268	2.05034e-05	4.76061	4.26054		15.2204	0.00920659
NM_001008539	SLC7A2	chr8:17354596-17428077	7571	0.665742	0	9.10246	7.67442		25.2003	0.0268736
NM_006981	NR4A3	chr9:102584136-102629173	5634	0.377253	0.162218	13.8668	11.8277		47.6291	0.0491828
NR_046421	IDNK	chr9:86237963-86259045	1006	0.000729313	0.00102009	1.9164	2.07319		2280.54	0.0250166
NM_002295	RPSA	chr3:39448203-39454032	1146	0.000318079	0.000321332	1.04043	1.15601		3435.1	0.0334788
NM_001146258	PIP4K2C	chr12:57984941-57997211	2930	0.000618718	0.000233611	1.85359	2.07603		4610.45	0.0360053
NR_029605	MIR7-1	chr9:86584662-86584772	110	0	0	11.6855	11.8159		#DIV/0!	0.00353232
