# Supplementary material for: Transcriptional and Metabolic Investigation in 5′-Nucleotidase Deficient Cancer Cell Lines
Source: Cells. 2021 Oct 28;10(11):2918. doi: 10.3390/cells10112918 (PMC8616413; doi:10.3390/cells10112918)
Supplement: Supplementary file 1 [file cells-10-02918-s001.zip › Supplementary Table S6.xlsx]

## Sheet: Feuil1
	Cell line	Condition	Methylhippuric acid	α-ketoglutarate	Acetylcarnitine	Acetylcholine	Aminoisobutyric acid	Aspartic acid	Citric acid	Fumaric acid	Glutamic acid	Isocitric acid	Lactic acid	Malic acid	Pantothenic acid	Pyroglutamic acid	Succinic acid	Oxoglutaric acid	Aconitic acid	Adenosine	Alanine	Allantoin	Adenosine monophosphate	Arginine	Asparagine	Betaine = trimethylglycine	Biotin	Carnitine	Choline	Phosphocholine	Citrulline	Cytidine monophosphate	Creatine	Creatinine	Deoxycarnitine	Fructose-1,6-bisphosphate	Glutamine	Oxidized glutathione	Reduced glutathione	Glycero-3-phosphocholine	Guanosine	Histidine	Hypoxanthine	Inosine monophosphate	Inosine	Isoleucine	Leucine	Homocysteine	Lysine
Means	cN-II+/CD73+	NT	0.0508516	0.136495	1.21865	0.0568367	1.56461	7.01594	0.812357	0.170733	28.3873	0.0224328	12.4032	1.29175	0.249341	47.4495	0.748242	0.11337	0.0126188	3.40669	3.76323	0.0158336	0.598894	16.7183	1.25471	18.2207	0.0312528	3.00856	0.843896	2.96613	0.527067	0.116725	1.81545	4.21888	0.547727	1.59193	36.2448	1.05289	2.33486	48.5165	0.0806382	0.968639	1.40451	0.0611625	0.250941	5.10672	5.99598	0.00246639	2.6467
	cN-II+/CD73+	Ado	0.0899142	0.0608976	1.47159	0.0758535	1.77252	15.2926	0.804587	0.138411	35.6218	0.0176158	11.6168	1.16093	0.31736	60.8298	1.00413	0.110608	0.00905459	322.62	5.92543	0.0234554	0.350757	24.7201	2.66916	31.2423	0.0536865	3.98254	1.97262	3.55001	0.957125	0.194619	2.3328	5.40629	0.756025	2.5682	62.7035	1.74155	2.67495	61.7306	0.162339	1.8177	11.7575	0.044456	9.12615	8.99166	10.7688	0.0027827	5.25132
	cN-II+/CD73+	AMP	0.062526	0.103531	1.17805	0.0611456	1.78423	9.93775	0.761053	0.155281	33.6675	0.0191321	10.2083	1.22355	0.299391	52.841	0.830315	0.105624	0.010418	24.4905	5.19732	0.019775	1.32396	20.6851	2.56532	21.6738	0.0398232	3.52996	1.17511	3.33003	0.757889	0.171181	1.88439	4.70146	0.593842	2.03923	51.5183	1.36493	2.40932	52.6508	0.0890464	1.31002	5.31185	0.126749	3.41121	7.06111	8.41332	0.00637029	3.91945
	cN-II-/CD73+	NT	0.0600791	0.146778	0.794788	0.0779754	2.26912	8.46594	0.898155	0.145195	40.7965	0.0206181	18.3403	1.15025	0.097433	60.8154	0.950008	0.131613	0.0131965	4.0883	6.35629	0.0224049	0.463266	19.3095	2.3543	23.7993	0.0237796	3.20554	1.16197	3.93703	0.791568	0.19939	2.27468	5.817	0.772314	2.56098	51.4243	0.884199	1.88221	47.0563	0.202673	1.39201	1.54911	0.167499	0.229146	6.93851	7.90789	0.00328535	2.81577
	cN-II-/CD73+	Ado	0.0608344	0.069922	0.768989	0.0817211	2.88285	13.581	0.608079	0.115276	46.5771	0.0129651	11.6616	0.894231	0.0835707	52.7501	0.772754	0.0900047	0.00665297	232.642	9.80924	0.0221166	0.972338	22.304	5.1757	25.6417	0.024173	3.90495	2.50702	4.1227	0.844319	0.309473	2.38797	5.02369	0.863352	3.28443	83.8465	0.825181	1.98336	47.9084	0.352962	1.76673	5.6618	0.225028	4.95085	8.50246	9.61752	0.00266399	3.51099
	cN-II-/CD73+	AMP	0.0481109	0.0874755	0.632375	0.0755579	2.23271	10.9253	0.633353	0.0960381	44.236	0.013402	13.7782	0.734446	0.0743448	66.9872	0.778705	0.0919977	0.00909173	26.8477	8.0436	0.0238879	0.881733	21.9701	3.75473	18.0063	0.0232648	3.29968	1.42286	3.16546	0.865261	0.269166	2.20151	7.02766	0.864836	2.11997	66.452	1.34529	1.71879	61.8361	0.320529	1.76396	4.306	0.336953	2.72499	7.86481	9.055	0.00495896	2.4545
	cN-II+/CD73-	NT	0.085246	0.236011	3.5011	0.106633	2.83527	9.54816	1.23624	0.212725	49.4498	0.0310976	23.9511	1.60135	0.279666	74.5146	1.08881	0.189797	0.0175084	5.2463	5.93851	0.0203926	0.480299	23.4473	1.82506	29.695	0.038837	5.70204	1.23742	4.56101	0.721185	0.211103	4.24521	7.59598	1.04516	3.66504	50.6757	1.46727	3.09908	78.8754	0.0554206	1.51171	1.89829	0.108724	0.310447	7.40604	8.48583	0.00357286	3.71639
	cN-II+/CD73-	Ado	0.0768501	0.138778	3.26749	0.124008	3.08048	13.2682	1.20153	0.163327	56.0758	0.0298639	14.1318	1.31987	0.293566	66.3356	0.898863	0.171945	0.0159879	264.048	7.63273	0.0244035	0.880424	22.0895	3.4959	25.5886	0.0410496	7.0621	2.17005	5.34002	1.61389	0.335393	4.25593	6.91338	1.32787	4.39788	63.1857	2.46753	4.09197	67.6385	0.128081	1.4954	17.4523	0.0770489	13.2567	7.80488	8.93074	0.00346617	3.04079
	cN-II+/CD73-	AMP	0.075674	0.146496	3.23341	0.117535	2.44382	9.25658	0.954447	0.149921	49.7073	0.024011	13.6802	1.21071	0.287667	74.4395	0.896964	0.137622	0.0112822	6.36444	6.08238	0.0227522	5.43855	22.8974	1.94252	20.1516	0.038158	6.3057	1.30855	4.56976	0.80461	0.264755	4.19943	7.61688	1.24964	3.5533	51.0246	1.93796	3.31504	63.5448	0.0730154	1.76832	2.99537	0.144339	1.35683	7.56487	8.80065	0.00772252	2.19207
	cN-II-/CD73-	NT	0.109598	0.155931	1.32021	0.0831262	2.53091	9.72663	1.07149	0.159669	49.1402	0.0271613	20.755	1.29882	0.226183	62.9264	1.31662	0.143418	0.0146627	4.50845	7.82599	0.0325112	0.862772	31.1591	4.0389	31.5378	0.0446776	3.53354	1.88427	4.80171	1.14384	0.283634	2.81217	5.789	0.759103	2.29121	96.466	0.976079	3.03838	40.6814	0.0522624	1.75308	2.66632	0.286898	0.55372	10.3293	12.6749	0.00450187	6.20118
	cN-II-/CD73-	Ado	0.0715374	0.0777969	1.24918	0.0778628	2.66006	11.4073	0.845856	0.132342	47.8841	0.0211787	12.9281	1.09003	0.217233	39.8179	0.916288	0.114268	0.00959069	344.639	7.82998	0.0228156	0.929062	25.5301	4.52632	29.3719	0.0360596	4.13949	2.45288	4.60577	0.926203	0.345222	2.78418	4.32397	0.737058	2.85887	84.7156	0.799204	3.59885	37.7958	0.132085	1.52962	11.8638	0.262459	6.10919	9.22124	10.7834	0.00433439	4.66813
	cN-II-/CD73-	AMP	0.1034	0.0832035	1.47844	0.0807115	2.46867	12.1428	0.859692	0.116183	50.3063	0.0147605	14.3417	0.911375	0.235946	75.9906	1.20429	0.121103	0.009602	4.54193	7.56722	0.027597	8.92801	31.2519	3.77231	47.5562	0.0400728	3.79003	1.92822	4.88861	1.18881	0.318175	3.24912	7.81293	0.779426	3.62344	96.6974	1.09084	2.86485	45.7801	0.0800837	2.13739	3.69864	1.90177	0.835561	10.9755	12.5668	0.00462506	5.7231
SD	cN-II+/CD73+	NT	0.0310209	0.0875175	0.398083	0.0195246	0.235087	2.12269	0.268061	0.0662411	2.95287	0.00578368	8.03725	0.48685	0.112751	52.1603	0.0860733	0.055522	0.00587281	3.10501	0.373357	0.00482545	0.712848	4.30572	0.815983	20.6325	0.00349137	0.276646	0.33462	1.05348	0.10178	0.0273615	0.443622	4.33399	0.332398	1.06361	17.3885	1.18289	0.998831	64.2211	0.0290727	0.445457	0.734678	0.0366371	0.128303	1.36161	1.82917	0.000699468	3.02299
	cN-II+/CD73+	Ado	0.0595502	0.0136225	0.201588	0.0156262	0.706756	4.5381	0.0811494	0.012362	2.97948	0.00545688	3.64328	0.189636	0.13735	67.4918	0.296116	0.0142854	0.00221529	87.5892	1.38383	0.00563795	0.0618856	7.72105	1.93305	40.6496	0.00987075	0.316918	0.379201	1.48466	0.205136	0.0427275	0.662149	5.82677	0.375502	1.39625	27.8409	1.96815	1.17352	71.8366	0.0617346	0.865323	2.55794	0.0213841	1.60697	2.57072	3.12873	0.00118843	6.60537
	cN-II+/CD73+	AMP	0.0277372	0.0516411	0.334537	0.0214079	0.686423	2.81922	0.196743	0.0528042	9.42484	0.00786118	2.91638	0.407655	0.145161	58.751	0.195225	0.0217989	0.00366164	2.48125	1.53598	0.00478941	0.144924	6.20801	2.12788	25.398	0.00750492	0.944581	0.278473	1.30757	0.193729	0.073624	0.567557	4.84047	0.395017	1.31861	17.2282	1.58787	1.20177	75.2181	0.0353874	0.628921	1.23642	0.118292	0.901577	1.55567	2.12752	0.00402482	4.65967
	cN-II-/CD73+	NT	0.0535062	0.0835446	0.278288	0.0214369	0.655161	3.53546	0.356361	0.0986572	7.33198	0.00696424	14.5744	0.7514	0.0531144	67.6598	0.399134	0.0629771	0.00873485	2.15703	1.52797	0.00764138	0.230168	6.10582	1.06156	27.8801	0.00629815	0.830286	0.349425	2.10285	0.243352	0.0617176	0.709802	6.0818	0.370472	1.98997	20.8962	0.998441	0.786353	58.3599	0.111396	0.764274	1.49369	0.129657	0.272662	2.37688	2.76139	0.00080941	3.84187
	cN-II-/CD73+	Ado	0.0489949	0.0298391	0.172831	0.0122209	0.598795	3.40006	0.165984	0.0361126	3.95225	0.0046234	2.59875	0.200977	0.0420445	58.1911	0.328968	0.0252648	0.00239252	39.2207	2.15799	0.00659558	0.775703	5.41597	3.00587	29.8696	0.00666874	0.738424	0.223319	1.50811	0.128665	0.0674788	0.551673	5.32481	0.420849	2.06146	28.2141	0.918916	0.658253	54.8095	0.120783	0.704196	0.55925	0.153855	0.897241	2.49131	2.59141	0.000961038	4.17181
	cN-II-/CD73+	AMP	0.0223311	0.0156998	0.091363	0.0222927	0.754702	3.42618	0.122488	0.0371538	10.7097	0.00352863	2.61613	0.219226	0.0240239	61.9626	0.225636	0.0128846	0.00351672	9.60893	2.22398	0.00962905	0.353708	6.48715	2.55737	30.1293	0.00579035	0.764248	0.405399	1.22821	0.251648	0.0351266	0.621687	6.36681	0.501264	0.79911	22.7844	1.17039	0.672544	55.9289	0.147653	0.783175	2.25316	0.273967	1.53452	1.90887	2.57189	0.00093911	4.12062
	cN-II+/CD73-	NT	0.0781421	0.16494	1.90377	0.0501081	1.55113	3.91983	0.610848	0.127573	21.6319	0.0174268	24.2706	0.97528	0.162496	90.8788	0.508697	0.103669	0.0118371	4.75813	3.03584	0.0095343	0.232999	8.27708	1.15391	39.7096	0.0140154	2.26129	0.431616	2.63012	0.240026	0.103304	2.25827	8.11102	0.710718	2.30757	27.5849	1.65968	1.97495	111.571	0.043038	0.96425	1.85895	0.0789975	0.272927	2.98482	3.66128	0.00166916	5.52915
	cN-II+/CD73-	Ado	0.0420564	0.0892795	1.42927	0.0597261	1.10904	4.09025	0.259905	0.076481	24.1902	0.0118179	3.50117	0.616421	0.123394	75.0124	0.202637	0.0528506	0.00308064	166.532	1.16308	0.00730859	0.744189	6.25718	2.70766	29.4798	0.0074909	2.41928	0.479482	2.94681	1.45108	0.164672	2.08658	7.81578	0.951993	2.98243	26.8076	3.12578	2.94317	93.0651	0.027392	0.688572	13.1089	0.0587566	6.87419	2.19205	2.71123	0.00147228	3.80544
	cN-II+/CD73-	AMP	0.0403051	0.101823	1.82337	0.0571036	1.11744	2.24415	0.394212	0.0717126	22.5265	0.0122499	6.03934	0.583523	0.104802	94.3174	0.278365	0.0492292	0.0033783	4.49251	2.70808	0.0109176	2.86106	8.68143	0.785967	24.1425	0.0146125	2.23627	0.526089	2.67313	0.432675	0.128143	2.22665	9.07748	0.915549	2.65766	19.4315	2.39054	2.10729	88.0217	0.0461811	1.5918	1.07142	0.11005	0.707736	2.83492	3.24516	0.00332759	2.53911
	cN-II-/CD73-	NT	0.131397	0.0888536	0.437921	0.0262895	0.813473	7.36015	0.443768	0.0837001	16.1967	0.0137679	13.4815	0.663322	0.145906	67.6577	0.888771	0.052563	0.00821302	3.57143	5.23762	0.0158766	0.342461	20.6928	3.90416	46.3124	0.0267649	1.25002	1.15333	3.241	0.763248	0.0994562	1.38377	5.54839	0.257423	1.09295	98.9573	1.09655	2.35217	47.893	0.0131455	0.741607	3.2793	0.203792	0.81341	7.88405	10.1397	0.00184738	9.84551
	cN-II-/CD73-	Ado	0.0474612	0.0550356	0.526944	0.0145822	1.4073	4.97667	0.259383	0.0635767	14.4391	0.0112085	1.72411	0.67587	0.137301	41.6765	0.442293	0.0238969	0.00227101	238.491	2.95829	0.0099415	0.3906	14.6573	3.46497	33.5977	0.0204616	1.65298	0.665698	2.94257	0.398529	0.140782	1.23229	3.93902	0.190536	2.62093	45.486	0.871232	2.55997	44.9586	0.0621663	0.149796	8.90136	0.282975	1.80457	4.3289	5.09364	0.00283855	5.48848
	cN-II-/CD73-	AMP	0.0849488	0.032723	0.559086	0.0169156	0.804431	7.29944	0.236201	0.0472586	11.6428	0.00170651	5.86854	0.374787	0.116539	86.4071	0.717132	0.0323655	0.00332807	3.03224	2.26142	0.0135884	5.01896	12.3989	2.34938	66.8205	0.014643	1.00961	0.73474	3.5786	0.416523	0.146517	1.31159	8.77045	0.309479	2.85301	62.4656	1.23318	1.52961	52.8403	0.0183035	1.11406	2.17439	1.71379	0.780877	4.94677	5.63496	0.00171706	9.07379
[truncated: 26 more columns]
