# Supplementary material for: Transcriptional and Metabolic Investigation in 5′-Nucleotidase Deficient Cancer Cell Lines
Source: Cells. 2021 Oct 28;10(11):2918. doi: 10.3390/cells10112918 (PMC8616413; doi:10.3390/cells10112918)
Supplement: Supplementary file 1 [file cells-10-02918-s001.zip › Supplementary Table S7.xlsx]

## Sheet: cN-II+ CD73+
tracking_id	gene_id	locus	length	NT	NT	Adenosine	Adenosine		Expression ratio	p-value
Pyruvate metabolism
NM_001173456	PDHA1	chrX:19362010-19379825	3279	4.67193	4.21435	6.13208	5.67738		1.32895	0.045411
Citrate cycle
NM_004168	SDHA	chr5:218355-256814	2389	20.1752	17.9388	26.6732	24.3836		1.33958	0.05611
Glycerophospholipid metabolism
NM_000365	TPI1	chr12:6976692-6980110	1351	363.22	348.778	437.91	431.659		1.22131	0.0306137
NM_001166112	PNPLA6	chr19:7599127-7626653	4508	1.37052	1.21687	1.9185	1.80587		1.43943	0.0329035
NM_001166114	PNPLA6	chr19:7600588-7626653	4389	11.4848	9.95131	15.8547	14.6806		1.42448	0.0478611
Urea cycle/Arginine Biosynthesis
NM_005271	GLUD1	chr10:88809958-88854776	3476	52.3069	55.7588	61.6579	64.1399		1.16409	0.062366
NM_001122633	CPS1	chr2:211342405-211543831	5725	0.705777	0.779974	1.1173	1.15509		1.52946	0.0263919
Tyrosine metabolism
NM_000137	FAH	chr15:80445232-80478924	1797	22.3494	23.8438	27.0834	28.8797		1.2115	0.0557506
tracking_id	gene_id	locus	length	NT	NT	AMP	AMP		Expression ratio	p-value
Cys et Meth metabolism
NM_001902	CTH	chr1:70876900-70905534	2140	11.6428	9.75706	23.3183	19.7938		2.0146	0.0559165
Valine, leucine & isoleucine metabolism
NM_001178091	BCAT1	chr12:24962957-25102393	9561	4.71516	5.3899	3.8068	3.04805		0.678358	0.0868081
Citrate cycle
NM_001282386	IDH1	chr2:209100950-209119182	2303	3.67289	3.64833	9.73447	8.58938		2.50284	0.0659071
Glycerophospholipid metabolism
NM_000365	TPI1	chr12:6976692-6980110	1351	363.22	348.778	404.045	395.289		1.12266	0.05224
NM_000408	GPD2	chr2:157292899-157442915	5803	18.8436	17.6199	26.0551	24.0758		1.37482	0.0416484
NM_019593	GPCPD1	chr20:5525079-5591672	5459	3.58476	4.05366	10.6278	11.9953		2.96175	0.0377954
NM_000229	LCAT	chr16:67973786-67978015	1354	3.62151	3.85585	1.68424	1.82513		0.469333	0.0100213

## Sheet: cN-II+ CD73-
tracking_id	gene_id	locus	length	cN-II+/CD73+	cN-II+/CD73+	cN-II+/CD73-	cN-II+/CD73-		Expression ratio	p-value
Purine metabolism
NM_002047	GARS	chr7:30634180-30673648	2749	167.682	162.516	140.172	129.6		0.817001	0.0667295
Hexaminose pathway / Amino sugar & nucleotide sugar metabolism
NM_198066	GNPNAT1	chr14:53241910-53258386	3928	36.0187	34.4614	31.9412	32.7229		0.91748	0.118102
Valine, leucine & isoleucine metabolism
NM_001178091	BCAT1	chr12:24962957-25102393	9561	4.71516	5.3899	1.43076	2.36151		0.375284	0.0385568
NM_001178093	BCAT1	chr12:24962957-25056009	9268	20.2074	17.5173	13.898	12.4794		0.699208	0.0975509
NM_005504	BCAT1	chr12:24962957-25102393	9672	0.476767	0.104681	2.52023	2.91097		9.34082	0.0122435
NM_004092	ECHS1	chr10:135175986-135186908	1329	68.5275	68.1899	57.2051	59.6351		0.854611	0.0726602
NM_001918	DBT	chr1:100652477-100715409	10815	3.02327	2.81815	3.67052	3.98069		1.30982	0.0522859
Pyruvate metabolism
NM_001173456	PDHA1	chrX:19362010-19379825	3279	4.67193	4.21435	6.82309	7.86679		1.6531	0.0746725
Lysine degradation metabolism
NM_004092	ECHS1	chr10:135175986-135186908	1329	68.5275	68.1899	57.2051	59.6351		0.854611	0.0726602
Citrate cycle
NM_002197	ACO1	chr9:32384600-32450832	3548	102.196	93.0819	52.8477	51.8876		0.53634	0.0612982
Urea cycle/arginine biosynthesis
NM_054012	ASS1	chr9:133320093-133376661	1786	19.0086	14.6247	8.79669	5.7474		0.432431	0.0827239
tracking_id	gene_id	locus	length	NT	NT	Adenosine	Adenosine		Expression ratio	p-value
Carnitine metabolism
NM_001257363	CRAT	chr9:131857072-131873070	2865	1.465	1.73094	4.84638	5.20917		3.14635	0.00606119
Citrate cycle
NM_004077	CS	chr12:56665482-56694175	2976	54.0958	58.6155	64.221	66.9983		1.16421	0.0948999
NM_001244883	DLST	chr14:75348593-75358594	1229	1.40527	1.60969	0.775738	0.360778		0.376959	0.091724
NM_001199111	MDH1	chr2:63816284-63834330	1445	60.7212	61.7355	88.977	85.2657		1.42289	0.0332342
Glycerophospholipid metabolism
NM_000365	TPI1	chr12:6976692-6980110	1351	343.644	348.278	454.423	443.246		1.29736	0.0160051
NM_006090	CEPT1	chr1:111682832-111727724	2213	10.3534	8.82749	14.5004	13.8302		1.47702	0.0674828
NM_001166114	PNPLA6	chr19:7600588-7626653	4389	11.4768	12.5757	17.3496	18.0644		1.47236	0.0203531
Arginine & Proline metabolism
NM_133491	SAT2	chr17:7529555-7531194	963	24.9588	27.3758	32.1258	31.0389		1.20694	0.097772
Urea cycle/Arginine biosynthesis
NM_005271	GLUD1	chr10:88809958-88854776	3476	56.2386	58.4893	68.3923	70.2039		1.20804	0.0163384
Tyrosine metabolism
NM_145870	GSTZ1	chr14:77787229-77797940	1335	24.92	20.7427	33.916	30.4576		1.40976	0.0784061
tracking_id	gene_id	locus	length	NT	NT	AMP	AMP		Expression ratio	p-value
Cys et Meth metabolism
NM_001902	CTH	chr1:70876900-70905534	2140	9.56149	10.2859	27.2042	24.3237		2.59621	0.0454491
Pantothenate & CoA metabolism
NM_021823	PPCDC	chr15:75315926-75343067	2219	2.32971	2.49456	1.84506	1.74601		0.744376	0.0375558
Valine, leucine, isoleucine metabolism
NM_000017	ACADS	chr12:121163570-121177811	1917	3.45955	3.5885	4.43423	4.18665		1.22316	0.0546274
Glycerophospholipid metabolism
NM_000408	GPD2	chr2:157292899-157442915	5803	16.8508	19.2974	28.0493	25.238		1.47413	0.0457714
NM_007069	PLA2G16	chr11:63341943-63381909	1385	22.3906	20.0372	27.7952	26.3845		1.27699	0.0709298
NM_019593	GPCPD1	chr20:5525079-5591672	5459	3.04741	4.4049	9.429	10.7764		2.71129	0.0217644

## Sheet: cN-II- CD73+
tracking_id	gene_id	locus	length	cN-II+ / CD73+	cN-II+ / CD73+	cN-II- / CD73+	cN-II- / CD73+		Expression ratio	p-value
Purine metabolism
NM_002047	GARS	chr7:30634180-30673648	2749	167.682	162.516	108.677	105.517		0.648684	0.00611115
Hexaminose pathway / Amino sugar & nucleotide sugar metabolism
NM_198066	GNPNAT1	chr14:53241910-53258386	3928	36.0187	34.4614	44.6525	41.5981		1.22376	0.0747594
NM_002056	GFPT1	chr2:69546900-69614386	8649	19.7028	16.8968	13.0205	10.0708		0.630917	0.0803435
Gly, Ser, thr metabolism
NM_006623	PHGDH	chr1:120254418-120286849	2015	1.34378	1.16312	1.94341	1.6768		1.4441	0.0890776
Cys et Meth metabolism
NM_001902	CTH	chr1:70876900-70905534	2140	11.6428	9.75706	6.14852	5.26567		0.533377	0.0763629
Valine, leucine, isoleucine metabolism
NM_001918	DBT	chr1:100652477-100715409	10815	3.02327	2.81815	4.58755	4.40318		1.53913	0.0078928
NM_006111	ACAA2	chr18:47309873-47340251	1934	12.504	10.0941	18.9547	20.1953		1.73245	0.049251
Pyruvate metabolism
NM_000284	PDHA1	chrX:19362010-19379825	3372	20.2138	20.9739	14.2405	14.6862		0.702314	0.0113017
NM_001173454	PDHA1	chrX:19362010-19379825	3486	2.90274	3.55914	1.75563	1.4202		0.491472	0.0779858
NM_001173456	PDHA1	chrX:19362010-19379825	3279	4.67193	4.21435	3.04281	3.12549		0.694137	0.0973531
Lysine degradation metabolism
NM_000108	DLD	chr7:107531585-107561643	3579	35.1453	35.1723	28.9701	29.1807		0.826974	0.00979011
Citrate cycle
NM_002197	ACO1	chr9:32384600-32450832	3548	102.196	93.0819	64.6679	58.9783		0.633181	0.0334784
Glycerophospholipid metabolism
NM_000365	TPI1	chr12:6976692-6980110	1351	363.22	348.778	490.366	490.463		1.37757	0.0341597
NM_178819	AGPAT6	chr8:41435706-41482520	6310	13.364	13.4596	16.936	16.8726		1.26041	0.000676837
NM_001128203	PLA2G16	chr11:63341943-63381941	1101	25.6498	22.9892	32.3371	30.5015		1.29194	0.059354
Urea cycle/ Arginine biosynthesis
NM_005271	GLUD1	chr10:88809958-88854776	3476	52.3069	55.7588	78.1814	78.6334		1.45111	0.0417468
NM_001122633	CPS1	chr2:211342405-211543831	5725	0.705777	0.779974	1.61024	1.39944		2.0257	0.0617053
NM_054012	ASS1	chr9:133320093-133376661	1786	19.0086	14.6247	3.58114	2.36391		0.176761	0.081329
Nicotine & Nicotanamide
NM_015039	NMNAT2	chr1:183217371-183387634	5560	2.30904	0.926669	5.79063	6.42752		3.77603	0.0584342
NM_018161	NADSYN1	chr11:71164216-71212581	2430	13.767	12.5763	16.4151	15.121		1.19712	0.0988988
Tyrosine metabolism
NM_001513	GSTZ1	chr14:77787705-77797940	1425	1.02815	0.603487	1.50664	1.86715		2.06773	0.0917928
NM_000137	FAH	chr15:80445232-80478924	1797	22.3494	23.8438	17.3695	18.4206		0.774792	0.0374511
tracking_id	gene_id	locus	length	NT	NT	Adenosine	Adenosine		Expression ratio	p-value
Gly, Ser, thr metabolism
NM_058179	PSAT1	chr9:80911990-80945009	2256	32.7012	35.0434	38.7711	42.0728		1.19336	0.0957611
NM_004577	PSPH	chr7:56078743-56119268	2118	7.86321	7.70495	9.17937	8.88938		1.16062	0.033171
Valine, leucine, isoleucine metabolism
NM_001918	DBT	chr1:100652477-100715409	10815	4.58755	4.40318	5.19495	4.9629		1.12981	0.0637777
NM_004092	ECHS1	chr10:135175986-135186908	1329	72.5138	76.3467	92.9497	88.3599		1.21798	0.0345881
NM_014362	HIBCH	chr2:191069359-191184771	1939	6.33428	6.22996	8.26025	7.78739		1.27725	0.0740985
NM_006111	ACAA2	chr18:47309873-47340251	1934	18.9547	20.1953	23.1333	21.7354		1.14607	0.0938766
Pyruvate metabolism
NM_001173454	PDHA1	chrX:19362010-19379825	3486	1.75563	1.4202	2.86317	2.81093		1.78665	0.0787936
NM_001173455	PDHA1	chrX:19362010-19379825	3393	2.94122e-06	1.31359e-08	0.149817	0.124111		92720	0.059568
Carnitine metabolism
NM_001257363	CRAT	chr9:131857072-131873070	2865	1.23301	1.33694	3.47804	3.14646		2.57768	0.035418
Biotin metabolism
NM_000060	BTD	chr3:15643251-15687328	2071	5.75235	5.81839	6.88161	6.70754		1.17444	0.0322947
Lysine degradation metabolism
NM_005763	AASS	chr7:121713597-121784344	5871	13.8317	12.9004	15.4478	15.8701		1.17155	0.0859058
NM_001182	ALDH7A1	chr5:125877532-125931082	4936	13.3577	12.7672	16.1216	15.5566		1.21257	0.0210849
NM_004092	ECHS1	chr10:135175986-135186908	1329	72.5138	76.3467	92.9497	88.3599		1.21798	0.0345881
Citrate cycle
NM_002541	OGDH	chr7:44646120-44748669	4302	28.4141	28.301	34.4658	35.155		1.22755	0.0297509
NM_001199111	MDH1	chr2:63816284-63834330	1445	52.5553	55.2485	66.956	64.8548		1.22269	0.0228396
Beta alanine metabolism
NM_052998	ADC	chr1:33546713-33585995	2182	1.34535	1.47059	2.17125	1.89612		1.44441	0.0952296
Gycerophospholipid metabolism
NM_178819	AGPAT6	chr8:41435706-41482520	6310	16.936	16.8726	14.2549	14.6041		0.853599	0.0388467
NM_032741	AGPAT1	chr6:32135982-32145888	2042	44.9245	39.9268	65.4075	58.1363		1.456	0.0597387
NM_019593	GPCPD1	chr20:5525079-5591672	5459	4.0675	4.17891	3.72918	3.76544		0.908834	0.0701135
Urea cycle/Arginine biosynthesis
NM_005271	GLUD1	chr10:88809958-88854776	3476	78.1814	78.6334	92.8867	88.9385		1.15949	0.096056
NM_001122633	CPS1	chr2:211342405-211543831	5725	1.61024	1.39944	2.17608	2.04762		1.40337	0.0562203
Tyrosine metabolism
NM_000137	FAH	chr15:80445232-80478924	1797	17.3695	18.4206	23.2256	23.422		1.30337	0.0539477
tracking_id	gene_id	locus	length	NT	NT	AMP	AMP		Expression ratio	p-value
Purine metabolism
NM_001123378	ADSL	chr22:40742503-40762575	1386	6.74979	6.45816	8.8391	8.64823		1.324	0.0111332
NM_002047	GARS	chr7:30634180-30673648	2749	108.677	105.517	92.6813	97.496		0.887874	0.0677716
Gly, Ser, Thr metabolism
NM_004577	PSPH	chr7:56078743-56119268	2118	7.86321	7.70495	6.98167	6.92092		0.893014	0.0361486
Cys et meth metabolism
NM_001902	CTH	chr1:70876900-70905534	2140	6.14852	5.26567	23.9841	19.7758		3.83382	0.0717728
Valine, leucine, isoleucine metabolism
NM_004092	ECHS1	chr10:135175986-135186908	1329	72.5138	76.3467	84.9215	82.9855		1.12795	0.0793879
NM_014362	HIBCH	chr2:191069359-191184771	1939	6.33428	6.22996	6.62769	6.77907		1.06706	0.055369
Lysine degradation metabolism
NM_005763	AASS	chr7:121713597-121784344	5871	13.8317	12.9004	15.0241	15.98		1.15981	0.0853676
NM_000108	DLD	chr7:107531585-107561643	3579	28.9701	29.1807	27.3972	27.418		0.942639	0.0383703
NM_004092	ECHS1	chr10:135175986-135186908	1329	72.5138	76.3467	84.9215	82.9855		1.12795	0.0793879
Citrate cycle
NM_001278352	ACO1	chr9:32384600-32450832	3620	0.201354	0.431151	1.22952	1.14035		3.7468	0.0546179
Glycerophospholipid metabolism
NM_000408	GPD2	chr2:157292899-157442915	5803	17.7719	16.3637	23.7591	22.6088		1.35834	0.0236285
NM_178819	AGPAT6	chr8:41435706-41482520	6310	16.936	16.8726	16.1599	15.978		0.950584	0.0463378
NM_019593	GPCPD1	chr20:5525079-5591672	5459	4.0675	4.17891	12.6198	12.369		3.03026	0.00246008
NM_000229	LCAT	chr16:67973786-67978015	1354	2.46477	3.033	1.06964	1.25364		0.422586	0.0878298

## Sheet: cN-II- CD73-
tracking_id	gene_id	locus	length	cN-II+/CD73+	cN-II+/CD73+	cN-II-/CD73-	cN-II-/CD73-		Expression ratio	p-value
Purine metabolism
NM_000048	ASL	chr7:65540775-65558329	1936	11.1933	11.3193	7.07624	6.98307		0.624508	0.000584437
NM_000270	PNP	chr14:20937537-20946165	2421	25.6129	28.0591	39.5485	40.7546		1.49618	0.0264228
NM_002047	GARS	chr7:30634180-30673648	2749	167.682	162.516	80.776	76.9473		0.477663	0.00210201
Hexaminose pathway / Amino sugar & nucleotide sugar metabolism
NM_198066	GNPNAT1	chr14:53241910-53258386	3928	36.0187	34.4614	48.7641	45.6767		1.33996	0.042039
Gly, Ser, thr metabolism
NM_004577	PSPH	chr7:56078743-56119268	2118	11.0631	10.0763	6.20948	4.39929		0.501848	0.0599877
Cys et Meth metabolism
NM_001902	CTH	chr1:70876900-70905534	2140	11.6428	9.75706	6.32859	4.55423		0.508546	0.0559515
Pantothenate & CoA metabolism
NM_024664	PPCS	chr1:42922172-42926086	1489	5.153	4.67774	6.65888	7.00349		1.38976	0.0284507
NM_148977	PANK1	chr10:91339253-91405329	6976	0.494259	0.62227	1.00379	1.01818		1.81094	0.0860481
Valine, leucine, isoleucine metabolism
NM_001918	DBT	chr1:100652477-100715409	10815	3.02327	2.81815	5.01051	4.50103		1.62829	0.056539
NM_002225	IVD	chr15:40697685-40713512	4665	9.20713	8.62042	10.4344	11.1584		1.2112	0.0601972
NM_004493	HSD17B10	chrX:53458205-53461323	963	37.5985	39.7128	53.2726	50.5539		1.34297	0.0193851
NM_006111	ACAA2	chr18:47309873-47340251	1934	12.504	10.0941	24.518	25.5027		2.21349	0.0307598
Pyruvate metabolism
NM_000284	PDHA1	chrX:19362010-19379825	3372	4.67193	4.21435	15.0775	14.1499		0.709615	0.0112187
Lysine degradation metabolism
NM_000108	DLD	chr7:107531585-107561643	3579	35.1453	35.1723	26.1644	27.6715		0.765611	0.0579787
Citrate cycle
NM_000143	FH	chr1:241660856-241683085	1867	47.0448	47.9072	62.2597	60.646		1.2944	0.0118105
Aspartate metabolism
NM_002079	GOT1	chr10:101156626-101190530	2127	37.0125	38.6915	30.9876	32.8863		0.843732	0.044202
β-Alanine metabolism
NM_052998	ADC	chr1:33546713-33585995	2182	1.44298	1.32256	2.05584	1.8532		1.41348	0.0590394
Glycerophospholipid metabolism
NM_001128203	PLA2G16	chr11:63341943-63381941	1101	25.6498	22.9892	39.0137	37.0151		1.56312	0.0179256
NM_001166112	PNPLA6	chr19:7599127-7626653	4508	1.37052	1.21687	2.64728	2.24397		1.89042	0.0786762
Glutamate metabolism
NM_002079	GOT1	chr10:101156626-101190530	2127	37.0125	38.6915	30.9876	32.8863		0.843732	0.044202
Urea cycle/ Arginine Biosynthesis
NM_001122633	CPS1	chr2:211342405-211543831	5725	0.705777	0.779974	1.18231	1.12136		1.55051	0.0150829
NM_000048	ASL	chr7:65540775-65558329	1936	11.1933	11.3193	7.07624	6.98307		0.624508	0.000584437
Nicotine & Nicotanamide pathway
NM_015039	NMNAT2	chr1:183217371-183387634	5560	2.30904	0.926669	5.81272	4.89483		3.30918	0.0591565
NM_031438	NUDT12	chr5:102884555-102898490	3488	3.01908	2.76223	4.01007	3.78104		1.34764	0.0289406
tracking_id	gene_id	locus	length	NT	NT	Adenosine	Adenosine		Expression ratio	p-value
Gly, Ser, Thr metabolism
NM_058179	PSAT1	chr9:80911990-80945009	2256	29.197	28.0453	35.0103	34.5236		1.21473	0.0323405
Valine, leucine, isoleucine metabolism
NM_004092	ECHS1	chr10:135175986-135186908	1329	67.1899	70.3915	82.9948	85.0286		1.22127	0.0240381
NM_002225	IVD	chr15:40697685-40713512	4665	10.4344	11.1584	12.9407	12.7667		1.19055	0.0958591
NM_001966	EHHADH	chr3:184908411-184971886	3850	1.79452	1.6336	2.32367	2.3393		1.36021	0.0800435
Pyruvate metabolism
NM_000284	PDHA1	chrX:19362010-19379825	3372	15.0775	14.1499	17.639	17.9274		1.21689	0.0707053
Carnitine metabolism
NM_000755	CRAT	chr9:131857072-131873070	2766	13.7022	13.3438	18.7014	17.5238		1.33939	0.0612916
Lysine degradation metabolism
NM_004092	ECHS1	chr10:135175986-135186908	1329	67.1899	70.3915	82.9948	85.0286		1.22127	0.0240381
NM_001966	EHHADH	chr3:184908411-184971886	3850	1.79452	1.6336	2.32367	2.3393		1.36021	0.0800435
Citrate cycle
NM_004077	CS	chr12:56665482-56694175	2976	60.5861	60.1862	71.8004	71.1017		1.18324	0.00403266
NM_002197	ACO1	chr9:32384600-32450832	3548	69.7459	69.6038	84.6602	83.6047		1.2075	0.0209496
NM_002541	OGDH	chr7:44646120-44748669	4302	30.7668	29.7117	36.8812	36.3896		1.21152	0.0243095
NM_004168	SDHA	chr5:218355-256814	2389	63.3482	64.0184	71.3189	73.3095		1.13553	0.0508949
NM_001199111	MDH1	chr2:63816284-63834330	1445	51.9675	48.5886	64.2427	62.5116		1.26053	0.0414638
β-Alanine metabolism
NM_052998	ADC	chr1:33546713-33585995	2182	2.05584	1.8532	2.33418	2.5828		1.25785	0.0926527
Glycerophospholipid metabolism
NM_000365	TPI1	chr12:6976692-6980110	1351	338.992	361.658	423.644	452.835		1.25095	0.0464857
NM_007069	PLA2G16	chr11:63341943-63381909	1385	26.7572	25.6856	30.7183	32.7335		1.20992	0.0669914
tracking_id	gene_id	locus	length	NT	NT	AMP	AMP		Expression ratio	p-value
Cys et Meth metabolism
NM_001902	CTH	chr1:70876900-70905534	2140	6.32859	4.55423	9.91031	8.26522		1.67011	0.0953592
Citrate cycle
NM_004077	CS	chr12:56665482-56694175	2976	60.5861	60.1862	66.0783	66.792		1.10017	0.0112735
NM_005896	IDH1	chr2:209100950-209119867	2392	13.8326	14.2597	18.6788	20.5347		1.39588	0.0915757
NM_002541	OGDH	chr7:44646120-44748669	4302	30.7668	29.7117	33.5003	32.1634		1.08574	0.0992331
Glycerophospholipid metabolism
NM_001128203	PLA2G16	chr11:63341943-63381941	1101	39.0137	37.0151	43.6538	41.4391		1.11922	0.094589
NM_019593	GPCPD1	chr20:5525079-5591672	5459	5.05965	6.19629	10.5739	12.7156		2.06909	0.0643932
Nicotine & Nicotanamide metabolism
NM_006169	NNMT	chr11:114166534-114183238	1578	26.1807	29.7549	34.9292	38.3197		1.30952	0.0725879
